# Supplementary material for: Microbial metabolomic responses to changes in temperature and salinity along the western Antarctic Peninsula
Source: ISME J. 2023 Sep 15;17(11):2035–46. doi: 10.1038/s41396-023-01475-0 (PMC10579395; doi:10.1038/s41396-023-01475-0)
Supplement: Supplementary file 3 — Supplemental Tables [file 41396_2023_1475_MOESM3_ESM.xlsx]

## Sheet: Supp_Legend
Supplementary tables
Table S1: Quantification method for each quantified metabolite in all samples. Full and abbreviated compound names are listed for each metabolite. Details of quantification methods are provided in methods.
Table S2: Quality control (QC) parameters used following peak integration and preceding B-MIS normalization for HILIC and RP data. Peaks were removed from the data set (marked NA) if they did not meet the listed limits for minimum area to qualify as a real peak (Areamin), maximum fraction media blank can be of a sample (BlankRatiomax), parts per million mass error flexibility (ppmflex), minimum s…
Table S3: ﻿Isotopically-labeled internal standards used in B-MIS normalization and isotopologue quantification for all samples. The column, ion mode (z), injection concentration, and extracted m/z used for analysis for each standard. Whether each standard was used for B-MIS normalization or for quantification is noted.
Table S4: Chemical parameters from field and incubation samples. PC is particulate organic carbon (µM); PN is particulate nitrogen (µM); CN is carbon:nitrogen (mol:mol); Chl is chl a (mgm-3); DOC is dissolved organic carbon (µM); pEPS is particulate extracellular polysaccharides (µM carbon equivalents); dEPS is dissolved extracellular polysaccharides (µM carbon equivalents); PO4, SIO4, NO3, NO2, …
Table S5: Taxonomic assignment of ASVs within the 18S rRNA gene amplicon dataset. The mean relative abundance for the respective group of samples is shown, including closest taxonomic assignment. Warmer colors indicate higher abundances of respective ASVs.
Table S6: Taxonomic assignment of ASVs within the 16S rRNA gene amplicon dataset. The mean relative abundance for the respective group of samples is shown, including closest taxonomic assignment. Warmer colors indicate higher abundances of respective ASVs.
Table S7: ﻿Results from eukaryotic ANOSIM analysis. ANOSIM statistic (R), p-values, and number of permutations are given for differentiating eukaryotic community composition across samples based on the Bray-Curtis dissimilarity matrix by Hellinger-transformed unique sequence (ASV) data.
Table S8: Results from prokaryotic ANOSIM analysis. ANOSIM statistic (R), p-values, and number of permutations are given for differentiating prokaryotic community composition across samples based on the Bray-Curtis dissimilarity matrix by Hellinger-transformed unique sequence (ASV) data.
Table S9: Correlations between top 20 prokaryotic and eukaryotic taxa across all samples (incubation treatment and field samples, 32 total). Spearman correlation coefficients (rho.clr) between prokaryotic and eukaryotic unique ASVs following centered log-ratio transformation. Significance of each correlation given by unadjusted (p.clr) and fdr-corrected (fdr.clr) p-value.
Table S10: Correlations between top 20 prokaryotic and eukaryotic taxa across field samples only (23 samples). Spearman correlation coefficients (rho.clr) between prokaryotic and eukaryotic unique ASVs following centered log-ratio transformation. Significance of each correlation given by unadjusted (p.clr) and fdr-corrected (fdr.clr) p-value.
Table S11: ﻿Quantified metabolites from all samples. Full compound names are given for clarity as well as abbreviated compound names as reported in figures. ﻿mz is mass to charge ratio observed; RT is retention time (in minutes); Column is the chromatography method used (HILIC or RP); z is charge state in which the mass feature was observed (1 is positive, -1 is negative); SampID is the sample id…
Table S12: Results from metabolomic ANOSIM analysis. ANOSIM statistic(R), p-values, and number of permutations are given for differentiating metabolite composition across samples based on the Euclidean distance matrix of metabolite abundance data (mole fraction of carbon of total identified metabolites).
Table S13: Pairwise sample distances in metabolite space compared to community structure space. Pairwise sample distances in metabolite space (Euclidean distance) compared to sample distances in eukaryotic and prokaryotic space (Bray-Curtis dissimilarity) in field samples from sea ice, meltwater, and seawater. Incubation treatment samples are not included.
Table S14: Total quantifiable metabolites as a fraction of the particulate carbon and nitrogen pools. Note that we do not have bulk particulate carbon or nitrogen measurements paired with the sea-ice samples.
Table S15: Metabolite contributions to the NMDS sample ordination calculated using envfit(). MDS1 and MDS2 are direction cosines which are the coordinates in ordination space of the heads of unit length vectors in Supplementary Figure S6; R2 is the correlation value; p is p-value calculated using a permutation test, corrected for false discovery rate (q-value).
Table S16: Particulate metabolite responses to temperature and salinity change during the incubation experiment. p-values and q-values (fdr-corrected p-values) are provided for each compound based on one-way ANOVAs on concentrations of metabolites (nmol metabolite C µmol C -1) across incubation treatments. Significance represents statistical significance, where q < 0.05 is TRUE and q > 0.05 is FA…
Table S17: Calculation of the potential impact of metabolite C and N loss due to freshening on C:N ratios.
Table S18: ﻿Select quantified free fatty acids from all samples. Full compound names are given for clarity as well as abbreviated compound names as reported in figures. ﻿mz is mass to charge ratio observed; RT is retention time (in minutes); Column is the chromatography method used; z is charge state in which the mass feature was observed (1 is positive, -1 is negative); SampID is the sample iden…
Table S19: Results from metabolomic ANOSIM analysis with experimental supplements from f/2 removed. ANOSIM statistic(R), p-values, and number of permutations are given for differentiating metabolite composition across samples based on the Euclidean distance matrix of metabolite abundance data (mole fraction of carbon of total identified metabolites less Cyano B12 and Vitamin B1).

## Sheet: TableS1
Full compound name	Abbreviated compound name	Quantification method
(3-Carboxypropyl)trimethylammonium (TMAB)	TMAB	direct RF and RF ratio
(Iso)butyryl-L-carnitine	(Iso)butyryl-L-carnitine	direct RF and RF ratio
(Iso)leucine	(Iso)leucine	direct RF and RF ratio
3OC12-HSL	3O12-HSL	direct RF and RF ratio
3OC8-HSL	3OC8-HSL	direct RF and RF ratio
3OHC12-HSL	3OHC12-HSL	direct RF and RF ratio
4-Hydroxyisoleucine	4-Hydroxyisoleucine	direct RF and RF ratio
6-Methyladenine	N6-Methyladenine	direct RF and RF ratio
7-dehydrocholesterol	7-DHC	direct RF and RF ratio
Acetyl-L-carnitine	Acetyl-L-carnitine	direct RF and RF ratio
Acetylglutamic acid	Acetylglutamic acid	direct RF and RF ratio
Aconitic Acid	Aconitic acid	direct RF and RF ratio
Adenine	Adenine	isotopologue
Adenosine	Adenosine	direct RF and RF ratio
Adenosyl Homocysteine	SAH	direct RF and RF ratio
Adenosyl Methionine	SAM	direct RF and RF ratio
ADP	ADP	direct RF and RF ratio
Agmatine	Agmatine	direct RF and RF ratio
Alanine	Alanine	isotopologue
Amino Propanesulfonic Acid	3-Aminopropanesulfonate	direct RF and RF ratio
AMP	AMP	isotopologue
Anserine	Anserine	direct RF and RF ratio
Arachidonic acid	ARA	isotopologue
Arginine	Arginine	direct RF and RF ratio
Argininosuccinic Acid	Argininosuccinate	direct RF and RF ratio
Asparagine	Asparagine	direct RF and RF ratio
Aspartic acid	Aspartic acid	direct RF and RF ratio
beta-Alanine	b-Alanine	direct RF and RF ratio
beta-Glutamic acid	b-Glutamic acid	direct RF and RF ratio
Betaine	Glycine betaine	isotopologue
Betonicine	Betonicine	direct RF and RF ratio
C14-HSL	C14-HSL	direct RF and RF ratio
cAMP	cAMP	direct RF and RF ratio
Carnitine	Carnitine	direct RF and RF ratio
Carotene	b-Carotene	direct RF and RF ratio
cGMP	cGMP	direct RF and RF ratio
Chitobiose	Chitobiose	direct RF and RF ratio
Choline	Choline	direct RF and RF ratio
Citric Acid	Citric acid	direct RF and RF ratio
Citrulline	Citrulline	direct RF and RF ratio
Creatine	Creatine	direct RF and RF ratio
Cyanocobalamin	Cyano B12	direct RF and RF ratio
Cys-Gly	Cys-Gly	direct RF and RF ratio
Cystathionine	Cystathionine	direct RF and RF ratio
Cysteic Acid	Cysteic acid	isotopologue
Cysteinesulfinic acid	CSA	direct RF and RF ratio
Cystine	Cystine	direct RF and RF ratio
Cytidine	Cytidine	direct RF and RF ratio
Cytosine	Cytosine	isotopologue
Deoxyadenosine	Deoxyadenosine	direct RF and RF ratio
Desthiobiotin	Desthiobiotin	direct RF and RF ratio
DHAP	DHAP	direct RF and RF ratio
DHPS	DHPS	direct RF and RF ratio
Dimethylsulfonioacetate (DMS-Ac)	DMS-Ac	direct RF and RF ratio
DMSP	DMSP	direct RF and RF ratio
Docosahexaenoic acid	DHA	isotopologue
Ectoine	Ectoine	direct RF and RF ratio
Eicosapentaenoic acid	EPA	isotopologue
Ethyl Dihydroxybenzoate	EDHB	direct RF and RF ratio
FAD	FAD	direct RF and RF ratio
Fructose 6 phosphate	F6-phosphate	direct RF and RF ratio
Gluconic Acid	Gluconic acid	direct RF and RF ratio
Glucose 1 phosphate	Glucose 1 phosphate	direct RF and RF ratio
Glucose 6 phosphate	Glucose 6 phosphate	direct RF and RF ratio
Glucosylglycerol	Glucosylglycerol	direct RF and RF ratio
Glutamic acid	Glutamic acid	direct RF and RF ratio
Glutamine	Glutamine	direct RF and RF ratio
Glutathione	Glutathione	direct RF and RF ratio assumed
Glutathione Disulfide	GSSG	direct RF and RF ratio
glycerol 3 phosphate	G3-phosphate	direct RF and RF ratio
Glycerophosphocholine	GPP	direct RF and RF ratio
Glycine	Glycine	direct RF and RF ratio
GMP	GMP	isotopologue
Gonyol	Gonyol	direct RF and RF ratio
Guanine	Guanine	isotopologue
Guanosine	Guanosine	direct RF and RF ratio
Histidine	Histidine	isotopologue
Homarine	Homarine	isotopologue
Homoserine	Homoserine	direct RF and RF ratio
Hydroxo B12	Hydroxo B12	direct RF and RF ratio
Hypotaurine	Hypotaurine	direct RF and RF ratio
Hypoxanthine	Hypoxanthine	direct RF and RF ratio
IAA	IAA	isotopologue
Indole 3 acetamide	Indole 3 acetamide	direct RF and RF ratio
Indole 3 methyl acetate	Indole-3-methyl acetate	direct RF and RF ratio
Inosine	Inosine	direct RF and RF ratio
Isethionic Acid	Isethionic acid	isotopologue
Ketoglutaric Acid	Ketoglutaric acid	direct RF and RF ratio
Kynurenine	Kynurenine	direct RF and RF ratio
L-Pyroglutamic acid	Pidolic acid	direct RF and RF ratio
Lysine	Lysine	direct RF and RF ratio
Methionine	Methionine	isotopologue
Methionine Sulfoxide	Methionine sulfoxide	direct RF and RF ratio
Methylmalonyl carnitine	MMC	direct RF and RF ratio
Methylthioadenosine	MTA	direct RF and RF ratio
Muramic Acid	Muramic acid	direct RF and RF ratio
N-Acetyl-Serine	N-Acetylserine	direct RF and RF ratio
N-Acetylglucosamine	N-Acetylglucosamine	direct RF and RF ratio
N-acetyltaurine	N-acetyltaurine	direct RF and RF ratio
N(e)-Acetyl-Lysine	N(e)-Acetyl-Lysine	direct RF and RF ratio
NAD	NAD	direct RF and RF ratio
Ophthalmic Acid	Ophthalmate	direct RF and RF ratio
Ornithine	Ornithine	direct RF and RF ratio
Orotic Acid	Orotic acid	direct RF and RF ratio
PEP	PEP	direct RF and RF ratio
Phenylalanine	Phenylalanine	isotopologue
Phosphoglyceric Acid	3-Phosphoglycerate	direct RF and RF ratio
Proline	Proline	isotopologue
Propionyl-L-carnitine	O-Propionylcarnitine	direct RF and RF ratio
Propionylglycine	Propionylglycine	direct RF and RF ratio
Pyridoxal	Pyridoxal	isotopologue
Resorcylic Acid	Resorcylic acid	direct RF and RF ratio
Ribose 5 phosphate	R5P	direct RF and RF ratio
Serine	Serine	direct RF and RF ratio
Stachydrine hydrochloride	Proline betaine	direct RF and RF ratio
Sulfurol	Sulfurol	direct RF and RF ratio
Taurine	Taurine	isotopologue
Thiamine monophosphate	TMP	direct RF and RF ratio
Threonic acid	Threonic acid	direct RF and RF ratio
Threonine	Threonine	direct RF and RF ratio
trans Hydroxyl proline	THP	direct RF and RF ratio
Trigonelline	Trigonelline	direct RF and RF ratio
Trimethyl-L-lysine	Trimethyl-L-lysine	direct RF and RF ratio
Trimethylamine N-oxide	TMAO	direct RF and RF ratio
Trimethylammonium Propionate (TMAP)	TMAP	direct RF and RF ratio
Tryptophan	Tryptophan	isotopologue
Turicine	Turicine	direct RF and RF ratio
Tyrosine	Tyrosine	direct RF and RF ratio
UDP-glucosamine	UDP-glucosamine	direct RF and RF ratio
UDP-glucose	UDP-glucose	direct RF and RF ratio
Uridine	Uridine	direct RF and RF ratio
Vitamin B1	Vit B1	isotopologue
Vitamin B2	Vit B2	isotopologue
Vitamin B3	Vit B3	direct RF and RF ratio
Vitamin B5	Vit B5	direct RF and RF ratio
Vitamin B6	Vit B6	direct RF and RF ratio
Xanthine	Xanthine	direct RF and RF ratio

## Sheet: TableS2
QC parameter	HILIC	RP
Areamin	50000	40000
BlankRatiomax	5	5
ppmflex	6	4
SNmin	5	10
Rtflex	1	0.2
Repmin	2	2
Sampmin	3	3

## Sheet: TableS3
Standard	Matched compound	Column	z	Concentration (nM)	Extracted m/z	Used for BMIS normalization (Y/N)	Used for quantification (Y/N)
DL-Alanine, D3	Alanine	HILIC	+1	5000	93.0738	Y	Y
DL-Histidine, 15N	Histidine	HILIC	+1	2500	157.074	Y	Y
DL-Proline, D7	Proline	HILIC	+1	1000	123.115	Y	Y
DL-Valine, D8	Valine	HILIC	+1	1000	126.136	Y	N
L-Isoleucine, 15N	Isoleucine	HILIC	+1	500	133.099	Y	N
L-Methionine, D3	Methionine	HILIC	+1	1000	﻿153.0722	Y	Y
Isethionic Acid, 13C2	Isethionic Acid	HILIC	-1	500	126.998	Y	Y
L-Cysteic Acid, D3	Cysteic Acid	HILIC	-1	1000	171.016	Y	Y
Succinic Acid, D4	Succinic Acid	HILIC	-1	10000	121.044	Y	N
Sulfoacetic Acid, 13C2	Sulfoacetic Acid	HILIC	-1	2500	140.977	Y	N
Sulfolactic Acid, 13C3	Sulfolactic Acid	HILIC	-1	1000	171.991	N	N
Taurine, D4	Taurine	HILIC	-1	1000	128.032	Y	Y
Sucrose, 13C	Sucrose	HILIC	-1	5000	353.15	Y	N
Trehalose, 13C	Trehalose	HILIC	-1	5000	353.15	Y	N
Thymine, D4	Thymine	HILIC	-1	6000	129.06	Y	N
Betaine, 13C5-15N	Betaine	HILIC	+1	1000	124.101	Y	Y
Adenine, 15N2	Adenine	HILIC	+1	1000	138.056	Y	Y
Cytosine, 13C2-15N3	Cytosine	HILIC	+1	2000	117.049	Y	Y
Guanine, 13C-15N2	Guanine	HILIC	+1	2000	155.055	Y	Y
Arsenobetaine, 13C2	Arsenobetaine	HILIC	+1	1000	181.011	Y	N
Homarine, D3	Homarine	HILIC	+1	4000	141.074	Y	Y
Acetyl CoA, 13C2	Acetyl CoA	HILIC	-1	1000	810.125	N	N
Uracil, 15N2-D2	Uracil	HILIC	-1	8000	115.026	N	N
Adenosine Monophosphate, 15N5	AMP	HILIC	-1	5000	351.041	N	Y
Guanosine Monophosphate, 15N5	GMP	HILIC	-1	2000	367.036	N	Y
Indole 3 Acetic Acid, D5	IAA	RP	+1	5000	﻿181.1021	Y	Y
L-Phenylalanine, D8	Phenylalanine	RP	+1	100	﻿174.1365	Y	Y
L-Tryptophan, D3	Tryptophan	RP	+1	100	﻿208.1161	Y	Y
Pyridoxal, D3	Pyridoxal	RP	+1	200	﻿171.0843	Y	Y
Riboflavin-dioxopyrimidine, 13C4, 15N2	Vitamin B2	RP	+1	100	﻿383.1531	N	Y
Thiamine Hydrochloride, 13C3	Vitamin B1	RP	+1	200	269.125	N	Y
Tryptamine Hydrochloride, D4	Tryptamine	RP	+1	2500	165.132	N	N
Arachidonic acid, 2H8	ARA	C18	-1	20000	311.283	N	Y
Eicosapentaenoic acid, 2H5	EPA	C18	-1	5000	306.248	N	Y
Docosahexaenoic acid, 2H5	DHA	C18	-1	2000	332.264	N	Y

## Sheet: TableS4
Date	Sample_name	PC_ave	PC_sd	PN_ave	PN_sd	CN_ave	CN_sd	Chl_ave	Chl_sd	DOC_ave	DOC_sd	pEPS_ave	pEPS_sd	dEPS_ave	dEPS_sd	PO4_ave	PO4_sd	SIO4_ave	SIO4_sd	NO3_ave	NO3_sd	NO2_ave	NO2_sd	NH4_ave	NH4_sd
2018-11-05	Meltwater	12.6127	0.191456	1.56109	0.0365748	8.08046	0.0661159	1.15218	0.0191025	61.3848	na	0.22105	0.14681	144.323	190.673	1.53	na	54.96	na	20.57	na	0.13	na	1.41	na
2018-11-08	SW_08	7.81189	0.257852	1.41005	0.0605071	5.54177	0.0595746	1.30092	0.0256095	60.9727	na	1.31092	0.38731	138.461	113.063	1.78	na	78.03	na	28.28	na	0.11	na	0.1	na
2018-11-12	SW_12	18.5288	7.3395	3.55251	1.40849	5.2163	0.00738984	1.90546	0.16428	55.2753	na	2.5107	0.29808	263.517	218.185	1.56	na	73.87	na	25.29	na	0.14	na	0.09	na
2018-11-15	SW_15	29.9738	1.78717	5.46562	0.0713632	5.48194	0.256495	4.77506	0.678126	56.3065	na	3.58826	0.52569	126.737	95.9654	1.34	na	74.08	na	21.83	na	0.14	na	0.04	na
2018-11-17	SW_17	34.3007	0.626926	6.17644	0.1332	5.55379	0.0334575	4.20517	2.47392	51.3999	na	3.31185	0.0722	169.725	139.872	1.16	na	71.22	na	19	na	0.15	na	0.06	na
2018-11-19	SW_19	42.3517	0.798066	8.11752	0.125956	5.21714	0.0200261	6.07223	3.05374	60.6851	na	3.30648	0.60075	91.5647	104.206	0.91	na	69.68	na	15.3	na	0.13	na	0.08	na
2018-11-20	Meltwater_T-S	119.763	10.7777	15.7533	1.27033	7.59667	0.148436	18.2833	1.35005	965.577	46.6621	37.2667	5.71066	84.64	66.6636	34.5	0.36428	134.297	1.36932	821.193	5.58454	0.196667	0.011547	0.00666667	0.011547
2018-11-20	SW_T-S	119.917	13.7644	19.4467	1.71051	6.15667	0.162583	23.26	1.11638	984.45	56.6393	35.55	4.72031	203.835	24.8689	34.4867	0.283608	124.187	0.784496	806.967	3.18318	0.213333	0.011547	0.0833333	0.0321455
2018-11-21	Sea ice_T-S	61.48	2.43243	9.83667	0.320208	6.24667	0.061101	9.32	0.65643	913.125	15.026	15.4433	4.57542	479.35	82.9012	35.93	0.216564	117.463	2.83666	820.367	10.9564	0.156667	0.0057735	0.0466667	0.064291

## Sheet: TableS5
	Row.names	Meltwater_A	Meltwater_B	Meltwater_C	Meltwater_T-S_A	Meltwater_T-S_B	Meltwater_T-S_C	Sea ice_1_A	Sea ice_1_B	Sea ice_1_C	Sea ice_2	Sea ice_3	Sea ice_T-S_A	Sea ice_T-S_B	Sea ice_T-S_C	SW_08_A	SW_08_B	SW_08_C	SW_12_A	SW_12_B	SW_12_C	SW_15_A	SW_15_B	SW_15_C	SW_17_A	SW_17_B	SW_17_C	SW_19_A	SW_19_B	SW_19_C	SW_T-S_A	SW_T-S_B	SW_T-S_C	global_edge_num	proportion_placed	Taxa	Family	Phylum	Kingdom	Supergroup	Class	Order	Genus	Species
1	AACCGCCCGTCGCACCTACCGATTGAATGGTCCGGTGAGGCCTCGAGATCGTGGTCCTTTCCTTCATTGGGATTGACCGTGAGAACTTGTCCAAACCTTATCATTTAGAGGAAGGTGAAGTCGTAACAAGGTTTCAGTAGGTGAACC	0	0	0	0	0	0	0	0	0	0	0	0	0	0	0	1.79412e-05	0	0	0	0	0	0	0	0	0	0	0	0	0	0	0	0	Bacillariophyta_113	1	Corethron_inerme	Radial-centric-basal-Coscinodiscophyceae	Ochrophyta	Eukaryota	Stramenopiles	Bacillariophyta	Bacillariophyta_X	Corethron	Corethron_inerme
2	AACCGCCCGTCGCACCTACCGATTGAATGGTCCGGTGAGGCCTCGAGATCGTGGTCCTTTCCTTCATTGGGATTGACCGTGAGAACTTGTCCAAACCTTATCATTTAGAGGAAGGTGAAGTCGTAACAAGGTTTCCGGAGGTGAACC	0	0	0	0	0	0	0	0	0	0	0	0	0	0	0	0	0	0	0	0	0	0	0	0	0	0	0	6.16641e-06	0	0	0	0	Bacillariophyta_113	1	Corethron_inerme	Radial-centric-basal-Coscinodiscophyceae	Ochrophyta	Eukaryota	Stramenopiles	Bacillariophyta	Bacillariophyta_X	Corethron	Corethron_inerme
3	AACCGCCCGTCGCACCTACCGATTGAATGGTCCGGTGAGGCCTCGAGATCGTGGTCCTTTCCTTCATTGGGATTGACCGTGAGAACTTGTCCAAACCTTATCATTTAGAGGAAGGTGAAGTCGTAACAAGGTTTCCGTAGGTGAACC	0.000622208	0	0	0	0	0.000725196	0	0	0	0	0	0	0	0	0.000363603	0.000390222	0.0015557	0	0	0	0	0.000657605	0	0.000987347	0.000780299	0.00108215	0.00183177	0.00202258	0.00164502	0	0.000673103	0	Bacillariophyta_113	1	Corethron_inerme	Radial-centric-basal-Coscinodiscophyceae	Ochrophyta	Eukaryota	Stramenopiles	Bacillariophyta	Bacillariophyta_X	Corethron	Corethron_inerme
4	AACCGCCCGTCGCACCTACCGATTGAATGGTCCGGTGAGGCCTCGAGATCGTGGTCCTTTCCTTCATTGGGATTGACCGTGAGAACTTGTCCAAACCTTATCATTTAGAGGAAGGTGAAGTCGTAACAAGGTTTCTGTAGGTGAACC	1.53002e-05	0	0	0	0	2.24867e-05	0	0	0	0	0	0	0	0	8.86835e-06	1.34559e-05	8.37685e-05	0	0	0	0	4.89706e-05	0	6.63763e-05	1.43174e-05	6.07947e-05	7.63236e-05	3.0832e-05	2.01432e-05	0	0	0	Bacillariophyta_113	1	Corethron_inerme	Radial-centric-basal-Coscinodiscophyceae	Ochrophyta	Eukaryota	Stramenopiles	Bacillariophyta	Bacillariophyta_X	Corethron	Corethron_inerme
5	ACACACCGCCCGTCGCACCTACCGATTGAATGGTCCGATGAAGACTTAGGACTACTTTCATAAACCTAGTTTTCGTTAGTGGGAACTTGTCTGAACCTTATCATTTAGAGGAAGGTGAAGTCGTAACAAGGTTTCCGTAGGTGAACCTGC	0	0	0.00230176	0	0	0	0	0	0	0	0	0	0	0	0	0	0	0	0	0	0	0	0	0	0	0	0	0	0	0	0	0	Bacillariophyta_108	1	Coscinodiscus_wailesii	Radial-centric-basal-Coscinodiscophyceae	Ochrophyta	Eukaryota	Stramenopiles	Bacillariophyta	Bacillariophyta_X	Coscinodiscus	Coscinodiscus_wailesii
6	ACACACCGCCCGTCGCACCTACCGATTGAATGGTCCGATGAAGACTTAGGACTACTTTCATAAACCTAGTTTTTGTTAGTGGGAACTTGTCTGAACCTTATCATTTAGAGGAAGGTGAAGTCGTAACAAGGTTTCCGTAGGTGAACCTGC	0.0132755	0	0.00493234	0.00178952	0.00190389	0.00367095	0.00167873	0.00849432	0.00278736	0.017341	7.13219e-05	0.00197268	0.00128417	0.00297003	0.000496628	0.00086118	0.00520162	0.0021413	0.00389085	0.00360522	0.016485	0.00887067	0.0183436	0.0053184	0.00865488	0.00592748	0.00460232	0.00492079	0.00489479	0.00487727	0.00317961	0.00162615	Bacillariophyta_108	1	Coscinodiscus_wailesii	Radial-centric-basal-Coscinodiscophyceae	Ochrophyta	Eukaryota	Stramenopiles	Bacillariophyta	Bacillariophyta_X	Coscinodiscus	Coscinodiscus_wailesii
7	ACACACCGCCCGTCGCACCTACCGATTGAATGGTCCGATGAAGACTTAGGACTACTTTCATAAACCTAGTTTTTGTTAGTGGGAACTTGTCTGAACCTTATCATTTAGAGGAAGGTGAAGTCGTAACAAGGTTTCTGTAGGTGAACCTGC	0.000591607	0	0	0	0	0	0	0.00132473	0	0	0	0	0	0	0	0	0	0	0	0	0.000725086	0.000468718	0	0	0	0	0	0	0	0	0	0	Bacillariophyta_108	1	Coscinodiscus_wailesii	Radial-centric-basal-Coscinodiscophyceae	Ochrophyta	Eukaryota	Stramenopiles	Bacillariophyta	Bacillariophyta_X	Coscinodiscus	Coscinodiscus_wailesii
8	ACACACCGCCCGTCGCACCTACCGATTGAATGGTCTGATAAAGACTTAGGACTACTTTCATAAACCTAGTTTTTGTTAGTGGGAACTTGTCTGAACCTTATCATTTAGAGGAAGGTGAAGTCGTAACAAGGTTTCCGTAGGTGAACCTGC	0	0	0	0	0	0	0	0.000269314	0	0	0	0	0	0	0	0	0	0	0	0	0	0	0	0	0	0	0	0	0	0	0	0	Bacillariophyta_108	1	Coscinodiscus_wailesii	Radial-centric-basal-Coscinodiscophyceae	Ochrophyta	Eukaryota	Stramenopiles	Bacillariophyta	Bacillariophyta_X	Coscinodiscus	Coscinodiscus_wailesii
9	ACACACCGCCCGTCGCACCTTCCGATTGAATGGACCGATGAAGACTCAGGAATACTTTCATAAACCTAGTTTTTGTTAGTGATAACTTGTCTGAACCTTATCATTTAGAGGAAGATGAAGTTGTAAAAAGTTTTCCGTAGGTGAACCTGC	0	0	0	0	0	0	0	8.00664e-05	0	0	0	0	0	0	0	0	0	0	0	0	0	0	0	0	0	0	0	0	0	0	0	0	Bacillariophyta_108	1	Coscinodiscus_wailesii	Radial-centric-basal-Coscinodiscophyceae	Ochrophyta	Eukaryota	Stramenopiles	Bacillariophyta	Bacillariophyta_X	Coscinodiscus	Coscinodiscus_wailesii
10	ACACACCGCCCGTCGCTACTACCGATCGAATGGTTTAGTGAGACCTCGGGATCCGCCTCTGGCACTGGGCAACTAGAGCCTAAGGCAGAGAACTTGGTCAAACTCTAAAGGAAGTAAAAGTCGTAACAAGGTTTCCGTAGGTGAACCTGC	0	0	0	0	0	0	0	0	0	0	0	0	0	0	0	0	0	3.0373e-05	0	0	0	0	0	0	0	0	0	0	0	0	0	0	Cryptophyta_73	1	Goniomonas	Goniomonadales_X	Cryptophyta	Eukaryota	Hacrobia	Cryptophyceae	Goniomonadales	Goniomonas	Unclassified Eukaryota
11	ACACACCGCCCGTCGCTCCTACCGATTGAGTGATCCGGTGAATGATTCGGACTGCGTCTGTCCAGCAATGGCTCGGATGCGGGAAGTTTCGTAAACCTTATCACTTAGAGGAAGGATAAGTCGTAACAAGGTTTCCGTAGGTGAACCTGC	0	0	0	0	0	0	0	0	0	0	0	0	0	0	0	0	0	0.000151865	0	0	0	0	0	0	0	0	0	0	0	0	0	0	div_reps_1770	1	Unclassified Eukaryota	Unclassified Eukaryota	Unclassified Eukaryota	Unclassified Eukaryota	Unclassified Eukaryota	Unclassified Eukaryota	Unclassified Eukaryota	Unclassified Eukaryota	Unclassified Eukaryota
12	ACACACCGCCCGTCGCTTCAATCAACAGGGTCGGAATTATAAAGGTGATGGATAACAAATAAAACATAGTGGACATTTGATTTAAATTGAATGAATTGTTTTGATTTTAGAATGAAGAAGTCGTAACAAGGTATTCGTAGGTGAACCTGC	0	0	0	0	0	0	1.54012e-05	0.000131018	0	0	0	0	0	0	0	0	0	0	0	0	0	0	0	0	0	0	0	0	0	0	0	0	Discoba_11	1	Neovahlkampfia_damariscottae	Heterolobosea_XX	Discoba	Eukaryota	Excavata	Heterolobosea	Heterolobosea_X	Neovahlkampfia	Neovahlkampfia_damariscottae
13	ACACACCGCCCGTCGTACCTACCGATTGAATGGTCCGGTAAAGCCTTGGTATTGTGATTTGGTTGCCGTTTTCGGAACGTGATAAAATTTCTGAACCTTATCATTTAGATGAAGGTGAAGTCGTAAGAAGATTTTTGTAGGTGAACCTGC	0	0	0	0	0	0	0	0	0	0	0	1.89075e-05	0	0	0	0	0	0	0	0	0	0	0	0	0	0	0	0	0	0	0	0	Bacillariophyta_109	1	Stellarima_microtrias	Radial-centric-basal-Coscinodiscophyceae	Ochrophyta	Eukaryota	Stramenopiles	Bacillariophyta	Bacillariophyta_X	Stellarima	Stellarima_microtrias
14	ACACCGCCCGTCGCACCTACCGATTGAATGGTCCGGTGAAGCCTCGGGATTGTAAGCTAGTTCCTTCATTTGAACTTGATTGCGAAATGTCTAAACCTATTCATTTAGAGGAAGGTGAAGTCGTGACAAGGTTTTCGTAGGTGAACCT	0	0	0	0	0	0	0	0	0	0	0	3.7815e-05	0	0	0	0	0	0	0	0	0	0	0	0	0	0	0	0	0	0	0	0	Bacillariophyta_154	1	Polar-centric-Mediophyceae	Polar-centric-Mediophyceae	Ochrophyta	Eukaryota	Stramenopiles	Bacillariophyta	Bacillariophyta_X	Unclassified Eukaryota	Unclassified Eukaryota
15	ACACCGCCCGTCGCTACTACCGATTGAATGATTTAGTGAGTTTCACGGACTGGCCACAGTGGGGGTTTCTCTGCTGAGCTGGGAAGTGCTGCAAACTTGACCATTTAGAGGAAGTAAAAGTCGTAACAAGGTTTCCGTAGGTGAACCT	0	0	0	0	0	0	0	0	1.97219e-05	0	0	0	0	0	0	0	1.19669e-05	0	0	0	0	0	0	0	0	0	0	0	0	0	0	0	Cercozoa_80	1	Marimonadida_XX_sp.	Marimonadida_X	Cercozoa	Eukaryota	Rhizaria	Filosa-Imbricatea	Marimonadida	Marimonadida_XX	Marimonadida_XX_sp.
16	ACACCGCCCGTCGCTCCTACCAATTGAGTGATCCGGTGAATTGTTCGGACCTGCGCTATCTCTGGTTTCCAGATGTAGTGTGGGAAATCTGTGAACCTTATCACTTAGAGGAAGGAGAAGTCGTAACAAGGTTTCCGTAGGTGAACCT	0	0	0	0	0	0	0	0	0	0	3.80384e-05	0	0	0	0	0	0	0	0	0	0	0	0	0	0	0	0	0	0	0	0	0	Dinoflagellata_1011	1	Dino-Group-I-Clade-1_X_sp.	Dino-Group-I-Clade-1	Dinoflagellata	Eukaryota	Alveolata	Syndiniales	Dino-Group-I	Dino-Group-I-Clade-1_X	Dino-Group-I-Clade-1_X_sp.
17	ACACCGCCCGTCGCTCCTACCGATTGAATGATCCGGTGAGCTATTCGGACTTTCGCTTTGTCGATTTTCGGCTTTGCGAGGGAAAGTTTCGCGAACCTTATCATTTAGAGGAAGGAGAAGTCGTAACAAGGTTTCCGTAGGTGAACCT	0	0	0	0	0	0	0	0	0	0	0	0	0	0	4.43418e-05	5.38237e-05	0	0	0	0	0	0	0	0	0	0	0	0	0	0	0	0	Dinoflagellata_1010	1	Dino-Group-I-Clade-1_X_sp.	Dino-Group-I-Clade-1	Dinoflagellata	Eukaryota	Alveolata	Syndiniales	Dino-Group-I	Dino-Group-I-Clade-1_X	Dino-Group-I-Clade-1_X_sp.
18	ACACCGCCCGTCGCTCCTACCGATTGAATGATCCGGTGAGTTATTCGGACCTCCACTTTATTGATTTTCAATTTTGTGAGGGAAAGTTTCGCGAACCTTATCATTTAGAGGAAGGAGAAGTCGTAACAAGGTTTCCGTAGGTGAACCT	0	0	0	0	0	0	0	0	0	0	0	0	0	0	0.000115289	0.000107647	2.39338e-05	0	0	3.89753e-05	0	0	0	0	0	0	0	0	0	0	0	0	Dinoflagellata_1011	1	Dino-Group-I-Clade-1_X_sp.	Dino-Group-I-Clade-1	Dinoflagellata	Eukaryota	Alveolata	Syndiniales	Dino-Group-I	Dino-Group-I-Clade-1_X	Dino-Group-I-Clade-1_X_sp.
19	ACACCGCCCGTCGCTCCTACCGATTGAATGCTCAGGTGAGCCATTCGGACCTCCATCATAGCGGTTTCCGTTTTGATAGAGGAAAGTCTTGCGAACCTTATCATTTAGAGGAAGGAGAAGTCGTAACAAGGTTTCCGTAGGTGAACCT	3.57004e-05	0	0	0	0	0	0	0	1.97219e-05	0	0	0	0	4.18314e-05	0.000172933	0.000192868	1.99449e-05	0.000485968	0.000128411	9.74383e-05	9.95216e-05	6.29622e-05	0	0	6.44284e-05	3.64768e-05	0	0	0	0	0	0	Picozoa_15	1	Picozoa_XXXX_sp.	Picozoa_XXX	Picozoa	Eukaryota	Hacrobia	Picozoa_X	Picozoa_XX	Picozoa_XXXX	Picozoa_XXXX_sp.
20	ACACCGCCCGTCGCTCCTACCGATTGAATGCTCAGGTGAGTTTTTCGGACCTCCTTCGTGTCGGTTTCGATTTCGAAGGAGGAAAGTCATGCGAACCTTATCATTTAGAGGAAGGAGAAGTCGTAACAAGGTTTCCGTAGGTGAACCT	0.000204003	0	0	2.32405e-05	0	8.99468e-05	3.08024e-05	0.000109181	0.000105184	0	0	0.000434873	0	0.000237044	0.00135686	0.00118861	0.000199449	6.83392e-05	0.000256822	0.000389753	0.000263021	0.000174895	0.00019993	0.00022402	0.000365094	0.000164146	0.000183177	0.000203491	0.00021486	6.0776e-05	9.61575e-05	0	Picozoa_15	1	Picozoa_XXXX_sp.	Picozoa_XXX	Picozoa	Eukaryota	Hacrobia	Picozoa_X	Picozoa_XX	Picozoa_XXXX	Picozoa_XXXX_sp.
21	ACACCGCCCGTCGCTCCTACCGATTGAATGTTCCGGTGAATACTTCGGACTGCGAGGTTTGCAGTTTCTGCGTTCCTTGCGGAAAGTTGAATAAACCTTAACATTTAGAGGAAGGAGAAGTCGTAACAAGGTTTCCGTAGGTGAACCT	0	0	0	0	0	0	0	0	0	0	0	0	0	0	0	0	0	0.000159458	0	0	0	0	0	0	0	0	0	0	0	0	0	0	Dinoflagellata_985	1	Dino-Group-I-Clade-4_X_sp.	Dino-Group-I-Clade-4	Dinoflagellata	Eukaryota	Alveolata	Syndiniales	Dino-Group-I	Dino-Group-I-Clade-4_X	Dino-Group-I-Clade-4_X_sp.
22	ACACCGCCCGTCGCTCCTACCGATTGAATGTTCCGGTGAGCTCTTCGGACTGCGCGGTCTGCAGTTTCTGCGTTCCGTGCGGAAAGTTGCGCAAACCTTAACATTTAGAGGAAGGAGAAGTCGTAACAAGGTTTCCGTAGGTGAACCT	0	0	0	0	0	0	0	0	0	0	0	0	0	0	0	0	0	9.11189e-05	0	0	0	0	0	0	0	0	0	0	0	0	0	0	Dinoflagellata_985	1	Dino-Group-I-Clade-4_X_sp.	Dino-Group-I-Clade-4	Dinoflagellata	Eukaryota	Alveolata	Syndiniales	Dino-Group-I	Dino-Group-I-Clade-4_X	Dino-Group-I-Clade-4_X_sp.
23	ACACCGCCCGTCGCTCCTACCGATTGAGTGTTCCGGTGAATAATTCGGACTGTAATTTTGTAACTGTGTTGCATCATTGTGGAAAGTTTAGTGAACCTTAACACTTAGAGGAAGGAGAAGTCGTAACAAGGTTTCCGTAGGTGAACCT	0	0	0	0	0	0	0.000184814	0	9.20356e-05	0	0	0	0	0	0	0	3.19118e-05	0	0	0	0	0	0	0	0	0	0	0	0	0	0	0	Dinoflagellata_793	1	Tintinnophagus_acutus	Thoracosphaeraceae	Dinoflagellata	Eukaryota	Alveolata	Dinophyceae	Peridiniales	Tintinnophagus	Tintinnophagus_acutus
24	ACACCGCCCGTCGCTCCTACCGATTGGATGATCCGGTGAGCTATTCGGACCCCCACTTTATTGATTTTCAATTTTGTGAGGGAAAGTTTCGCGAACCTTATCATCTAGAGGAAGGAGAAGTCGTAACAAGGTTTCCGTAGGTGAACCT	0	0	0	0	0	0	0.00157092	0.000109181	5.25918e-05	0.00189175	0.00379908	5.67226e-05	0	0	0	0	0	0	0	0	0	0	0	0	0.000157492	0	0	0	0	0	0	0	Dinoflagellata_1009	1	Dino-Group-I-Clade-1_X_sp.	Dino-Group-I-Clade-1	Dinoflagellata	Eukaryota	Alveolata	Syndiniales	Dino-Group-I	Dino-Group-I-Clade-1_X	Dino-Group-I-Clade-1_X_sp.
25	ACACCGCCCGTCGCTCCTACCGATTGGATGATCCGGTGAGCTATTCGGACTTTTACTTCGTCGGTTTCCGGCTTTGTGAGGGAAAGTTTCGCGAACCTTATCATCTAGAGGAAGGAGAAGTCGTAACAAGGTTTCCGTAGGTGAACCT	0.000295804	0	0	6.19747e-05	0.000149153	7.87034e-05	0	0.000196527	0.000124905	0	2.85288e-05	0.000233193	9.66577e-05	0.000376482	0.000461154	0.000453016	0.000211416	0.000523934	0.000436597	0.000526167	0.000298565	0.000160903	0.000299895	0.000348475	0.000272031	0.000279656	0.000244236	0.000191159	0.000194717	9.11639e-05	0.000153852	0.000101634	Dinoflagellata_1009	1	Dino-Group-I-Clade-1_X_sp.	Dino-Group-I-Clade-1	Dinoflagellata	Eukaryota	Alveolata	Syndiniales	Dino-Group-I	Dino-Group-I-Clade-1_X	Dino-Group-I-Clade-1_X_sp.
26	ACACCGCCCGTCGTTGCAACCGATGACGTTAGGATAGAGGTCTCAGGAGCCCAAACACGGCAGGTCACACTGTGTGTCAAGCAAATCTGCCCAATGTTCTGACGCTAGAGGATGCAAAAGTCGTAACAAGGTTGCTGTAGGTGAACCT	0	0	0	0	0	0	0.000308024	0	0.000164349	0	0	0	0	0	0	0	2.39338e-05	0	0	0	0	0	0	0	0	0	0	0	0	0	0	0	Discoba_25	1	Kinetoplastida	Unclassified Eukaryota	Discoba	Eukaryota	Excavata	Euglenozoa	Kinetoplastida	Unclassified Eukaryota	Unclassified Eukaryota
27	ACACGCCCGTCGACTCTACCGATTGAATGGTTCGGTGAAAACTCCGGACCGTGGCATTGTCCTTCATTGGACTTTGCCGTGGGAAGTTGTTTAAACCTCATCATTTAGAGGAAGAATAAGTCGTAACAAGGTTTCCGTAGGTGAACC	0	0	0	0	0	0	0	0	0	0	0	0	0	0	9.31177e-05	6.72797e-05	0	0	0	0	0	0	0	0	0	0	0	0	0	0	0	0	Pseudofungi_43	1	MAST-1C_XX_sp.	MAST-1C_X	Pseudofungi	Eukaryota	Stramenopiles	MAST-1	MAST-1C	MAST-1C_XX	MAST-1C_XX_sp.
28	ACACGCCCGTCGCACCTACCGATTGAATGGTCCGGTGAGGCCTCGAGATCGTGGTCCTTTCCTTCATTGGGATTGACCGTGAGAACTTGTCCAAACCTTATCATTTAGAGGAAGGTGAAGTCGTAACAAGGTTTCAGTAGGTGAACC	0	0	0	0	0	0	0	0	0	0	0	0	0	0	0	4.48531e-06	0	0	0	0	0	0	0	0	0	0	0	0	0	0	0	0	Bacillariophyta_113	1	Corethron_inerme	Radial-centric-basal-Coscinodiscophyceae	Ochrophyta	Eukaryota	Stramenopiles	Bacillariophyta	Bacillariophyta_X	Corethron	Corethron_inerme
29	ACACGCCCGTCGCACCTACCGATTGAATGGTCCGGTGAGGCCTCGAGATCGTGGTCCTTTCCTTCATTGGGATTGACCGTGAGAACTTGTCCAAACCTTATCATTTAGAGGAAGGTGAAGTCGTAACAAGGTTTCCGTAGGTGAACC	0.000377405	0	0	0	0	0.000483464	0	0.000152854	0.000236663	0	0	0.000258403	0	0.00014641	0	0.000197354	0	0.000288543	0	0.000272827	0.000398086	0.000419748	0.000259909	0.00067206	0.000343618	0.000559311	0	0	0	0.000319074	0.000314115	0	Bacillariophyta_113	1	Corethron_inerme	Radial-centric-basal-Coscinodiscophyceae	Ochrophyta	Eukaryota	Stramenopiles	Bacillariophyta	Bacillariophyta_X	Corethron	Corethron_inerme
30	ACACGCCCGTCGCACCTACCGATTGAATGGTCCGGTGAGGCCTCGAGATCGTGGTCCTTTCCTTCATTGGGATTGACCGTGAGAACTTGTCCAAACCTTATCATTTAGAGGAAGGTGAAGTCGTAACAAGGTTTCTGTAGGTGAACC	2.55003e-05	0	0	0	0	0	0	3.63938e-05	0	0	0	6.30251e-06	0	6.9719e-06	0	1.79412e-05	0	7.59325e-06	0	0	7.10868e-06	2.09874e-05	0	0	0	6.07947e-06	0	0	0	0	0	0	Bacillariophyta_113	1	Corethron_inerme	Radial-centric-basal-Coscinodiscophyceae	Ochrophyta	Eukaryota	Stramenopiles	Bacillariophyta	Bacillariophyta_X	Corethron	Corethron_inerme
31	ACACGCCCGTCGCTCCTACCGATTGAGTGTTCCGGTGAATAATTCGGACTGCAGCAGTGTTCGGCAACGAGCGTTGCAGCGGAAAGTTTAGTGAACCTTAACACTTAGAGGAAGGAGAAGTCGTAACAAGGTTTCCGTAGGTGAACC	0	0	0	0	0	0	0	0	0	0	0.000104605	0	0	0	0	0	0	0	0	0	0	0	0	0	0	0	0	0	0	0	0	0	Dinoflagellata_1779	1	Heterocapsa_rotundata	Heterocapsaceae	Dinoflagellata	Eukaryota	Alveolata	Dinophyceae	Peridiniales	Heterocapsa	Heterocapsa_rotundata
32	ACACGCCCGTCGCTCCTACCGATTGAGTGTTCCGGTGAATAATTCGGACTGCAGCAGTGTTCGGCAACGAGCGTTGCAGCGGAAAGTTTAGTGAACCTTAACACTTAGAGGAAGGAGAAGTCGTAACAAGGTTTCTGTAGGTGAACC	0	0	0	0	0	0	0	0	0	0	4.7548e-06	0	0	0	0	0	0	0	0	0	0	0	0	0	0	0	0	0	0	0	0	0	Dinoflagellata_1780	1	Heterocapsa_rotundata	Heterocapsaceae	Dinoflagellata	Eukaryota	Alveolata	Dinophyceae	Peridiniales	Heterocapsa	Heterocapsa_rotundata
33	ACACTATCGCCGTTCGGTACACACCGCCCGTCGCTCCTACCGATACCGGGTGATGAGTTGAATTTTTTGGACCGCTATGCGGAAAGATACGTAAAGCTTATTACCATTAGGAAGGAGAAGTCGTAACAAGGTTTCCGTAGGTGAACCTGCAGAAGGATCATGCTGACT	5.10006e-06	0	0	0	0	0	0	0	0	0	0	3.15125e-05	0	0	0	0	0	0.000167051	0	0	0	0	0	0	0	0	0	0	0	0	0	0	Discoba_33	1	Discoba	Unclassified Eukaryota	Discoba	Eukaryota	Excavata	Unclassified Eukaryota	Unclassified Eukaryota	Unclassified Eukaryota	Unclassified Eukaryota
34	ACACTATCGCCGTTCGGTACACACCGCCCGTCGCTCCTACCGATACCGGGTGATGTGCTGAATCTTTTGGACCGAATTTCGGAAAGATAAATAAAGCTTATCACCTAGAGGAAGGAGAAGTCGTAACAAGGTTTCCGTAGGTGAACCTGCAGAAGGATCATGCTGACT	0	0.00272934	0	0	0	0	9.24072e-05	0.000516792	6.57397e-05	0.000630583	0.000156908	0	0	0	0.000283787	0.000116618	3.98897e-05	0	0	0	0	0	0	0	0	0	0	2.46656e-05	0	0	0	0	Ciliophora_1395	1	Diplodinium_anisacanthum	Trichostomatia_X	Ciliophora	Eukaryota	Alveolata	Litostomatea	Trichostomatia	Diplodinium	Diplodinium_anisacanthum
35	ACACTATCGCCGTTCGGTACACACCGCCCGTCGCTCCTACCGATACCGGGTGATGTGCTGAATCTTTTGGACCGAATTTCGGAAAGATAAATAAAGCTTATCACCTAGAGGAGGGAGAAGTCGTAACAAGGTTTCCGTAGGTGAACCTGCAGAAGGATCATGCTGACT	0	0.0039762	0	0	0	0	0	0	0	0	0	0	0	0	0	0	0	0	0	0	0	0	0	0	0	0	0	0	0	0	0	0	Lobosa_59	1	Clydonella_sp.	Vannellidae	Lobosa	Eukaryota	Amoebozoa	Discosea-Flabellinia	Vannellida	Clydonella	Clydonella_sp.
36	ACACTATCGCCGTTCGGTACACACCGCCCGTCGCTCCTACCGATACCGGGTGATGTGCTGAATCTTTTGGACCGAATTTCGGAAAGATAAATAAAGCTTATCACCTAGAGGAGGGAGAAGTCGTAACAAGGTTTCTGTAGGTGAACCTGCAGAAGGATCATGCTGACT	0	0.000589067	0	0	0	0	0	0	0	0	0	0	0	0	0	0	0	0	0	0	0	0	0	0	0	0	0	0	0	0	0	0	Ciliophora_1395	1	Diplodinium_anisacanthum	Trichostomatia_X	Ciliophora	Eukaryota	Alveolata	Litostomatea	Trichostomatia	Diplodinium	Diplodinium_anisacanthum
37	ACACTATCGCCGTTCGGTACACACCGCCCGTCGCTCCTACCGATACCGGGTGGTGTGCTGAATCTTTCGGACTGAATTTCAGGAAGAAATGTAAAGCTTATCACCTAGAGGAAGGAGAAGTCGTAACAAGGTTTCCGTAGGTGAACCTGCAGAAGGATCATGCTGACT	0	0	0	0	0	0	0	0	0	0.000280259	0	0	0	0	0	0	0	0	0	0	0	0	0	0	0	0	0	0	0	0	0	0	Apicomplexa_59	1	Hepatocystis_sp.	Plasmodiidae	Apicomplexa	Eukaryota	Alveolata	Coccidiomorphea	Haemosporida	Hepatocystis	Hepatocystis_sp.
38	ACACTATCGCCGTTCGGTACACACCGCCCGTCGCTCCTACCGATACCGGGTGTTATGGTGAACCTTTTGGACCGTTTTTCGGAAAGATAAGTAAACCCTAACACCTAGAGGAAGGAGAAGTCGTAACAAGGTTTCCGTAGGTGAACCTGCAGAAGGATCATGCTGACT	3.06004e-05	0	0	0	0	0	0	0	3.28699e-05	0	0	0	0	0	0	0	0	0.00129085	0.000154093	0.000233852	0	0	0	0	0	1.21589e-05	0	0	0	9.87609e-05	4.48735e-05	0	Lobosa_59	1	Clydonella_sp.	Vannellidae	Lobosa	Eukaryota	Amoebozoa	Discosea-Flabellinia	Vannellida	Clydonella	Clydonella_sp.
39	ACACTATCGCCGTTCGGTACACACCGCCCGTCGCTCCTACCGATTGAGTGTTCCGGTGAATAATTCGGACTGCAGCAGCGTTCGGCAACGAGCGTTGCAGCGGAAAGTTTGAAGGAGAAGTCGTAACAAGGTTTCCGTAGGTGAACCTGCAGAAGGATCATGCTGACT	0	0	0	0	0	0	0	0	0	0	4.7548e-05	0	0	0	0	0	0	0	0	0	0	0	0	0	0	0	0	0	0	0	0	0	Metamonada_20	1	Pyrsonymphidae	Pyrsonymphidae	Metamonada	Eukaryota	Excavata	Preaxostyla	Oxymonadida	Unclassified Eukaryota	Unclassified Eukaryota
40	ACACTATCGCCGTTCGGTACACACCGCCCGTCGCTGCTACCGATACCGGGTTATGTGCTGAATATTTTGGACCGTTTATCGGGAAGATAAATAAAGCTTATAACCTAGAGGAAGCAGAAGTCGTAACAAGGTTTCCGTAGGTGAACCTGCAGAAGGATCATGCTGACT	0	0	0	0	0	0	0	0	0	0	0	0	0	0	0	4.03678e-05	0	0	0	0	0	0	0	0	0	0	0	0	0	0	0	0	Lobosa_59	1	Clydonella_sp.	Vannellidae	Lobosa	Eukaryota	Amoebozoa	Discosea-Flabellinia	Vannellida	Clydonella	Clydonella_sp.
41	ACACTATCGCCGTTCGGTACACACCGCCCGTCGTTGTTTCCGATGATGGTGGAATGCAGGTGATCGGACTGGCCTCGGCCGGAAAGACCACCGACATTTCTTCAATAGAGGAAGCAAAAGTCGTAACAAGGTAGCAGTAGGTGAACCTGCAGAAGGATCATGCTGACT	0	0	0	0	0	0	0	0	0	0	0	7.56301e-05	0	0	0	0	0	0	0	0	0	0	0	0	0	0	0	0	0	0	0	0	Discoba_20	1	Eubodonid_X_sp.	Eubodonid	Discoba	Eukaryota	Excavata	Euglenozoa	Kinetoplastida	Eubodonid_X	Eubodonid_X_sp.
42	ACACTTTCGCCGTTCGGTACACACCGCCCGTCGCTACTACCGATTGAATGGCTTAGTGAGCTCTCTGGACTGCTGCATTGTGTTGGGAGATCAAACTTGATCATTTAGAGGAAGTAAAAGTCGTAACAAGGTTTCCGTAGGTGAACCTGCAGAAGGATCATGCTGACT	0	0	0	0	0	0	0	0	0	0	9.50959e-06	0	0	0	0	0	0	0	0	0	0	0	0	0	0	0	0	0	0	0	0	0	Cercozoa_346	1	Cryomonadida_XX_sp.	Cryomonadida_X	Cercozoa	Eukaryota	Rhizaria	Filosa-Thecofilosea	Cryomonadida	Cryomonadida_XX	Cryomonadida_XX_sp.
43	ACCACCGAGATCTACACTATCGCCGTTCGGTACACACCGCCCGTCACACCTACCTACCGATTGAATGTTCCGACAATAAAGTCCTCTGAATTGTGATTTAGTTTTCCTTTTATTGGAAGTTACTTCACGAGAACGTGTAGGTGAACCTGCAGAAGGATCATGCTGACTGACTCCATGCGAT	0	0	0	0	0	0	0	0	0	0	0	0	0	0	0	0	0	0	0	0	0	0	0	0	0	0	0	0	0	0	6.4105e-06	0	Conosa_87	1	Entamoeba	Entamoebidae	Conosa	Eukaryota	Amoebozoa	Archamoebea	Archamoebea_X	Entamoeba	Unclassified Eukaryota
44	ACCACCGAGATCTACACTATCGCCGTTCGGTACACACCGCCCGTCACAGCTACCTACCGATTAGAATGTTCCGATAAAGCCTGCCTCTAGATTGTGATTAGTTTTCCGTTTGCTGGAAGTTAAGTCGCGAGAACTTGTAGGTGAACCTGCAGAAGGATCATGCTGACTGACTATTCTGTGA	0	0	0	0	0	0	0	0	0	0	0	0	0	0	0	0	0	3.0373e-05	0	0	0	0	0	0	0	0	0	0	0	0	0	0	Discoba_27	1	Euglenozoa	Unclassified Eukaryota	Discoba	Eukaryota	Excavata	Euglenozoa	Unclassified Eukaryota	Unclassified Eukaryota	Unclassified Eukaryota
45	ACCACCGAGATCTACACTATCGCCGTTCGGTACACACCGCCCGTCACAGCTACCTACCGATTAGAATGTTCCGATAAAGCCTGCCTCTAGATTGTGATTAGTTTTTCTTTTACTGGAAGTTAAGTCGCGAGAACTTGTAGGTGAACCTGCAGAAGGATCATGCTGACTGACTCAACACGCA	0	0	0	0	0	0	0	0	0	0	0	0	0	0	0	0	0	0	0	0	0	0	0	0	0	0	0	0	0	0	0	0.000101634	Discoba_27	1	Euglenozoa	Unclassified Eukaryota	Discoba	Eukaryota	Excavata	Euglenozoa	Unclassified Eukaryota	Unclassified Eukaryota	Unclassified Eukaryota
46	ACCACCGAGATCTACACTATCGCCGTTCGGTACACACCGCCCGTCACAGCTACCTACCGATTAGAATGTTCCGATAAAGCCTGCCTCTAGATTGTGATTAGTTTTTCTTTTACTGGAAGTTAAGTCGCGAGAACTTGTAGGTGAACCTGCAGAAGGATCATGCTGACTGACTCTCTACCTC	0	0	0	0	0	0	9.24072e-05	0	0	0	0	0	0	0	0	0	0	0	0	0	0	0	0	0	0	0	0	0	0	0	0	0	Discoba_28	1	Colacium_vesiculosum	Euglenales	Discoba	Eukaryota	Excavata	Euglenozoa	Euglenida	Colacium	Colacium_vesiculosum
47	ACCACCGAGATCTACACTATCGCCGTTCGGTACACACCGCCCGTCACAGCTACCTACCGATTAGAATGTTCCGATTAAGCCTGCCTCTAGATTGTGATTAGTTTTCCTTTTACTGGAAGTTAAGTCATGAGAACTTGTAGGTGAACCTGCAGAAGGATCATGCTGACTGACTAACGAGAAC	0	0	0	0	0	0	0	0	0	0	0	0.00012605	0	0	0	0	0	0	0	0	0	0	0	0	0	0	0	0	0	0	0	0	Apicomplexa_59	1	Hepatocystis_sp.	Plasmodiidae	Apicomplexa	Eukaryota	Alveolata	Coccidiomorphea	Haemosporida	Hepatocystis	Hepatocystis_sp.
48	ACCACCGAGATCTACACTATCGCCGTTCGGTACACACCGCCCGTCACAGCTACCTACCGATTAGAATGTTCCGATTAAGCCTGCCTCTAGATTGTGATTAGTTTTCCTTTTACTGGAAGTTAAGTCATGAGAACTTGTAGGTGAACCTGCAGAAGGATCATGCTGACTGACTGACACATTT	0	0	0	0	0	0	0	8.00664e-05	0	0	0	0	0	0	0	0	0	0	0	0	0	0	0	0	0	0	0	0	0	0	0	0	Apicomplexa_59	1	Hepatocystis_sp.	Plasmodiidae	Apicomplexa	Eukaryota	Alveolata	Coccidiomorphea	Haemosporida	Hepatocystis	Hepatocystis_sp.
49	ACCACCGAGATCTACACTATCGCCGTTCGGTACACACCGCCCGTCACAGCTACCTACCGATTAGAATGTTCCGATTAAGCCTGCCTCTAGATTGTGATTAGTTTTCCTTTTACTGGAAGTTAAGTCATGAGAACTTGTAGGTGAACCTGCAGAAGGATCATGCTGACTGACTTAGCGGATC	0	0	0	0	0	0	0	0	0	0	6.18123e-05	0	0	0	0	0	0	0	0	0	0	0	0	0	0	0	0	0	0	0	0	0	Conosa_162	1	Conosa	Unclassified Eukaryota	Conosa	Eukaryota	Amoebozoa	Unclassified Eukaryota	Unclassified Eukaryota	Unclassified Eukaryota	Unclassified Eukaryota
50	ACCCGCCCGTCGCACCTACCGATTGAATGGTCCGGTGAGGCCTCGAGATCGTGGTCCTTTCCTTCATTGGGATTGACCGTGAGAACTTGTCCAAACCTTATCATTTAGAGGAAGGTGAAGTCGTAACAAGGTTTCCGTAGGTGAACC	0.000178502	0	0	0	0	0.000224867	0	0	0	0	0	0	0	0	0	0	0	0	0	0	0	0.00021687	0	0	0	0.00034045	0	0	0	0	0	0	Bacillariophyta_113	1	Corethron_inerme	Radial-centric-basal-Coscinodiscophyceae	Ochrophyta	Eukaryota	Stramenopiles	Bacillariophyta	Bacillariophyta_X	Corethron	Corethron_inerme
51	ACCCGCCCGTCGCACCTACCGATTGAATGGTCCGGTGAGGCCTCGAGATCGTGGTCCTTTCCTTCATTGGGATTGACCGTGAGAACTTGTCCAAACCTTATCATTTAGAGGAAGGTGAAGTCGTAACAAGGTTTCCGTAGGTGACCT	5.10006e-06	0	0	0	0	0	0	0	0	0	0	0	0	0	0	0	0	0	0	0	0	0	0	0	0	0	0	0	0	0	0	0	Bacillariophyta_113	1	Corethron_inerme	Radial-centric-basal-Coscinodiscophyceae	Ochrophyta	Eukaryota	Stramenopiles	Bacillariophyta	Bacillariophyta_X	Corethron	Corethron_inerme
52	ACCCGCCCGTCGCACCTACCGATTGAATGGTCCGGTGAGGCCTCGAGATCGTGGTCCTTTCCTTCATTGGGATTGACCGTGAGAACTTGTCCAAACCTTATCATTTAGAGGAAGGTGAAGTCGTAACAAGGTTTCTGTAGGTGAACC	5.10006e-06	0	0	0	0	5.62167e-06	0	0	0	0	0	0	0	0	0	0	0	0	0	0	0	0	0	0	0	1.82384e-05	0	0	0	0	0	0	Bacillariophyta_113	1	Corethron_inerme	Radial-centric-basal-Coscinodiscophyceae	Ochrophyta	Eukaryota	Stramenopiles	Bacillariophyta	Bacillariophyta_X	Corethron	Corethron_inerme
53	ACCGCCCGTCGCACCTACCGATTGAACGGTCCGATGAACACCCGAGCGCGGACTTTGTTTCCTTCATTGGGATTGACCGTGAGAACTTGTCCAAACCTTATCATTTAGAGGAAGGTGAAGTCGTAACAAGGTTTCCGTAGGTGAAC	0.000142802	0	0	0	0	0.000151785	0	0	7.23137e-05	0	0	0.000189075	0	0.000125494	0	6.72797e-05	0.000219394	0.000106305	0	0.000136414	0.000127956	0.000244853	0.000149948	0.000290396	0.000178968	0.000194543	0.000167912	0.000277488	0.000241718	0.000205119	0.000185905	0	Bacillariophyta_115	1	Corethron	Radial-centric-basal-Coscinodiscophyceae	Ochrophyta	Eukaryota	Stramenopiles	Bacillariophyta	Bacillariophyta_X	Corethron	Unclassified Eukaryota
54	ACCGCCCGTCGCACCTACCGATTGAATGGTCCGGTGAAGCCTCGGGATTGTGACTGTTCTGCTTCATTGTGGTCGGTCGCGAGAACTTGTCTAAACCTTATCATTTAGAGGAAGGTGAAGTCGTAACAAGGTTTCCGTAGGTGAAC	0.000918011	0.00284716	0	0.000542278	0.000561517	0.00181018	0.00195595	0.00265675	0.000900634	0.00294272	0.00325228	0.00278571	0.000655892	0.00294911	0.00244767	0.00265979	0.000534523	0.00165533	0.00111717	0.00136414	0.000774847	0.00096542	0.000809717	0.000713545	0.000794617	0.000541073	0.000511368	0.000437815	0.00049015	0.00149661	0.00163468	0.000876597	Bacillariophyta_173	1	Asterionellopsis_glacialis	Araphid-pennate	Ochrophyta	Eukaryota	Stramenopiles	Bacillariophyta	Bacillariophyta_X	Asterionellopsis	Asterionellopsis_glacialis
55	ACCGCCCGTCGCACCTACCGATTGAATGGTCCGGTGAAGGCCTGGGATCATGGTTAAATTCCTTTATTGGTTTTGGCCAGGAGAACTCGTCTAAACCTTATCATTTAGAGGAAGGTGAAGTCGTAACAAGGTTTCCGTAGGTGAAC	0	0	0	0	0	0	0	0	0	0	0	0	0	0	2.66051e-05	3.13972e-05	2.39338e-05	0	0	0	0	0	0	0	0	0	0	0	0	0	0	0	div_reps_1254	1	Unclassified Eukaryota	Unclassified Eukaryota	Unclassified Eukaryota	Unclassified Eukaryota	Unclassified Eukaryota	Unclassified Eukaryota	Unclassified Eukaryota	Unclassified Eukaryota	Unclassified Eukaryota
56	ACCGCCCGTCGCACCTACCGATTGAATGGTCCGGTGAATAATTCGGACTGCAGCAGTGTTCAGTTCCTGAACGTTGCAGTGGAAAGTTTAGTGAACCTTATCGCTTAGAGGAAGGAGAAGTCGTAACAAGGTTTCCGTAGGTGAAC	0	0	0	0	0	0	0.000292623	0	0	0	0.000551556	0	0	0	0	0.000224266	0	0	0	0	0	0	0	0	0	0	0	0	0	0	0	0	Dinoflagellata_1756	1	Pentapharsodinium_dalei	Thoracosphaeraceae	Dinoflagellata	Eukaryota	Alveolata	Dinophyceae	Peridiniales	Pentapharsodinium	Pentapharsodinium_dalei
57	ACCGCCCGTCGCACCTACCGATTGAATGGTCCGGTGAATAATTCGGACTGCAGCAGTGTTCGGTTCCTGAACGTTGCAGTGGAAAGTTTAGTGAACCTTATCACTTAGAGGAAGGAGAAGTCGTAACAAGGTTTCCGTAGGTGAAC	0	0	0	0	0	0	0	0	0	0	0.000114115	0	0	0	0	0	0	0	0	0	0	0	0	0	0	0	0	0	0	0	0	0	Dinoflagellata_1399	1	Sinophysis	Dinophysiaceae	Dinoflagellata	Eukaryota	Alveolata	Dinophyceae	Dinophysiales	Sinophysis	Unclassified Eukaryota
58	ACCGCCCGTCGCACCTACCGATTGAATGGTCCGGTGAGGACTCGGGATTGTGGTTTGGCTCCTTCATTGGGATTGACCGTGAGAACTTGTCCAAACCTTATCATTTAGAGGAAGGTGAAGTCGTAACAAGGTTTCCGTAGGTGAAC	0	0	0	0	0	0	0	0	0	0	0	0	0	0	0	0	9.97244e-05	0	0	0	0	0	0	0	0	0	0	0	0	0	0	0	Bacillariophyta_62	1	Polar-centric-Mediophyceae	Polar-centric-Mediophyceae	Ochrophyta	Eukaryota	Stramenopiles	Bacillariophyta	Bacillariophyta_X	Unclassified Eukaryota	Unclassified Eukaryota
59	ACCGCCCGTCGCACCTACCGATTGAATGGTCCGGTGAGGCCTCGAGATCGTGGTCCTTTCCTTCATTGGAGATTAAGACCGTAAACCCGTGTAAATCTTATCGTTTAGAGGAAGGTGAAGTCGTAACAAGGTTTCCGTAGGTGAAC	0.000193802	0	0	0	0	0.000157407	0	0	0	0	0	0.000138655	0	0.000223101	4.43418e-05	5.8309e-05	0.000251305	0.000113899	0.000154093	0.000155901	0.000149282	0.000202878	0	0.000124456	0.000178968	0.000243179	0.000236603	0.000252823	0.000288718	0.000189925	0.000205136	0	Bacillariophyta_114	1	Corethron_hystrix	Radial-centric-basal-Coscinodiscophyceae	Ochrophyta	Eukaryota	Stramenopiles	Bacillariophyta	Bacillariophyta_X	Corethron	Corethron_hystrix
60	ACCGCCCGTCGCACCTACCGATTGAATGGTCCGGTGAGGCCTCGGGATTGTGGCAATCTACTTTATTGCAGTTTGTCCACGAGAACCTGTCTAAACCTTATCACTTAGAGGAAGGTGAAGTCGTAACAAGGTTTCCGTAGGTGAAC	0	0	0	0	0.000245664	0	0	0	0	0	0	0	0.000193315	0	0	0	0	0	0	0	0	0	0	0	0	0	0	0	0	0	0	0.000273142	div_reps_1314	1	Unclassified Eukaryota	Unclassified Eukaryota	Unclassified Eukaryota	Unclassified Eukaryota	Unclassified Eukaryota	Unclassified Eukaryota	Unclassified Eukaryota	Unclassified Eukaryota	Unclassified Eukaryota
61	ACCGCCCGTCGCACCTACCGATTGAATGGTCCGGTGAGGCCTCGGGATTGTGGCAATCTACTTTATTGCAGTTTGTCCACGAGAACTTGTCTAAACCTTATCACTTAGAGGAAGGTGAAGTCGTAACAAGGTTTCCGTAGGTGAAC	0	0	0	0.000224658	0	0	0	0	0	0	0	0	0	0	0	0	0	0	0	0	0	0	0	0	0	0	0	0	0	0	0	0	div_reps_1314	1	Unclassified Eukaryota	Unclassified Eukaryota	Unclassified Eukaryota	Unclassified Eukaryota	Unclassified Eukaryota	Unclassified Eukaryota	Unclassified Eukaryota	Unclassified Eukaryota	Unclassified Eukaryota
62	ACCGCCCGTCGCACCTACCGATTGAATGGTCCGGTGAGGCCTCGGGATTGTGGTTAGTTTCCTTCATTGGGATTGACCGTGAGAACTTGTCCAAACCTTATCATTTAGAGGAAGGTGAAGTCGTAACAAGGTTTCCGTAGGTGAAC	0	0	0	0	0	0.000146163	0	0	0	0	0	0	0	0	0	0	0	0	0	0	0	0	0	0	0	0	0	0	0	0	0	0	Bacillariophyta_160	1	Polar-centric-Mediophyceae	Polar-centric-Mediophyceae	Ochrophyta	Eukaryota	Stramenopiles	Bacillariophyta	Bacillariophyta_X	Unclassified Eukaryota	Unclassified Eukaryota
63	ACCGCCCGTCGCACCTACCGATTGAGTGGTCCGGTGAAGACTCGGGATTGTGGCAATCTACTTTATTGCAGTTTGTCCACGAGAACCTGTCTAAACCTTATCACTTAGAGGAAGGTGAAGTCGTAACAAGGTTTCCGTAGGGAACC	0	0	0	0	0	0	0	0	0	0	0	0	0	0	0	0	0	0	0	0	0	0	0	0	0	0	0	0	0	0	0	0.00023503	Bacillariophyta_135	1	Chaetoceros_neogracilis	Polar-centric-Mediophyceae	Ochrophyta	Eukaryota	Stramenopiles	Bacillariophyta	Bacillariophyta_X	Chaetoceros	Chaetoceros_neogracilis
64	ACCGCCCGTCGCACCTACCGATTGAGTGGTCCGGTGAAGACTCGGGATTGTGGCAATCTACTTTATTGCAGTTTGTCCACGAGAACCTGTCTAAACCTTATCACTTAGAGGAAGGTGAAGTCGTAACAAGGTTTCCGTAGGTGAAC	0.00294274	0.00394675	0	0.0941163	0.0882371	0.0256123	0.0295395	0.00345013	0.00789534	0	0	0.0110609	0.0746474	0.00903558	0.0010376	0.000950886	0.00602335	0.00295377	0.00201605	0.00257237	0.002616	0.0030012	0.00323887	0.00429786	0.00412342	0.00381183	0.0047626	0.00606774	0.00568037	0.0236115	0.0230201	0.0937133	Bacillariophyta_135	1	Chaetoceros_neogracilis	Polar-centric-Mediophyceae	Ochrophyta	Eukaryota	Stramenopiles	Bacillariophyta	Bacillariophyta_X	Chaetoceros	Chaetoceros_neogracilis
65	ACCGCCCGTCGCACCTACCGATTGAGTGGTCCGGTGAAGACTCGGGATTGTGGCAATCTACTTTATTGCAGTTTGTCCACGAGAACCTGTCTAAACCTTATCACTTAGAGGAAGGTGAAGTCGTAACAAGGTTTCTGTAGGTGAAC	0	0	0	0.00218461	0.00263211	0	0	0	0	0	0	0.000882351	0.00287902	0	0	0	0	0	0	0	0	0	0	0	0	0	0	0	0	0	0	0.00358261	Bacillariophyta_135	1	Chaetoceros_neogracilis	Polar-centric-Mediophyceae	Ochrophyta	Eukaryota	Stramenopiles	Bacillariophyta	Bacillariophyta_X	Chaetoceros	Chaetoceros_neogracilis
66	ACCGCCCGTCGCACCTACCGATTGAGTGGTCCGGTGAAGACTCGGGATTGTGGCAATCTACTTTATTGCAGTTTGTCCACGAGAACTTGTCCAAACCTTATCATTTAGAGGAAGGTGAAGTCGTAACAAGGTTTCCGTAGGTGAAC	0	0	0	0.00044157	0	0	0	0	0	0	0	0	0.000386631	0	0	0	0	0	0	0	0	0	0	0	0	0	0	0	0	0	0	0.000374777	div_reps_1314	1	Unclassified Eukaryota	Unclassified Eukaryota	Unclassified Eukaryota	Unclassified Eukaryota	Unclassified Eukaryota	Unclassified Eukaryota	Unclassified Eukaryota	Unclassified Eukaryota	Unclassified Eukaryota
67	ACCGCCCGTCGCACCTACCGATTGAGTGGTCCGGTGAAGACTCGGGATTGTGGCAATCTACTTTATTGCAGTTTGTCCACGAGAACTTGTCTAAACCTTATCACTTAGAGGAAGGTGAAGTCGTAACAAGGTTTCAGTAGGTGAAC	0	0	0	0	0	0	0	0	0	0	0	0	0	0	0	0.000183898	0	0	0	0	0	0	0	0	0	0	0	0	0	0	0	0	div_reps_1314	1	Unclassified Eukaryota	Unclassified Eukaryota	Unclassified Eukaryota	Unclassified Eukaryota	Unclassified Eukaryota	Unclassified Eukaryota	Unclassified Eukaryota	Unclassified Eukaryota	Unclassified Eukaryota
68	ACCGCCCGTCGCACCTACCGATTGAGTGGTCCGGTGAAGACTCGGGATTGTGGCAATCTACTTTATTGCAGTTTGTCCACGAGAACTTGTCTAAACCTTATCACTTAGAGGAAGGTGAAGTCGTAACAAGGTTTCCGTAGGTGAAC	0.00368225	0	0	0.0465275	0.047764	0.0167582	0.0178654	0.00152126	0.0049765	0.000910843	0.00249151	0.0106134	0.0483081	0.0127725	0.00496184	0.00470061	0.00255294	0.0048293	0.0040321	0.00376112	0.00336241	0.00346991	0.00367871	0.00355943	0.00396592	0.00342882	0.00226681	0.0022754	0.00226275	0.0132795	0.0137954	0.0452654	div_reps_1314	1	Unclassified Eukaryota	Unclassified Eukaryota	Unclassified Eukaryota	Unclassified Eukaryota	Unclassified Eukaryota	Unclassified Eukaryota	Unclassified Eukaryota	Unclassified Eukaryota	Unclassified Eukaryota
69	ACCGCCCGTCGCACCTACCGATTGAGTGGTCCGGTGAAGACTCGGGATTGTGGCAATCTACTTTATTGCAGTTTGTCCACGAGAACTTGTCTAAACCTTATCACTTAGAGGAAGGTGAAGTCGTAACAAGGTTTCTGTAGGTGAAC	0	0	0	0.00121625	0.00145643	0.000449734	0	0	0	0	0	0.000901259	0.00203672	0.000481061	0	0	0	0	0	0	0	0	0	0	0	0	0	0	0	0	0	0.00200093	div_reps_1314	1	Unclassified Eukaryota	Unclassified Eukaryota	Unclassified Eukaryota	Unclassified Eukaryota	Unclassified Eukaryota	Unclassified Eukaryota	Unclassified Eukaryota	Unclassified Eukaryota	Unclassified Eukaryota
70	ACCGCCCGTCGCAGCTACCGATTGAATGTCTCGGTGCAGACCTGGGACCGTGGTGCCATCGTTTTATCGCGGCGGCATTGTGGGAACTGGGTACACCTCGTTATTTAGAGGAAGCTAAAGTCGTAACAAGGTTTCCGTAGGTGAAC	0	0	0	0	0	0	0	0	0	0	0	0	0	0	9.75519e-05	0	0	0	0	0	0	0	0	0	0	0	0	0	0	0	0	0	Pseudofungi_34	1	MAST-1A_XX_sp.	MAST-1A_X	Pseudofungi	Eukaryota	Stramenopiles	MAST-1	MAST-1A	MAST-1A_XX	MAST-1A_XX_sp.
71	ACCGCCCGTCGCTACTACCGATTGAACGATTTGGTGAGTTGCAAGGACTGGAGGATTGGAAGTTCTGCTTCCTTTTCACTAAGAATTGTCGCAAACCTGGTTGTTTAGAGGAAGTAAAAGTCGTAACAAGGTTTCCGTAGGTGAAC	0	0	0	0	0	0	0	0	1.31479e-05	0	9.50959e-06	0	0	0	0	0	0	0	0	0	0	0	0	0	0	0	0	0	0	0	0	0	Cercozoa_73	1	Pseudopirsonia	Marimonadida_X	Cercozoa	Eukaryota	Rhizaria	Filosa-Imbricatea	Marimonadida	Pseudopirsonia	Unclassified Eukaryota
72	ACCGCCCGTCGCTACTACCGATTGAACGTTTTAGTGAGGTATTTGGATTGGATCTTGGGAGGGCAACCTTCCTTGTGTCCGAGAAGACTCCCAAACTTGAGCGTTTAGAGGAAGTAAAAGTCGTAACAAGGTTTCCGTAGGTGAAC	0	0	0	0	0	0	0	7.27876e-05	0.00120961	0	0	0	0	0	0	0	0.000127647	0	0	0	0	0	0	0	0	0	0	0	0	0	0	0	Cercozoa_22	1	Novel-clade-2_X_sp.	Novel-clade-2	Cercozoa	Eukaryota	Rhizaria	Filosa-Imbricatea	Filosa-Imbricatea_X	Novel-clade-2_X	Novel-clade-2_X_sp.
73	ACCGCCCGTCGCTACTACCGATTGAATGGCTTAGTGAGCTTCAAGGAAGATCTGTGTATCGCAGCTTGCTGCATACTCGAACGAATTGACGCAAACTTGATCATTTAGAGGAAGTAAAAGTCGTAACAAGGTTTCCGTAGGTGAAC	0	0	0	0	0	0	0	0	0	0	1.90192e-05	0	0	0	0	0	0	0	0	0	0	0	0	0	0	0	0	0	0	0	0	0	Cercozoa_425	1	Allas_diplophysa	Thaumatomonadidae	Cercozoa	Eukaryota	Rhizaria	Filosa-Imbricatea	Thaumatomonadida	Allas	Allas_diplophysa
74	ACCGCCCGTCGCTACTACTGATTGGGTGTTCAAGTGAGAATCTTGGACTTTTGCTTCTTGAATATTTTTAAATTGCACGAAGAAAAAGTTTCAAGCTGGAGTGTCTAGAGGAAGTAAAAGTCGTAACAAGGTTTCCGTAGGTGAAC	0	0	0	0	0	0	0	0	0	0	0	1.89075e-05	0	0	0	0	0	0	0	0	0	0	0	0	0	0	0	0	0	0	0	0	Cercozoa_36	1	Euglypha_tuberculata	Euglyphidae	Cercozoa	Eukaryota	Rhizaria	Filosa-Imbricatea	Euglyphida	Euglypha	Euglypha_tuberculata
75	ACCGCCCGTCGCTACTACTGATTGGGTGTTCAAGTGAGAATCTTGGACTTTTGCTTCTTGAATATTTTTAGGTTGCATGGAGAAAAAGTTTCAAGCTGGAGTGTCTAGAGGAAGTAAAAGTCGTAACAAGGTTTCCGTAGGTGAAC	0	0	0	0	0	0	0.000200216	0.000240199	0.0014397	0.00868804	0.000323326	0	0	0	0	0	0	0	0.000269663	0	0	0	0	0	0	0	0	0	0	0	0	0	Metamonada_10	1	Pyrsonympha_sp.	Pyrsonymphidae	Metamonada	Eukaryota	Excavata	Preaxostyla	Oxymonadida	Pyrsonympha	Pyrsonympha_sp.
76	ACCGCCCGTCGCTCCTACCGATGAGCAATCCGGTGAATAATTTGGACTGGCTGACCTTGGGGTTCGCTCCTTGATCGGCTGGAAAATCTAGTGAACCTTATTGCTTAGAGGAAGGAGAAGTCGTAACAAGGTTTCCGTAGGTGAAC	0	0	0	0	0	0	0	0	0	0	0	0	0	0	1.77367e-05	0	0	0	0	0	0	0	0	0	1.43174e-05	0	0	0	0	0	0	0	Dinoflagellata_1082	1	Dino-Group-II-Clade-33_X_sp.	Dino-Group-II-Clade-33	Dinoflagellata	Eukaryota	Alveolata	Syndiniales	Dino-Group-II	Dino-Group-II-Clade-33_X	Dino-Group-II-Clade-33_X_sp.
77	ACCGCCCGTCGCTCCTACCGATTCAGTGATCCGGTGAATAATTCGGACTGCAGCAGTGTTCAGTTCCTGAACGTCGCAGCGGAGAGTTTAGCGAACGTTATCGCTTAGAGGAAGGAGAAGTCGTAACAAGGTTTCCGTAGGTGAAC	0	0	0	0	0	0	0	0	0	0	0	0	0	0	0	0	0	6.0746e-05	0	0	0	0	0	0	0	0	0	0	0	0	0	0	Dinoflagellata_865	1	Prorocentrum_micans	Prorocentraceae	Dinoflagellata	Eukaryota	Alveolata	Dinophyceae	Prorocentrales	Prorocentrum	Prorocentrum_micans
78	ACCGCCCGTCGCTCCTACCGATTGAATGATCCGGTGAATAATTCGGACTGCAGCAATGTTCAGTTCCTGAACGTTGCAATGGAAAGTTTAGTGAACCTTATCGCTTAGAGGAAGGAGAAGTCGTATCAAGGTTTCCGTAGGTGAAC	0	0	0	0	0	0	0.00026182	0	0	0	0.000665671	0	0	0	0	0	0	0	0	0	0	0	0	0	0	0	0	0	0	0	0	0	Dinoflagellata_1929	1	Amphidiniopsidaceae	Amphidiniopsidaceae	Dinoflagellata	Eukaryota	Alveolata	Dinophyceae	Peridiniales	Unclassified Eukaryota	Unclassified Eukaryota
79	ACCGCCCGTCGCTCCTACCGATTGAATGATCCGGTGAATAATTCGGACTGCAGCAGTGTCCAGTTCCTGAACGTTGCAGTGGGAAGTTTAGTGAACCTTATCGCTTAGAGGAAGGAGAAGTCGTAACAAGGTTTCCGTAGGTGAAC	0	0	0	0	0	0	0	0.000211084	0	0	0	0	0	0	0	0	0	0	0	0	0	0	0	0	0	0	0	0	0	0	0	0	Dinoflagellata_1757	1	Dinoflagellata	Unclassified Eukaryota	Dinoflagellata	Eukaryota	Alveolata	Unclassified Eukaryota	Unclassified Eukaryota	Unclassified Eukaryota	Unclassified Eukaryota
80	ACCGCCCGTCGCTCCTACCGATTGAATGATCCGGTGAATAATTCGGACTGCAGCAGTGTTCAGTTCCTGAACGTTGCAGTGGAAAGTTTAGTGAACCTTATCGCTTAGAGGAAGGAGAAGTCGTAACAAGGTTTCCGTAGGTGAAC	0	0	0	0	0	0	0	0	0	0	0.00250578	0	0	0	0	0	0	0	0	0	0	0	0	0	0	0	0	0	0	0	0	0	Dinoflagellata_1756	1	Pentapharsodinium_dalei	Thoracosphaeraceae	Dinoflagellata	Eukaryota	Alveolata	Dinophyceae	Peridiniales	Pentapharsodinium	Pentapharsodinium_dalei
81	ACCGCCCGTCGCTCCTACCGATTGAATGATCCGGTGAATAATTCGGACTGCAGCAGTGTTCAGTTCCTGAACGTTGCAGTGGGAAGTTTAGTGAGCCTTAACGCTTAGAGGAAGGAGAAGTCGTAACAAGGTTTCCGTAGGTGAAC	0	0	0	0	0	0	0	0	0	0	0.000180682	0	0	0	0	0	0	0	0	0	0	0	0	0	0	0	0	0	0	0	0	0	div_reps_1682	1	Unclassified Eukaryota	Unclassified Eukaryota	Unclassified Eukaryota	Unclassified Eukaryota	Unclassified Eukaryota	Unclassified Eukaryota	Unclassified Eukaryota	Unclassified Eukaryota	Unclassified Eukaryota
82	ACCGCCCGTCGCTCCTACCGATTGAATGATCCGGTGAATAATTCGGACTGCGGCAATTTTCGGTTTCCGAGGATGGCTGCGGGAAGTTTAGTGAACCTTATCATTTAGAGGAAGGAGAAGTCGTAACAAGGTTTCCGTAGGTGAAC	0	0	0	0	0	0	0	0	0	0	0	8.19326e-05	0	0	0	0	0	0	0	0	0	0	0	0	0	0	0	1.84992e-05	0	0	0	0	div_reps_1720	1	Unclassified Eukaryota	Unclassified Eukaryota	Unclassified Eukaryota	Unclassified Eukaryota	Unclassified Eukaryota	Unclassified Eukaryota	Unclassified Eukaryota	Unclassified Eukaryota	Unclassified Eukaryota
83	ACCGCCCGTCGCTCCTACCGATTGAATGATCCGGTGAATAATTCGGATTGCAGCAGTGTTCAGTTCCTGAACGTTGCAATGGAAAGGTTAGTGAACCTTATCTCTTAGAGGAAGGAGAAGTCGTAACAAGGTTTCCGTAGGTGAAC	0	0	0	0	0	0	0	0	0	0	0.000194947	0	0	0	0	0	0	0	0	0	0	0	0	0	0	0	0	0	0	0	0	0	Dinoflagellata_1756	1	Pentapharsodinium_dalei	Thoracosphaeraceae	Dinoflagellata	Eukaryota	Alveolata	Dinophyceae	Peridiniales	Pentapharsodinium	Pentapharsodinium_dalei
84	ACCGCCCGTCGCTCCTACCGATTGAATGATCCGGTGAATTATTCGAACTGTGATAATGTGCGGTCTCCGTACTTTGTTGTGGGAAGTCTAATAAACCTTATCATTTAGAGGAAGGAGAAGTCGTAACAAGGTTTCCGTAGGTGAAC	0	0	0	0	0	0	0	0	0	0	1.90192e-05	0	0	0	0	0	0	0	0	0	0	0	0	0	0	0	0	0	0	0	0	0	div_reps_1773	1	Unclassified Eukaryota	Unclassified Eukaryota	Unclassified Eukaryota	Unclassified Eukaryota	Unclassified Eukaryota	Unclassified Eukaryota	Unclassified Eukaryota	Unclassified Eukaryota	Unclassified Eukaryota
85	ACCGCCCGTCGCTCCTACCGATTGAATGGTCCGGTGAAATCTTCGGATTGCTGACCATGGCATTTATTTGTCTTGGTTGCGAGAAGTTGATTGAACCTTATCATTTAGAGGAAGGAGAAGTCGTAACAAGGTTTCCGTAGGTGAAC	0	0	0	0	0	0	0.00012321	0	0.000118332	0	0	0	0	0	0	0	0	0	0	0	0	0	0	0	0	0	0	0	0	0	0	0	Cryptophyta_84	1	Storeatula_major	Cryptomonadales_X	Cryptophyta	Eukaryota	Hacrobia	Cryptophyceae	Cryptomonadales	Storeatula	Storeatula_major
86	ACCGCCCGTCGCTCCTACCGATTGAATGGTCCGGTGAAATCTTCGGATTGCTGGCCTGGTTTCGCAAGTTTCCTGGCTGCGAGAAGTTGATTTAACCTTATCATTTAGAGGAAGGAGAAGTCGTAACAAGGTTTCCGTAGGTGAAC	0	0	0	0	0	0	0.000231018	0	0.000216941	0	0	0	0	0	0	0	4.38787e-05	0	0	0	0	0	0	0	0	0	0	0	0	0	0	0	Cryptophyta_5	1	Chroomonas_sp.	Cryptomonadales_X	Cryptophyta	Eukaryota	Hacrobia	Cryptophyceae	Cryptomonadales	Chroomonas	Chroomonas_sp.
87	ACCGCCCGTCGCTCCTACCGATTGAGCAATCCGGTGAATATTTCGGACCGAGACCTGTCGGGGCAACTCGTTCAGGATTTGGAAAGTCAAGTTAACCTTATTGCTTAGAGGAAGGAGAAGTCGTAACAAGGTTTCCGTAGGTGAAC	0	0	0	0	0	0	0	0	0	0	0	0	0	0	7.09468e-05	0	0	0	0	0	0	0	0	0	0	0	0	0	0	0	0	0	Dinoflagellata_1085	1	Dino-Group-II-Clade-1_X_sp.	Dino-Group-II-Clade-1	Dinoflagellata	Eukaryota	Alveolata	Syndiniales	Dino-Group-II	Dino-Group-II-Clade-1_X	Dino-Group-II-Clade-1_X_sp.
88	ACCGCCCGTCGCTCCTACCGATTGAGCAATCCGGTGAATATTTCGGACCGAGACCTGTCGGGGTAACTCGTTCAGGATTTGGAAAGTCAAGTTAACCTTATTGCTTAGAGGAAGGAGAAGTCGTAACAAGGTTTCCGTAGGTGAAC	0	0	0	0	0	0	0	0	0	0	0	0	0	0	0	5.8309e-05	0	0	0	0	0	0	0	0	0	0	0	0	0	0	0	0	Dinoflagellata_1085	1	Dino-Group-II-Clade-1_X_sp.	Dino-Group-II-Clade-1	Dinoflagellata	Eukaryota	Alveolata	Syndiniales	Dino-Group-II	Dino-Group-II-Clade-1_X	Dino-Group-II-Clade-1_X_sp.
89	ACCGCCCGTCGCTCCTACCGATTGAGCAATCCGGTGAATATTTCGGACCGCTTTTCAATAGGGCAACTTATTTGAAAGGTGGAAAGTCAAGTAAACCTTATTGCTTAGAGGAAGGAGAAGTCGTAACAAGGTTTCCGTAGGTGAAC	2.04003e-05	0	0	0	0	0	0	0	0	0	0	0	0	0	1.33025e-05	4.48531e-06	3.98897e-06	0	0	0	0	0	0	0	0	0	0	1.23328e-05	2.68575e-05	0	0	0	Dinoflagellata_1086	1	Dino-Group-II-Clade-1_X_sp.	Dino-Group-II-Clade-1	Dinoflagellata	Eukaryota	Alveolata	Syndiniales	Dino-Group-II	Dino-Group-II-Clade-1_X	Dino-Group-II-Clade-1_X_sp.
90	ACCGCCCGTCGCTCCTACCGATTGAGCAATCCGGTGAATATTTCGGACCGGCACTCTGCGGGGCAACTCGTTTGAGAACTGGAAAGTCAAGTTAACCTTATTGCTTAGAGGAAGGAGAAGTCGTAACAAGGTTTCCGTAGGTGAAC	0	0	0	0	0	0	0	6.55089e-05	0.000164349	0	0	0	0	0	0	0	0	0	0	0	0	0	0	0	0	0	0	0	0	0	0	0	Dinoflagellata_1088	1	Dino-Group-II-Clade-1_X_sp.	Dino-Group-II-Clade-1	Dinoflagellata	Eukaryota	Alveolata	Syndiniales	Dino-Group-II	Dino-Group-II-Clade-1_X	Dino-Group-II-Clade-1_X_sp.
91	ACCGCCCGTCGCTCCTACCGATTGAGCAATCCGGTGAATATTTCGGACCTAGAATTGTCGGGGCAACTCGTTCAGTTTTGGGAAAGTCAAGTTAACCTTATTGCTTAGAGGAAGGAGAAGTCGTAACAAGGTTTCCGTAGGTGAAC	0	0	0	0	0	0	3.08024e-05	0.000356659	7.23137e-05	0	0	0	0	0	3.54734e-05	0	0	0	0	0	0	0	0	0	0	0	0	0	0	0	0	0	Dinoflagellata_1085	1	Dino-Group-II-Clade-1_X_sp.	Dino-Group-II-Clade-1	Dinoflagellata	Eukaryota	Alveolata	Syndiniales	Dino-Group-II	Dino-Group-II-Clade-1_X	Dino-Group-II-Clade-1_X_sp.
92	ACCGCCCGTCGCTCCTACCGATTGAGCAATCCGGTGAATATTTCGGACGGAGATTCTTCGGGGCAACTCGTTAGAATTTCTGAAAGTCAAGTTAACCTTATTGCTTAGAGGAAGGAGAAGTCGTAACAAGGTTTCCGTAGGTGAAC	0.000255003	0	0	0	0	3.373e-05	0	0	0.000124905	0	0	0.00017647	0	0.000271904	0.000665127	0.000758017	0.000458732	9.11189e-05	0.000218299	0.000292315	0.000241695	0.000153908	0.000159944	0.000298693	0.000243396	0.000200623	0.000366353	0.000406983	0.000611009	4.5582e-05	5.76945e-05	0	Dinoflagellata_1088	1	Dino-Group-II-Clade-1_X_sp.	Dino-Group-II-Clade-1	Dinoflagellata	Eukaryota	Alveolata	Syndiniales	Dino-Group-II	Dino-Group-II-Clade-1_X	Dino-Group-II-Clade-1_X_sp.
93	ACCGCCCGTCGCTCCTACCGATTGAGCAATCCGGTGAATATTTCGGACGGATGGCCTTCGGGGCAACTCGTTAGGTCGTCTGAAAGTCAAGTTAACCTTATTGCTTAGAGGAAGGAGAAGTCGTAACAAGGTTTCCGTAGGTGAAC	0	0	0	0	0	0	0.000970276	0	0	0.000315292	0.00251529	5.04201e-05	0	0	3.99076e-05	3.58825e-05	0	0	0	0	0	0	0	0	3.57935e-05	0	0	0	0	0	0	0	Dinoflagellata_1089	1	Dino-Group-II-Clade-1_X_sp.	Dino-Group-II-Clade-1	Dinoflagellata	Eukaryota	Alveolata	Syndiniales	Dino-Group-II	Dino-Group-II-Clade-1_X	Dino-Group-II-Clade-1_X_sp.
94	ACCGCCCGTCGCTCCTACCGATTGAGCAATCCGGTGAATATTTCGGACGGGTGGCCTTCGGGGCAACTCGTTAGGTCGTCTGAAAGTCAAGTTAACCTTATTGCTTAGAGGAAGGAGAAGTCGTAACAAGGTTTCCGTAGGTGAAC	0	0	0	0	0	0	0	8.00664e-05	0	0	0	0	0	0	0	0	0	0	0	0	0	0	0	0	0	0	0	0	0	0	0	0	Dinoflagellata_1088	1	Dino-Group-II-Clade-1_X_sp.	Dino-Group-II-Clade-1	Dinoflagellata	Eukaryota	Alveolata	Syndiniales	Dino-Group-II	Dino-Group-II-Clade-1_X	Dino-Group-II-Clade-1_X_sp.
95	ACCGCCCGTCGCTCCTACCGATTGAGTGATCCAGTGAATAATTCGGACTGCAGCAGTGTCCGGTTCCTGAACGTTGCAGTGGAAAGTTTAGTGAACCTTATCACTTAGAGGAAGGAGAAGTCGTAACAATGTTTCCGTAGGTGAAC	0	0	0	0	0	0	0	0.000691482	0	0	0	0	0	0	0	0	0	0	0	0	0	0	0	0	0	0	0	0	0	0	0	0	Dinoflagellata_1717	1	Gyrodinium_rubrum	Gymnodiniaceae	Dinoflagellata	Eukaryota	Alveolata	Dinophyceae	Gymnodiniales	Gyrodinium	Gyrodinium_rubrum
96	ACCGCCCGTCGCTCCTACCGATTGAGTGATCCGGTGAACCATTCGGACTGCAGCAATGTTTGGATCCCGAACGTTGCAGCGGAAAGTCTTGTGAACCTTATCACTTAGAGGAAGGAGAAGTCGTAACAAGGTTTCCGTAGGTGAAC	2.04003e-05	0	0.0167447	0	0	0	0.00197135	0.000946239	0.000874338	0.000945875	0.00163565	7.56301e-05	0	0	7.98152e-05	0.000125589	0	0.000121492	0.000141252	0.000107182	0	0	0	0	5.0111e-05	0	0	0	0	3.7985e-05	0	0	Dinoflagellata_1507	1	Gymnodinium_sp.	Gymnodiniaceae	Dinoflagellata	Eukaryota	Alveolata	Dinophyceae	Gymnodiniales	Gymnodinium	Gymnodinium_sp.
97	ACCGCCCGTCGCTCCTACCGATTGAGTGATCCGGTGAACCATTCGGACTGCAGCAATGTTTGGATCCCGAGCGTTGCAGCGGAAAGTTTCGTGAACCTTATCACTTAGAGGAAGGAAAAGTCGTAACAAGGTTTCCGTAGGTGAAC	0	0	0	0	0	0	0	0.000218363	0	0	0	0	0	0	0	0	0	0	0	0	0	0	0	0	0	0	0	0	0	0	0	0	Dinoflagellata_1645	1	Gymnodiniaceae	Gymnodiniaceae	Dinoflagellata	Eukaryota	Alveolata	Dinophyceae	Gymnodiniales	Unclassified Eukaryota	Unclassified Eukaryota
98	ACCGCCCGTCGCTCCTACCGATTGAGTGATCCGGTGAACCATTCGGACTGCAGCAATGTTTGGATCCCGAGCGTTGCAGCGGAAAGTTTCGTGAACCTTATCACTTAGAGGAAGGAGAAGTCGTAACAAGGTTTCCGTAGGTGAAC	0	0	0	0	0	0	0.000308024	0	0.000151201	0	0	0	0	0	0	0	0	0	0	0	0	0	0	0	0	0	0	0	0	0	0	0	Dinoflagellata_1645	1	Gymnodiniaceae	Gymnodiniaceae	Dinoflagellata	Eukaryota	Alveolata	Dinophyceae	Gymnodiniales	Unclassified Eukaryota	Unclassified Eukaryota
99	ACCGCCCGTCGCTCCTACCGATTGAGTGATCCGGTGAATAACTCGGACTGATGCAGTGCTCAGCTCCTGGACGTTGCATTGGAAAGTTTAGTGAACCTTATCACTTAGAGGAAGGAGAAGTCGTAACAAGGTTTCCGTAGGTGAAC	0	0	0	0	0	0	0.00170953	0.000633252	0.00164349	0	0	0	0	0	0	0	0.000434798	0	0	0	0	0	0	0	0	0	0	0.00015416	0	0	0	0	Dinoflagellata_1331	1	Pelagodinium	Suessiaceae	Dinoflagellata	Eukaryota	Alveolata	Dinophyceae	Suessiales	Pelagodinium	Unclassified Eukaryota
100	ACCGCCCGTCGCTCCTACCGATTGAGTGATCCGGTGAATAATCCAGACTGCAGCTTTGCCCAGTTCCTGAACATTGTAGCGGAAAGTTTAGTGAACCTTATCACTCAGAGGAAGGAGAAGTCGTAACAAGGATTCCGTAGGTGAAC	0	0	0	0	0	0	0	0.000109181	0	0	0	0	0	0	0	0	0	0	0	0	0	0	0	0	0	0	0	0	0	0	0	0	Dinoflagellata_1845	1	Gloeodinium_viscum	Peridiniales_X	Dinoflagellata	Eukaryota	Alveolata	Dinophyceae	Peridiniales	Gloeodinium	Gloeodinium_viscum
101	ACCGCCCGTCGCTCCTACCGATTGAGTGATCCGGTGAATAATCCAGACTGCAGCTTTGTCCAGTTCCTGAACATTGTAGCGGAAAGTTTAGTGAACCTTATCACTTAGAGGAAGGAGAAGTCGTAACAAGGTTTCCGTAGGTGAAC	9.69012e-05	0	0	0	4.38685e-05	8.43251e-05	0	0	0	0	0	0.000113445	0	0	6.65127e-05	0.000107647	0	5.31527e-05	0	0	6.39782e-05	0.000118929	4.99825e-05	0	7.87458e-05	0	0	0	0	0	5.1284e-05	0	Dinoflagellata_1017	1	Dinoflagellata	Unclassified Eukaryota	Dinoflagellata	Eukaryota	Alveolata	Unclassified Eukaryota	Unclassified Eukaryota	Unclassified Eukaryota	Unclassified Eukaryota
102	ACCGCCCGTCGCTCCTACCGATTGAGTGATCCGGTGAATAATTCAGACTGCAGCAGTGTTTGGATCCCGAACGTTGCAGCGGAAAGTTTAGTGAACCTTATCACTTAGAGGAAGGAGAAGTCGTAACAAGGTTTCCGTAGGTGAAC	0	0	0	0	0	0	0.00103188	0.000109181	0.000322125	0	0	0	0	0	0	0	0.000107702	0	0	0	0	0	0	0	0	0	0	0	0	0	0	0	Dinoflagellata_1660	1	Dinoflagellata	Unclassified Eukaryota	Dinoflagellata	Eukaryota	Alveolata	Unclassified Eukaryota	Unclassified Eukaryota	Unclassified Eukaryota	Unclassified Eukaryota
103	ACCGCCCGTCGCTCCTACCGATTGAGTGATCCGGTGAATAATTCGGACCGACAGTACATGCAGTTTCTGTGTGAATTGACGGAAAGTCTAGTGAACCTTATCACTTAGAGGAAGGAGAAGTCGTAACAAGGTTTCCGTAGGTGAAC	0	0	0	0	0	0	0	0	0	0	0	3.15125e-05	0	0	0	0	0	0	0	0	0	0	0	0	0	0	0	0	0	0	0	0	Dinoflagellata_1927	1	Herdmania_litoralis	Amphidiniopsidaceae	Dinoflagellata	Eukaryota	Alveolata	Dinophyceae	Peridiniales	Herdmania	Herdmania_litoralis
104	ACCGCCCGTCGCTCCTACCGATTGAGTGATCCGGTGAATAATTCGGACCGCAGCAACGTTCAGTTCCTGAGCGTTGCAGTGGGAAGTTTAGTGAACCTTACCACTTAGAGGAAGGAGAAGTCGTAACAAGGTTTCCGTAGGTGAAC	0	0	0	0	0	0	0	0.000480398	0	0	0	0	0	0	0	0	0	0	0	0	0	0	0	0	0	0	0	0	0	0	0	0	Dinoflagellata_1928	1	Herdmania_litoralis	Amphidiniopsidaceae	Dinoflagellata	Eukaryota	Alveolata	Dinophyceae	Peridiniales	Herdmania	Herdmania_litoralis
105	ACCGCCCGTCGCTCCTACCGATTGAGTGATCCGGTGAATAATTCGGACCGCAGCAATGTTTGGATCCCAAGCGTTGCAGTGGAAAGTTTAGTGAACCTTATCACTTAGAGGAAGGAGAAGTCGTAACAAGGTTTCCGTAGGTGAAC	0.000703809	0	0	0	0	0	0	0.000924403	0	0	0	0.000239495	0	0	0.00122827	0.00112581	0.000163548	0.000508747	0.000333868	0.000389753	0.000824607	0.000496701	0.000759734	0.000157644	0.000136015	0	0.000213706	0.000184992	0.000154431	0	0.000108979	0	Dinoflagellata_1659	1	Gyrodiniellum_shiwhaense	Gymnodiniaceae	Dinoflagellata	Eukaryota	Alveolata	Dinophyceae	Gymnodiniales	Gyrodiniellum	Gyrodiniellum_shiwhaense
106	ACCGCCCGTCGCTCCTACCGATTGAGTGATCCGGTGAATAATTCGGACCGCAGCAGTGTTCAGCTCCTGAACGTTGCAGTGGAAAGTTTAGTGAACCTTATCACTTAGAGGAAGGAGAAGTCGTAACAAGGTTTCCGTAGGTGAAC	0	0	0	0	0	0	0	0.000625974	0.000466752	0	0	0	0	0	0	0	0	0	0	0	0	0	0	0	0	0	0	0	0	0	0	0	Dinoflagellata_1979	1	Stoeckeria_changwonensis	Thoracosphaeraceae	Dinoflagellata	Eukaryota	Alveolata	Dinophyceae	Peridiniales	Stoeckeria	Stoeckeria_changwonensis
107	ACCGCCCGTCGCTCCTACCGATTGAGTGATCCGGTGAATAATTCGGACCGCGGCAGTGTTTGGATCCCAAGCGTTGCCATGGAAAGTTTAGTGAACCTTATCACTTAGAGGAAGGAGAAGTCGTAACAAGGTTTCCGTAGGTGAAC	0	0	0	0	0	4.49734e-05	0.000539042	0.000152854	0.00107813	0.000595551	0.000637143	0.00017647	0	0.00014641	0.00015963	0.000130074	0	0	0.000243981	0	0	0	0	0	0	0	0	0	0	3.7985e-05	7.6926e-05	0	Dinoflagellata_1659	1	Gyrodiniellum_shiwhaense	Gymnodiniaceae	Dinoflagellata	Eukaryota	Alveolata	Dinophyceae	Gymnodiniales	Gyrodiniellum	Gyrodiniellum_shiwhaense
108	ACCGCCCGTCGCTCCTACCGATTGAGTGATCCGGTGAATAATTCGGACCTCCCCAGGGCCCAGTTACTGTGTGCTGGGGAGGAAAGTTTAGTGAACCTTATCACTTAGAGGAAGGAGAAGTCGTAACAAGGTTTCCGTAGGTGAAC	0	0	0	0	0	0	0	0	0	0	0	0	0	0	0	0	0	0	0	0	2.13261e-05	0	0	0	0	0	0	0	0	0	0	0	Dinoflagellata_889	1	Akashiwo_sanguinea	Gymnodiniaceae	Dinoflagellata	Eukaryota	Alveolata	Dinophyceae	Gymnodiniales	Akashiwo	Akashiwo_sanguinea
109	ACCGCCCGTCGCTCCTACCGATTGAGTGATCCGGTGAATAATTCGGACGGCGGCTGTTTCCAGTTCCTGGAAGCGGCTGCTGGAAGTTTAGTGAACCTTATCACTTAGAGGAAGGAGAAGTCGTAACAAGGTTTCCGTAGGTGAAC	0	0.000392711	0	0	0	0	0	0	0	0	0	0	0	0	0	0	0	0	0	0	0	0	0	0	0	0	0	0	0	0	0	0	Dinoflagellata_1026	1	Hematodinium_perezi	Dino-Group-IV-Hematodinium-Group	Dinoflagellata	Eukaryota	Alveolata	Syndiniales	Dino-Group-IV	Hematodinium	Hematodinium_perezi
110	ACCGCCCGTCGCTCCTACCGATTGAGTGATCCGGTGAATAATTCGGACTGATGCAGTGCTCAGCTTCTGGGCGTTGCGTTGGAAAGTTTAGTGAACCTTATCACTTAGAGGAAGGAGAAGTCGTAACAAGGTTTCCGTAGGTGAAC	0.000377405	0.0132147	0.0104464	0.000565519	0.00064048	0.00026984	0.000662252	0.00476759	0.0126418	0.00168156	0.000342345	0.00103361	0.00031759	0.00131769	0.000984387	0.00100471	8.37685e-05	0.000546714	0.00222151	0.000721044	0.000184826	0.000167899	0.000119958	7.46733e-05	0.00022192	6.68742e-05	0	0	3.35719e-05	0.000212716	0.000397451	0.000635215	Dinoflagellata_1335	0.491816	Polarella_glacialis	Suessiaceae	Dinoflagellata	Eukaryota	Alveolata	Dinophyceae	Suessiales	Polarella	Polarella_glacialis
111	ACCGCCCGTCGCTCCTACCGATTGAGTGATCCGGTGAATAATTCGGACTGATGCAGTGCTCAGCTTCTGGGCGTTGCGTTGGAAAGTTTAGTGAACCTTATCACTTAGAGGAAGGAGAAGTCGTAACAAGGTTTCTGTAGGTGAAC	0	0.00153157	0.00141647	0	0	0	0	0	0.000558788	0	0	0	0	0	0	0	0	0	0	0	0	0	0	0	0	0	0	0	0	0	0	0	Dinoflagellata_1339	1	Polarella_glacialis	Suessiaceae	Dinoflagellata	Eukaryota	Alveolata	Dinophyceae	Suessiales	Polarella	Polarella_glacialis
112	ACCGCCCGTCGCTCCTACCGATTGAGTGATCCGGTGAATAATTCGGACTGCAACACTGTTTGGTTCCTGAACGTTGTTGCGGAAAGTTTAGTGAACCTTATCACTTAGAGGAAGGAGAAGTCGTAACAAGGTTTCCGTAGGTGAAC	0	0	0	0	0	0	0.000308024	0	0	0	0.000603859	0	0	0	0	8.97062e-05	0	0	0	0	0	0	0	0	0	0	0	0	0	0	0	0	Dinoflagellata_1912	1	Thecadinium	Thecadiniaceae	Dinoflagellata	Eukaryota	Alveolata	Dinophyceae	Gonyaulacales	Thecadinium	Unclassified Eukaryota
113	ACCGCCCGTCGCTCCTACCGATTGAGTGATCCGGTGAATAATTCGGACTGCAGCAAAGTTTAGTTCCTAAGCTTTGCAGCGGGAAGTTTAGTGAACCTTATCACTTAGAGGAAGGAGAAGTCGTAACAAGGTTTCCGTAGGTGAAC	0	0	0	0	0	0	0	0	8.54617e-05	0	0	0	0	0	0	0	0	0	0	0	0	0	0	0	0	0	0	0	0	0	0	0	Dinoflagellata_1944	1	Islandinium_tricingulatum	Amphidiniopsidaceae	Dinoflagellata	Eukaryota	Alveolata	Dinophyceae	Peridiniales	Islandinium	Islandinium_tricingulatum
114	ACCGCCCGTCGCTCCTACCGATTGAGTGATCCGGTGAATAATTCGGACTGCAGCAAAGTTTAGTTCCTGAGCCTTGCAGCGGGAAGTTTAGTGAACCTTATCACTTAGAGGAAGGAGAAGTCGTAACAAGGTTTCCGTAGGTGAAC	7.65009e-05	0	0	3.87342e-05	0	5.05951e-05	0	0	0.000946652	0	0	3.7815e-05	0	0	0	4.03678e-05	0.000103713	0.000174645	0.000256822	0	2.84347e-05	0	0	9.95644e-05	8.59045e-05	7.90331e-05	9.15884e-05	0	0.00016786	5.3179e-05	9.61575e-05	0	Dinoflagellata_1944	1	Islandinium_tricingulatum	Amphidiniopsidaceae	Dinoflagellata	Eukaryota	Alveolata	Dinophyceae	Peridiniales	Islandinium	Islandinium_tricingulatum
115	ACCGCCCGTCGCTCCTACCGATTGAGTGATCCGGTGAATAATTCGGACTGCAGCAATGTTCGGATCCCGAACGTTGCAGCGGAAAGTTTAGTGAACCTTATCACTTAGAGGAAGGAGAAGTCGTAACAAGGTTTCAGTAGGTGAAC	0	0	0	0	0	0	0	0	0	0	0	0	0	0	0	0.00122449	0	0	0	0	0	0	0	0	0	0	0	0	0	0	0	0	div_reps_1497	1	Unclassified Eukaryota	Unclassified Eukaryota	Unclassified Eukaryota	Unclassified Eukaryota	Unclassified Eukaryota	Unclassified Eukaryota	Unclassified Eukaryota	Unclassified Eukaryota	Unclassified Eukaryota
116	ACCGCCCGTCGCTCCTACCGATTGAGTGATCCGGTGAATAATTCGGACTGCAGCAATGTTCGGATCCCGAACGTTGCAGCGGAAAGTTTAGTGAACCTTATCACTTAGAGGAAGGAGAAGTCGTAACAAGGTTTCCGTAGGTGAAC	0.0105928	0	0	0.00014719	0.000114058	0.00436804	0.000908671	0.0097317	0.0033856	0	0	0.00260294	0.000193315	0.00289334	0.0305071	0.0315452	0.0130838	0.00761602	0.0112231	0.0110008	0.0146439	0.00996201	0.0160144	0.0053267	0.00610638	0.00482102	0.014677	0.0128693	0.0154632	0.00319833	0.00347449	0.000152452	div_reps_1497	1	Unclassified Eukaryota	Unclassified Eukaryota	Unclassified Eukaryota	Unclassified Eukaryota	Unclassified Eukaryota	Unclassified Eukaryota	Unclassified Eukaryota	Unclassified Eukaryota	Unclassified Eukaryota
117	ACCGCCCGTCGCTCCTACCGATTGAGTGATCCGGTGAATAATTCGGACTGCAGCAATGTTCGGATCCCGAACGTTGCAGCGGAAAGTTTAGTGAACCTTATCACTTAGAGGAAGGAGAAGTCGTAACAAGGTTTCTGTAGGTGAAC	0.000601807	0	0	0	0	0	0	0.000989912	0	0	0	0	0	0	0.00163621	0.00108993	0.000498622	0.000523934	0	0	0	0	0	0	0	0	0	0	0	0	0	0	div_reps_1497	1	Unclassified Eukaryota	Unclassified Eukaryota	Unclassified Eukaryota	Unclassified Eukaryota	Unclassified Eukaryota	Unclassified Eukaryota	Unclassified Eukaryota	Unclassified Eukaryota	Unclassified Eukaryota
118	ACCGCCCGTCGCTCCTACCGATTGAGTGATCCGGTGAATAATTCGGACTGCAGCAATGTTTGGATCCCAAGCGTTGCAGCGGAAAGTTTAGTGAACCTTATCACTTAGAGGAAGGAGAAGTCGTAACAAGGTTTCCGTAGGTGAAC	0.00081091	0	0	0	0	0.000179894	0	0.000793385	0.000282681	0	0	0.000415966	0	0.000453173	0.0021018	0.00171787	0.000741949	0.00176923	0.00111717	0.0012667	0.000789064	0.000741554	0.000669766	0.000381664	0.000314983	0.000395166	0.000648751	0.000764634	0.000778868	0.000182328	0.000237189	0	Dinoflagellata_1659	1	Gyrodiniellum_shiwhaense	Gymnodiniaceae	Dinoflagellata	Eukaryota	Alveolata	Dinophyceae	Gymnodiniales	Gyrodiniellum	Gyrodiniellum_shiwhaense
119	ACCGCCCGTCGCTCCTACCGATTGAGTGATCCGGTGAATAATTCGGACTGCAGCAATGTTTGGATCCCGAACGTTGCAGCGGAAAGTTTGGTGAACCTTATCACTTAGAGGAAGGAGAAGTCGTAACAAGGTTTCCGTAGGTGAAC	0.000428405	0	0	0	0	0	0	0	0	0	0	0	0	0	0	0	0	0	0	0	0.000547369	0.000195882	0.000479832	0	0	0.000158066	0	0	0	0	0	0	Dinoflagellata_1587	1	Gymnodinium_litoralis	Gymnodiniaceae	Dinoflagellata	Eukaryota	Alveolata	Dinophyceae	Gymnodiniales	Gymnodinium	Gymnodinium_litoralis
120	ACCGCCCGTCGCTCCTACCGATTGAGTGATCCGGTGAATAATTCGGACTGCAGCAGTGCTTGGATCCCGAACGCTGCAGCGGAAAGTTTAGTGAACCTTATCACTTAGAGGAAAGAGAAGTCGTAACAAGGTTTCCGTAGGTGAAC	5.61007e-05	0.00780514	0.00429999	0	0	0	0	0.000414889	0.000223515	0.00150639	7.60767e-05	0.000138655	0	0	0	0	0	0	0	0	0	0	0	0	0	0	0	0	0	0	0	0	Dinoflagellata_1546	1	Proterythropsis_sp.	Warnowiaceae	Dinoflagellata	Eukaryota	Alveolata	Dinophyceae	Gymnodiniales	Proterythropsis	Proterythropsis_sp.
121	ACCGCCCGTCGCTCCTACCGATTGAGTGATCCGGTGAATAATTCGGACTGCAGCAGTGCTTGGATCCCGAACGCTGCAGCGGAAAGTTTAGTGAACCTTATCACTTAGAGGAAAGAGAAGTCGTAACAAGGTTTCTGTAGGTGAAC	0	0.000903236	0	0	0	0	0	0	0	0	0	0	0	0	0	0	0	0	0	0	0	0	0	0	0	0	0	0	0	0	0	0	Dinoflagellata_1546	1	Proterythropsis_sp.	Warnowiaceae	Dinoflagellata	Eukaryota	Alveolata	Dinophyceae	Gymnodiniales	Proterythropsis	Proterythropsis_sp.
122	ACCGCCCGTCGCTCCTACCGATTGAGTGATCCGGTGAATAATTCGGACTGCAGCAGTGCTTGGATCCCGAACGCTGCAGCGGAAAGTTTAGTGAACCTTATCACTTAGAGGAAGGAGAAGTCGTAACAAGGTTTCCGTAGGTGAAC	0	0	0.00839762	0	0	0	0	0	0	0	0	0	0	0	0.000288221	0.00014353	0	0.000182238	0	0	0	0	0	0	0	0	0	0	0	0	0	0	Dinoflagellata_1546	1	Proterythropsis_sp.	Warnowiaceae	Dinoflagellata	Eukaryota	Alveolata	Dinophyceae	Gymnodiniales	Proterythropsis	Proterythropsis_sp.
123	ACCGCCCGTCGCTCCTACCGATTGAGTGATCCGGTGAATAATTCGGACTGCAGCAGTGTTCAGTTCCTGAACGTTGCAGCGGAAAGTTTAGTGAACCTTATCACTTAGAGGAAGGAGAAGTCGTAACAAGGTTTCCGTAGGTGAAC	0.00668618	0	0.00384469	0	0	0.000550924	0.00181734	0.00460018	0.00171581	0	0.00227755	0.00197899	0	0.00172903	0.0040085	0.00422516	0.00242929	0.00580124	0.0064077	0.00688889	0.00786931	0.00523985	0.00805718	0.00348475	0.00400172	0.00324644	0.00246525	0.0023864	0.00253804	0.000584969	0.000794902	0	Dinoflagellata_868	0.34298	Prorocentrum_micans	Prorocentraceae	Dinoflagellata	Eukaryota	Alveolata	Dinophyceae	Prorocentrales	Prorocentrum	Prorocentrum_micans
124	ACCGCCCGTCGCTCCTACCGATTGAGTGATCCGGTGAATAATTCGGACTGCAGCAGTGTTCAGTTCCTGAACGTTGCAGCGGAAAGTTTAGTGAACCTTATCACTTAGAGGAAGGAGAAGTCGTAACAAGGTTTCTGTAGGTGAAC	0.000326404	0	0	0	0	0	0	0	0	0	0	0	0	0	0	0	0	0	0	0	0	0	0	0	0	0	0	0	0	0	0	0	Dinoflagellata_1852	1	Parvodinium_umbonatum	Peridiniopsidaceae	Dinoflagellata	Eukaryota	Alveolata	Dinophyceae	Peridiniales	Parvodinium	Parvodinium_umbonatum
125	ACCGCCCGTCGCTCCTACCGATTGAGTGATCCGGTGAATAATTCGGACTGCAGCAGTGTTCAGTTCCTGAACGTTGCAGTGGAAAGTTTAGTGAACCTTAACACTTAGAGGAAGGAGAAGTCGTAACAAGGTTTCCGTAGGTGAAC	0	0	0	0	0	0	0	0	0	0	0.00045646	0	0	0	0	0	0	0	0	0	0	0	0	0	0	0	0	0	0	0	0	0	div_reps_1682	1	Unclassified Eukaryota	Unclassified Eukaryota	Unclassified Eukaryota	Unclassified Eukaryota	Unclassified Eukaryota	Unclassified Eukaryota	Unclassified Eukaryota	Unclassified Eukaryota	Unclassified Eukaryota
126	ACCGCCCGTCGCTCCTACCGATTGAGTGATCCGGTGAATAATTCGGACTGCAGCAGTGTTCAGTTCCTGAACGTTGCAGTGGAAAGTTTAGTGAACCTTATCACTTAGAGGAAGGAGAAGTCGTAACAAGGTTTCAGTAGGTGAAC	0	0	0	0	0	0	0	0	0	0	0	0	0	0	0	0.00087015	0	0	0	0	0	0	0	0	0	0	0	0	0	0	0	0	Dinoflagellata_1720	1	Gyrodinium_spirale	Gymnodiniaceae	Dinoflagellata	Eukaryota	Alveolata	Dinophyceae	Gymnodiniales	Gyrodinium	Gyrodinium_spirale
127	ACCGCCCGTCGCTCCTACCGATTGAGTGATCCGGTGAATAATTCGGACTGCAGCAGTGTTCAGTTCCTGAACGTTGCAGTGGAAAGTTTAGTGAACCTTATCACTTAGAGGAAGGAGAAGTCGTAACAAGGTTTCCGTAGGTGAAC	0.0265815	0	0	0	0	0	0.00334206	0.0217198	0.00809256	0	0	0	0	0	0	0.0206145	0.00214208	0	0.018183	0.0182697	0.0343492	0.0210224	0.0299295	0.00451359	0.00617797	0.00403069	0.00209127	0.00204108	0.00174574	0	0	0	Dinoflagellata_1756	1	Pentapharsodinium_dalei	Thoracosphaeraceae	Dinoflagellata	Eukaryota	Alveolata	Dinophyceae	Peridiniales	Pentapharsodinium	Pentapharsodinium_dalei
128	ACCGCCCGTCGCTCCTACCGATTGAGTGATCCGGTGAATAATTCGGACTGCAGCAGTGTTCAGTTCCTGAACGTTGCAGTGGAAAGTTTAGTGAACCTTATCACTTAGAGGAAGGAGAAGTCGTAACAAGGTTTCTGTAGGTGAAC	0.00143312	0	0	0	0	0	0	0.00240199	0	0	0	0	0	0	0	0.000789415	0	0	0	0	0.000931238	0.000937437	0.00101964	0	0	0	0	0	0	0	0	0	Dinoflagellata_1720	1	Gyrodinium_spirale	Gymnodiniaceae	Dinoflagellata	Eukaryota	Alveolata	Dinophyceae	Gymnodiniales	Gyrodinium	Gyrodinium_spirale
129	ACCGCCCGTCGCTCCTACCGATTGAGTGATCCGGTGAATAATTCGGACTGCAGCAGTGTTCAGTTCCTGAACGTTGCAGTGGAAAGTTTAGTGAACCTTATCATTTAGAGGAAGGTGAAGTCGTAACAAGGTTTCCGTAGGTGAAC	0	0	0	0	0	0	0	0	0	0	0.0003471	0	0	0	0	0.000278089	0	0	0	0	0	0	0	0	0	0	0	0	0	0	0	0	Dinoflagellata_1756	1	Pentapharsodinium_dalei	Thoracosphaeraceae	Dinoflagellata	Eukaryota	Alveolata	Dinophyceae	Peridiniales	Pentapharsodinium	Pentapharsodinium_dalei
130	ACCGCCCGTCGCTCCTACCGATTGAGTGATCCGGTGAATAATTCGGACTGCAGCAGTGTTCAGTTCCTGAACGTTGCAGTGGAAAGTTTAGTGAACCTTATCGCTTAGAGGAAGGAGAAGTCGTAACAAGGTTTCAGTAGGTGAAC	0	0	0	0	0	0	0	0	0	0	0	0	0	0	0	0.00359722	0	0	0	0	0	0	0	0	0	0	0	0	0	0	0	0	Dinoflagellata_1720	1	Gyrodinium_spirale	Gymnodiniaceae	Dinoflagellata	Eukaryota	Alveolata	Dinophyceae	Gymnodiniales	Gyrodinium	Gyrodinium_spirale
131	ACCGCCCGTCGCTCCTACCGATTGAGTGATCCGGTGAATAATTCGGACTGCAGCAGTGTTCAGTTCCTGAACGTTGCAGTGGAAAGTTTAGTGAACCTTATCGCTTAGAGGAAGGAGAAGTCGTAACAAGGTTTCCATAGGTGAAC	0	0	0	0	0	0	0	0	0	0	4.27932e-05	0	0	0	0	0	0	0	0	0	0	0	0	0	0	0	0	0	0	0	0	0	Dinoflagellata_1720	1	Gyrodinium_spirale	Gymnodiniaceae	Dinoflagellata	Eukaryota	Alveolata	Dinophyceae	Gymnodiniales	Gyrodinium	Gyrodinium_spirale
132	ACCGCCCGTCGCTCCTACCGATTGAGTGATCCGGTGAATAATTCGGACTGCAGCAGTGTTCAGTTCCTGAACGTTGCAGTGGAAAGTTTAGTGAACCTTATCGCTTAGAGGAAGGAGAAGTCGTAACAAGGTTTCCGTAGGGAACC	0	0	0	0	0	0	0	0	0	0	0.000304307	0	0	0	0	0.000116618	0	0	0	0	0	0	0	0	0	0	0	0	0	0	0	0	Dinoflagellata_1756	1	Pentapharsodinium_dalei	Thoracosphaeraceae	Dinoflagellata	Eukaryota	Alveolata	Dinophyceae	Peridiniales	Pentapharsodinium	Pentapharsodinium_dalei
133	ACCGCCCGTCGCTCCTACCGATTGAGTGATCCGGTGAATAATTCGGACTGCAGCAGTGTTCAGTTCCTGAACGTTGCAGTGGAAAGTTTAGTGAACCTTATCGCTTAGAGGAAGGAGAAGTCGTAACAAGGTTTCCGTAGGTAACC	0	0	0	0	0	0	0	0	0.000157775	0	0.000204456	0	0	0	0	0	0	0	0	0	0	0	0	0	0	0	0	0	0	0	0	0	Dinoflagellata_1756	1	Pentapharsodinium_dalei	Thoracosphaeraceae	Dinoflagellata	Eukaryota	Alveolata	Dinophyceae	Peridiniales	Pentapharsodinium	Pentapharsodinium_dalei
134	ACCGCCCGTCGCTCCTACCGATTGAGTGATCCGGTGAATAATTCGGACTGCAGCAGTGTTCAGTTCCTGAACGTTGCAGTGGAAAGTTTAGTGAACCTTATCGCTTAGAGGAAGGAGAAGTCGTAACAAGGTTTCCGTAGGTGAAC	0.0206655	0.0101614	0.0169976	0.00596506	0.00375514	0.00698774	0.137086	0.0360372	0.103658	0.192258	0.263962	0.00797897	0.00303781	0.0102626	0.0797886	0.0778829	0.00578401	0.0190363	0.0395377	0.0246714	0.0222928	0.0140056	0.0206228	0.0078407	0.0193643	0.00752031	0.00466337	0.00544494	0.00453221	0.00666256	0.00802595	0.00612347	Dinoflagellata_1756	1	Pentapharsodinium_dalei	Thoracosphaeraceae	Dinoflagellata	Eukaryota	Alveolata	Dinophyceae	Peridiniales	Pentapharsodinium	Pentapharsodinium_dalei
135	ACCGCCCGTCGCTCCTACCGATTGAGTGATCCGGTGAATAATTCGGACTGCAGCAGTGTTCAGTTCCTGAACGTTGCAGTGGAAAGTTTAGTGAACCTTATCGCTTAGAGGAAGGAGAAGTCGTAACAAGGTTTCTGTAGGTGAAC	0.000994512	0.0014334	0	0	0	0	0.00623749	0.0044546	0.00445715	0.00665616	0.0062478	0.000705881	0	0	0.00436766	0.00290648	0	0.00130604	0.00102729	0.00119849	0.000796173	0	0	0	0.000873362	0	0	0	0	0	0	0	Dinoflagellata_1720	1	Gyrodinium_spirale	Gymnodiniaceae	Dinoflagellata	Eukaryota	Alveolata	Dinophyceae	Gymnodiniales	Gyrodinium	Gyrodinium_spirale
136	ACCGCCCGTCGCTCCTACCGATTGAGTGATCCGGTGAATAATTCGGACTGCAGCAGTGTTCAGTTCCTGAACGTTGCAGTGGGAAGTTTAGTGAGCCTTAACGCTTAGAGGAAGGAGAAGTCGTAACAAGGTTTCCGTAGGTGAAC	0	0	0	0	0	0	0	0	0	0	0.000480234	0	0	0	0	0	0	0	0	0	0	0	0	0	0	0	0	0	0	0	0	0	div_reps_1682	1	Unclassified Eukaryota	Unclassified Eukaryota	Unclassified Eukaryota	Unclassified Eukaryota	Unclassified Eukaryota	Unclassified Eukaryota	Unclassified Eukaryota	Unclassified Eukaryota	Unclassified Eukaryota
137	ACCGCCCGTCGCTCCTACCGATTGAGTGATCCGGTGAATAATTCGGACTGCAGCAGTGTTCAGTTCCTGAACGTTGCAGTGGGAAGTTTAGTGAGCCTTATCGCTTAGAGGAAGGAGAAGTCGTAACAAGGTTTCCGTAGGTGAAC	0	0	0	0	0	0	0	0.00029115	0	0	0.000418422	0	0	0	0	0	0	0	0	0	0	0	0	0	0	0	0	0	0	0	0	0	Dinoflagellata_1756	1	Pentapharsodinium_dalei	Thoracosphaeraceae	Dinoflagellata	Eukaryota	Alveolata	Dinophyceae	Peridiniales	Pentapharsodinium	Pentapharsodinium_dalei
138	ACCGCCCGTCGCTCCTACCGATTGAGTGATCCGGTGAATAATTCGGACTGCAGCAGTGTTCAGTTCCTGATCATTGCAGTTGAAAGTTTAGTGAACCTTATCACTTAGAGGAAGGAGAAGTCGTAACAAGGTTTCCGTAGGTGAAC	0.00244293	0	0	0.000232405	0.000552743	5.05951e-05	0.000369629	0.000742434	0.000328699	0	0	0.000447478	0.000945865	0.000376482	0.000682863	0.000134559	0.000554467	0.0030373	0.000950241	0.00184158	0.00314204	0.00208475	0.0025791	0.000696951	0.0011955	0.000747775	0.000465574	0.000579642	0.000376005	9.11639e-05	0.000153852	0.000279495	Dinoflagellata_78	1	Blastodinium	Blastodiniaceae	Dinoflagellata	Eukaryota	Alveolata	Dinophyceae	Peridiniales	Blastodinium	Unclassified Eukaryota
139	ACCGCCCGTCGCTCCTACCGATTGAGTGATCCGGTGAATAATTCGGACTGCAGCAGTGTTCGGTTCCTGAACGTTGCAGCGGAAAGTTTAGTGAACCTTATCACTTAGAGGAAGGAGAAGTCGTAACAAGGTTTCCGTAGGTGAAC	0.00645158	0.00633247	0	0	0	0	0	0.0036321	0.00124248	0	0	0.00158193	0	0.000732049	0.00091344	0.00103162	0.00240535	0.00460151	0.00435313	0.00622631	0.00713712	0.00395262	0.00746739	0.00239784	0.00304961	0.00290599	0.00222102	0.0024419	0.00250447	0	0.000461556	0	Dinoflagellata_1496	1	Gymnodiniaceae	Gymnodiniaceae	Dinoflagellata	Eukaryota	Alveolata	Dinophyceae	Gymnodiniales	Unclassified Eukaryota	Unclassified Eukaryota
140	ACCGCCCGTCGCTCCTACCGATTGAGTGATCCGGTGAATAATTCGGACTGCAGCAGTGTTCGGTTCCTGAACGTTGCAGCGGAAAGTTTAGTGAACCTTATCACTTAGAGGAAGGAGAAGTCGTAACAAGGTTTCTGTAGGTGAAC	0	0	0	0	0	0	0	0.00053135	0	0	0	0	0	0	0	0	0	0	0	0	0	0	0	0	0	0	0	0	0	0	0	0	Dinoflagellata_1496	1	Gymnodiniaceae	Gymnodiniaceae	Dinoflagellata	Eukaryota	Alveolata	Dinophyceae	Gymnodiniales	Unclassified Eukaryota	Unclassified Eukaryota
141	ACCGCCCGTCGCTCCTACCGATTGAGTGATCCGGTGAATAATTCGGACTGCAGCAGTGTTCGGTTCCTGAACGTTGCAGTGGAAAGTTTACTGAACCTTATCACTTAGAGGAAGGAGAAGTCGTAACAAGGTTTCCGTAGGTGAAC	0	0	0	0	0	0	0	0.000378496	0	0	0	0	0	0	0	0	0	0	0	0	0	0	0	0	0	0	0	0	0	0	0	0	Dinoflagellata_1754	1	Dinoflagellata	Unclassified Eukaryota	Dinoflagellata	Eukaryota	Alveolata	Unclassified Eukaryota	Unclassified Eukaryota	Unclassified Eukaryota	Unclassified Eukaryota
142	ACCGCCCGTCGCTCCTACCGATTGAGTGATCCGGTGAATAATTCGGACTGCAGCAGTGTTCGGTTCCTGAACGTTGCAGTGGAAAGTTTAGTGAACCTTATCACTTAGAGGAAGGAGAAGTCGTAACAAGGTTTCAGTAGGTGAAC	0	0	0	0	0	0	0	0	0	0	0	0	0	0	0	0.00107647	0	0	0	0	0	0	0	0	0	0	0	0	0	0	0	0	Dinoflagellata_1754	1	Dinoflagellata	Unclassified Eukaryota	Dinoflagellata	Eukaryota	Alveolata	Unclassified Eukaryota	Unclassified Eukaryota	Unclassified Eukaryota	Unclassified Eukaryota
143	ACCGCCCGTCGCTCCTACCGATTGAGTGATCCGGTGAATAATTCGGACTGCAGCAGTGTTCGGTTCCTGAACGTTGCAGTGGAAAGTTTAGTGAACCTTATCACTTAGAGGAAGGAGAAGTCGTAACAAGGTTTCCGTAGGTGAAC	0.0190436	0.00476162	0.00943468	0.00369524	0.00254437	0.00548113	0.0224858	0.0223749	0.0213457	0.0439306	0.0362838	0.00597478	0.00325184	0.00678366	0.0271505	0.0269433	0.00681716	0.01079	0.0215987	0.0183574	0.0207716	0.0124035	0.0207427	0.0138477	0.0147255	0.0126818	0.00728891	0.0071037	0.00664053	0.00603201	0.00690411	0.00376683	Dinoflagellata_1754	1	Dinoflagellata	Unclassified Eukaryota	Dinoflagellata	Eukaryota	Alveolata	Unclassified Eukaryota	Unclassified Eukaryota	Unclassified Eukaryota	Unclassified Eukaryota
144	ACCGCCCGTCGCTCCTACCGATTGAGTGATCCGGTGAATAATTCGGACTGCAGCAGTGTTCGGTTCCTGAACGTTGCAGTGGAAAGTTTAGTGAACCTTATCACTTAGAGGAAGGAGAAGTCGTAACAAGGTTTCTGTAGGTGAAC	0.000912911	0.000805058	0	0	0	0	0	0.00264947	0.000940078	0	0.000908166	0	0	0	0.00141894	0.000874636	0.000287206	0.00084285	0	0.000662581	0	0	0	0	0	0	0	0	0	0	0	0	Dinoflagellata_1754	1	Dinoflagellata	Unclassified Eukaryota	Dinoflagellata	Eukaryota	Alveolata	Unclassified Eukaryota	Unclassified Eukaryota	Unclassified Eukaryota	Unclassified Eukaryota
145	ACCGCCCGTCGCTCCTACCGATTGAGTGATCCGGTGAATAATTCGGACTGCAGCAGTGTTCGGTTCCTGAACGTTGCAGTGGAAAGTTTAGTGAACCTTATGACTTAGACGAAGGAGAAGTCGTAACAAGGTTTCCGTAGGTGAAC	0	0	0	0	0	0	0	0.000218363	0	0	0	0	0	0	0	0	0	0	0	0	0	0	0	0	0	0	0	0	0	0	0	0	Dinoflagellata_1754	1	Dinoflagellata	Unclassified Eukaryota	Dinoflagellata	Eukaryota	Alveolata	Unclassified Eukaryota	Unclassified Eukaryota	Unclassified Eukaryota	Unclassified Eukaryota
146	ACCGCCCGTCGCTCCTACCGATTGAGTGATCCGGTGAATAATTCGGACTGCAGCAGTGTTCGGTTCCTGAGCGTTGCAGTGGAAAGTTTAGTGAACCTTATCACTTAGAGGAAGGAGAAGTCGTAACAAGGTTTCCGTAGGTGAAC	0	0	0	0	0	0	0	0	0.00099267	0	0	0	0	0	0.00163621	0.00100471	0	0.00139716	0.00107865	0.00115952	0	0	0	0	0	0	0	0	0	0	0	0	Dinoflagellata_1748	1	Sabulodinium_undulatum	Peridiniales_X	Dinoflagellata	Eukaryota	Alveolata	Dinophyceae	Peridiniales	Sabulodinium	Sabulodinium_undulatum
147	ACCGCCCGTCGCTCCTACCGATTGAGTGATCCGGTGAATAATTCGGACTGCAGCAGTGTTGAGTTCCTGAACGTTGCAGCGGAAAGTTTAGTGAACCTTATCACTTAGAGGAAGGAGAAGTCGTAACAAGGTTTCCGTAGGTGAAC	0	0	0	0	0	0	0	0.000349381	0	0	0	0	0	0	0	0	0	0	0	0	0	0	0	0	0	0	0	0	0	0	0	0	div_reps_1600	1	Unclassified Eukaryota	Unclassified Eukaryota	Unclassified Eukaryota	Unclassified Eukaryota	Unclassified Eukaryota	Unclassified Eukaryota	Unclassified Eukaryota	Unclassified Eukaryota	Unclassified Eukaryota
148	ACCGCCCGTCGCTCCTACCGATTGAGTGATCCGGTGAATAATTCGGACTGCAGCATTGTTCAGTTCCTGAACGTTGCAGCGGAAAGTTTAGTGAACCTTATCACTTAGAGGAAGGAGAAGTCGTAACAAGGTTTCCGTAGGTGAAC	0.00163712	0	0.0129253	0.00017043	0	0.000297949	0	0.00302797	0.000709989	0.000910843	0	0.000428571	0.000144987	0.000376482	0.00126374	0.000888092	0.000382942	0.00119973	0.00114286	0.00133491	0.00214682	0.00160204	0.00218923	0.000647169	0.000701553	0.000601868	0.00029003	0.000332986	0.000288718	0.000212716	0.00037822	0.000165156	Dinoflagellata_1853	1	Parvodinium_inconspicuum	Peridiniopsidaceae	Dinoflagellata	Eukaryota	Alveolata	Dinophyceae	Peridiniales	Parvodinium	Parvodinium_inconspicuum
149	ACCGCCCGTCGCTCCTACCGATTGAGTGATCCGGTGAATAATTCGGACTGCAGCATTGTTCAGTTCCTGAACGTTGCAGCGGAAAGTTTAGTGAACCTTATCACTTAGAGGAAGGAGAAGTCGTAACAAGGTTTCTGTAGGTGAAC	0	0	0.00227646	0	0	0	0	0	0	0	0	0	0	0	0	0	0	0	0	0	0	0	0	0	0	0	0	0	0	0	0	0	Dinoflagellata_1854	1	Parvodinium_inconspicuum	Peridiniopsidaceae	Dinoflagellata	Eukaryota	Alveolata	Dinophyceae	Peridiniales	Parvodinium	Parvodinium_inconspicuum
150	ACCGCCCGTCGCTCCTACCGATTGAGTGATCCGGTGAATAATTCGGACTGCAGTCGTGTTCAGTTCCTGAACGTGGCAGCGGAAAGTTTAGTGAACCTTATCACTTAGAGGAAGGAGAAGTCGTAACAAGGTTTCCGTAGGTGAAC	0	0	0	0	0	0	0	0.000254757	0.000506196	0	0	0	0	0	0	8.97062e-05	0	0	0	0	0	0	0	0	0	0	0	0	0	0	0	0	Dinoflagellata_1017	1	Dinoflagellata	Unclassified Eukaryota	Dinoflagellata	Eukaryota	Alveolata	Unclassified Eukaryota	Unclassified Eukaryota	Unclassified Eukaryota	Unclassified Eukaryota
151	ACCGCCCGTCGCTCCTACCGATTGAGTGATCCGGTGAATAATTCGGACTGCGACACTGTTCGGTTCCTGAACGTTGTTGCGGAAAGTTTAGTGAACCTTATCACTTAGAGGAAGGAGAAGTCGTAACAAGGTTTCCGTAGGTGAAC	0.000438605	0	0	0	4.38685e-05	0.000123677	0.000277222	0.00114277	0.00153174	0.000210194	7.60767e-05	0.000831931	0	0.000439229	0.00393755	0.00504597	0.000159559	0.00141994	0.00113002	0.00125695	0.000220369	0.000307815	0.000159944	0.000149347	0.00022192	0.000176305	8.3956e-05	5.54977e-05	0	0.000136746	0.0001218	6.98737e-05	Dinoflagellata_1732	1	Madanidinium_loirii	Dinophyceae_XX	Dinoflagellata	Eukaryota	Alveolata	Dinophyceae	Dinophyceae_X	Madanidinium	Madanidinium_loirii
152	ACCGCCCGTCGCTCCTACCGATTGAGTGATCCGGTGAATAATTCGGACTGCTGCGGTGTCCAGTTCCTGGACCTGCTTGCGGAAAGTTTAGTGAACCTTATCACTTAGAGGAAGGAGAAGTCGTAACAAGGTTTCCGTAGGTGAAC	0	0	0	0	0	0	0	0	0	0	3.32836e-05	0	0	0	0	0	0	0	0	0	0	0	0	0	0	0	0	0	0	0	0	0	Dinoflagellata_822	0.590909	Prorocentrum_cordatum	Prorocentraceae	Dinoflagellata	Eukaryota	Alveolata	Dinophyceae	Prorocentrales	Prorocentrum	Prorocentrum_cordatum
153	ACCGCCCGTCGCTCCTACCGATTGAGTGATCCGGTGAATAATTCGGACTGGAGCAGTGTTCAGTTCCTGAACGTTGCATCGGAAAGTTTAGTGAACCTTATCACTTAGAGGAAGGAGAAGTCGTAACAAGGTTTCAGTAGGTGAAC	0	0	0	0	0	0	0	0	0	0	0	0	0	0	0	0.000170442	0	0	0	0	0	0	0	0	0	0	0	0	0	0	0	0	Dinoflagellata_1852	1	Parvodinium_umbonatum	Peridiniopsidaceae	Dinoflagellata	Eukaryota	Alveolata	Dinophyceae	Peridiniales	Parvodinium	Parvodinium_umbonatum
154	ACCGCCCGTCGCTCCTACCGATTGAGTGATCCGGTGAATAATTCGGACTGGAGCAGTGTTCAGTTCCTGAACGTTGCATCGGAAAGTTTAGTGAACCTTATCACTTAGAGGAAGGAGAAGTCGTAACAAGGTTTCCGTAGGTGAAC	0.00429425	0.00470272	0	0.000286633	0.000245664	0.000123677	0.000369629	0.00205989	0.00103869	0	0	0.00218067	0.000214028	0.00198699	0.00403954	0.00332362	0.00430809	0.00471541	0.00304334	0.00279648	0.00498319	0.00327403	0.00462838	0.0033686	0.00321426	0.00266889	0.00337351	0.00397117	0.00451878	0.00030388	0.000442325	0.000209621	Dinoflagellata_1907	1	Diplopsalidaceae	Diplopsalidaceae	Dinoflagellata	Eukaryota	Alveolata	Dinophyceae	Peridiniales	Unclassified Eukaryota	Unclassified Eukaryota
155	ACCGCCCGTCGCTCCTACCGATTGAGTGATCCGGTGAATAATTCGGACTGTAGCAGTGTTCGGTTCCTGAACGTTGCCGCGGAAAGTCTAGTGAACCTTATCACTTAGAGGAAGGAGAAGTCGTAACAAGGTTTCCGTAGGTGAAC	0	0	0	0	0	0	0	0	0.000315551	0.000210194	0.000185437	0	0	0	0.000279353	0.000188383	0	0	0.000128411	0	0	0	0	0	0	0	0	0	0	0	0	0	Dinoflagellata_1732	1	Madanidinium_loirii	Dinophyceae_XX	Dinoflagellata	Eukaryota	Alveolata	Dinophyceae	Dinophyceae_X	Madanidinium	Madanidinium_loirii
156	ACCGCCCGTCGCTCCTACCGATTGAGTGATCCGGTGAATAATTCGGATTGCAGCAGTGTTCAGTTCCTGAACGTTGCAGTGGAAAGGTTAGTGAACCTTATCTCTTAGAGGAAGGAGAAGTCGTAACAAGGTTTCCGTAGGTGAAC	0	0	0	0	0	0	0.000985677	0.000567743	0	0.0024873	0.00111738	0	0	0	0	0	0	0	0	0	0	0	0	0	0	0	0	0	0	0	0	0	Dinoflagellata_1756	1	Pentapharsodinium_dalei	Thoracosphaeraceae	Dinoflagellata	Eukaryota	Alveolata	Dinophyceae	Peridiniales	Pentapharsodinium	Pentapharsodinium_dalei
157	ACCGCCCGTCGCTCCTACCGATTGAGTGATCCGGTGAATAATTCGGATTGCAGCAGTGTTCAGTTCCTGCACGTTGCAGTGGAAAGGTTAGTGAACCTTATCTCTTAGAGGAAGGAGAAGTCGTAACAAGGTTTCCGTAGGTGAAC	0	0	0	0	0	0	0	0	0.000282681	0	0.000775032	0	0	0	0	0	0	0	0	0	0	0	0	0	0.000143174	0	0	0	0	0	0	0	Dinoflagellata_1756	1	Pentapharsodinium_dalei	Thoracosphaeraceae	Dinoflagellata	Eukaryota	Alveolata	Dinophyceae	Peridiniales	Pentapharsodinium	Pentapharsodinium_dalei
158	ACCGCCCGTCGCTCCTACCGATTGAGTGATCCGGTGAATAATTGGGACTGCAGCAATGTTCAGTTCCTGAACGTTGCAATGGAAAGTTTAGTGAACCTTATCGCTTAGAGGAAGGAGAAGTCGTATCAAGGTTTCCGTAGGTGAAC	0	0	0	0	0	0	0	0	0.000157775	0.000525486	0.000404158	0	0	0	0	0	0	0	0	0	0	0	0	0	0	0	0	0	0	0	0	0	Dinoflagellata_1929	1	Amphidiniopsidaceae	Amphidiniopsidaceae	Dinoflagellata	Eukaryota	Alveolata	Dinophyceae	Peridiniales	Unclassified Eukaryota	Unclassified Eukaryota
159	ACCGCCCGTCGCTCCTACCGATTGAGTGCTACGGTGAATAATTCGGACTGCAGCAGCGCTCGGTTCCTGAGCGTTGCAGTGGAAAGTTTAGTGAACCTTATCACTTAGAGGAAGGAGAAGTCGTAACAAGGTTTCCGTAGGTGAAC	0.000142802	0	0	0	0	0	0	0	0	0	0	0	0	0	0.000141894	0.000125589	9.17464e-05	0	0.000321027	0.00038001	0.000113739	0	0	0	7.87458e-05	4.86358e-05	0	0.000117162	0.000127573	0	0	0	Dinoflagellata_1346	1	Dinophyceae	Unclassified Eukaryota	Dinoflagellata	Eukaryota	Alveolata	Dinophyceae	Unclassified Eukaryota	Unclassified Eukaryota	Unclassified Eukaryota
160	ACCGCCCGTCGCTCCTACCGATTGAGTGCTCAGGTGAATAGTATGGACTGCATCAGTGTTCGGTCTCCGAATGTTGAAGCGAGAAATTCTGTGAATCTTATTGCTTAGAGGAAGGAGAAGTCGTAACAAGGTTTTCGTAGGTGAAC	0.000127502	0	0	0	0	0	0	0.000407611	0	0	0	6.30251e-06	0	1.39438e-05	2.66051e-05	2.24266e-05	1.59559e-05	0	0	1.94877e-05	0.000206152	6.9958e-05	0.000119958	0	2.14761e-05	4.25563e-05	0	0	0	0	0	0	Dinoflagellata_1769	1	Heterocapsa_circularisquama	Heterocapsaceae	Dinoflagellata	Eukaryota	Alveolata	Dinophyceae	Peridiniales	Heterocapsa	Heterocapsa_circularisquama
161	ACCGCCCGTCGCTCCTACCGATTGAGTGGTCCGGTGAATAATTCGGACTGAGGATTTAGGCAGTTTCTGTCTTTATCTTCGGGAAGTCTAGTGAACCTTATCACTTAGAGGAAGGAGAAGTCGTAACAAGGTTTCCGTAGGTGAAC	0	0	0	0	0	0	0	0	0	0	0	0	0	0	1.33025e-05	0	0	0	0	0	0	0	0	0	0	0	0	0	0	0	0	0	Dinoflagellata_998	1	Dino-Group-I	Unclassified Eukaryota	Dinoflagellata	Eukaryota	Alveolata	Syndiniales	Dino-Group-I	Unclassified Eukaryota	Unclassified Eukaryota
162	ACCGCCCGTCGCTCCTACCGATTGAGTGGTCCGGTGAGTTGTTGGGATTGGATTTCAACCTGGTTTCCAGGATGAGATCTGAAAACTTCTGCAAACCTTATCACTTAGAGGAAGGAGAAGTCGTAACAAGGTTTCCGTAGGTGAAC	0	0	0	0	0	0	0	0	0	0	0	0	0	0	0	0	0	0	0	0	0	0	0	0	0	0	0	0	6.71438e-06	0	0	0	Dinoflagellata_1038	1	Dino-Group-II-Clade-14_X_sp.	Dino-Group-II-Clade-14	Dinoflagellata	Eukaryota	Alveolata	Syndiniales	Dino-Group-II	Dino-Group-II-Clade-14_X	Dino-Group-II-Clade-14_X_sp.
163	ACCGCCCGTCGCTCCTACCGATTGAGTGTTACGGTGAATAATTCGGACCGCAGCATCTATTGGATCCCGATCGTTGCAGTGGAAAGTCTTGTGAACCTTAACACTTAGAGGAAGGAGAAGTCGTAACAAGGTTTCCGTAGGTGAAC	0.000153002	0	0	0	0	0	6.16048e-05	0.00011646	0.000354995	0	4.7548e-05	0	0	0	0.00015963	0.000255663	3.19118e-05	0.000242984	0.000166934	0.000302059	0.000149282	2.09874e-05	0	4.14852e-05	0	4.25563e-05	0	3.69984e-05	0	5.3179e-05	7.6926e-05	0	Dinoflagellata_1522	1	Polykrikos	Gymnodiniaceae	Dinoflagellata	Eukaryota	Alveolata	Dinophyceae	Gymnodiniales	Polykrikos	Unclassified Eukaryota
164	ACCGCCCGTCGCTCCTACCGATTGAGTGTTCCGGTGAATAATTCGGACCGCAGCATTGTTCAGCTTCTGAACTTTGCAGTGGAAAGTTTAGTGAACCTTAACACTTAGAGGAAGGAGAAGTCGTAACAAGGTTTCCGTAGGTGAAC	0	0	0	0	0	0	0	0	0	0	0	0	0	0	1.33025e-05	0	0	0	0	0	0	0	0	0	0	0	0	0	0	0	0	0	Dinoflagellata_8	1	Paulsenella_vonstoschii	Thoracosphaeraceae	Dinoflagellata	Eukaryota	Alveolata	Dinophyceae	Peridiniales	Paulsenella	Paulsenella_vonstoschii
165	ACCGCCCGTCGCTCCTACCGATTGAGTGTTCCGGTGAATAATTCGGACTGCAGCAATATTCGGATCCCGAACGTTGCAGTGGAAAGTTTGGTGAACCTTAACACTTAGAGGAAGGAGAAGTCGTAACAAGGTTTCCGTAGGTGAAC	0.000137702	0	0	0	0	0	0	0.000298429	0	0	0	0	0	0	0	0	9.17464e-05	0.000265764	0	0	0	0	0.000219923	0	0	0	0	0	0	0	0	0	Dinoflagellata_1587	1	Gymnodinium_litoralis	Gymnodiniaceae	Dinoflagellata	Eukaryota	Alveolata	Dinophyceae	Gymnodiniales	Gymnodinium	Gymnodinium_litoralis
166	ACCGCCCGTCGCTCCTACCGATTGAGTGTTCCGGTGAATAATTCGGACTGCAGCAATATTTGGATCCCGAACATTGCAGTGGAAAGTTTGGTGAACCTTAACACTTAGAGGAAGGAGAAGTCGTAACAAGGTTTCCGTAGGTGAAC	0.00612518	0.00593976	0.010927	0.00014719	9.65107e-05	0.000460977	0.00038503	0.00511697	0.00109128	0.000455421	0	0.00109664	0.000124274	0.000669302	0.000718337	0.000758017	0.0024612	0.00252855	0.00458427	0.00487192	0.00815366	0.00286828	0.0077073	0.00075503	0.00120982	0.000881523	0.00247289	0.00242956	0.00231646	0.000440626	0.00050643	0.000120691	Dinoflagellata_1652	1	Dinoflagellata	Unclassified Eukaryota	Dinoflagellata	Eukaryota	Alveolata	Unclassified Eukaryota	Unclassified Eukaryota	Unclassified Eukaryota	Unclassified Eukaryota
167	ACCGCCCGTCGCTCCTACCGATTGAGTGTTCCGGTGAATAATTCGGACTGCAGCAATATTTGGATCCCGAACATTGCAGTGGAAAGTTTGGTGAACCTTAACACTTAGAGGAAGGAGAAGTCGTAACAAGGTTTCTGTAGGTGAAC	0	0	0.00141647	0	0	0	0	0.000625974	0	0	0	0	0	0	0	0	0	0	0	0	0	0	0	0	0	0	0	0	0	0	0	0	Dinoflagellata_1652	1	Dinoflagellata	Unclassified Eukaryota	Dinoflagellata	Eukaryota	Alveolata	Unclassified Eukaryota	Unclassified Eukaryota	Unclassified Eukaryota	Unclassified Eukaryota
168	ACCGCCCGTCGCTCCTACCGATTGAGTGTTCCGGTGAATAATTTGGACCGCAGCAGCGCTCAGCTCCTGAACGTTGTAGTGGAAAGTTTAGTGAACCTTAGCACTTAGAGGAAGGAGAAGTCGTAACAAGGTTTCCGTAGGTGAAC	0	0	0	0	0	0	0	0	0.000184071	0	0	0	0	0	0	0	0	0.000250577	0	0	0	0	0	0	0	0	0	0	0	0	0	0	Dinoflagellata_1844	1	Prorocentrum_cassubicum	Prorocentraceae	Dinoflagellata	Eukaryota	Alveolata	Dinophyceae	Prorocentrales	Prorocentrum	Prorocentrum_cassubicum
169	ACCGCCCGTCGCTCCTACCGATTGAGTGTTCCGGTGAATAATTTGGACCGCAGCAGCGTTCAGCTCCTGAACGTTGTAGTGGAAAGTTTAGTGAACCTTAGCACTTAGAGGAAGGAGAAGTCGTAACAAGGTTTCCGTAGGTGAAC	6.63008e-05	0	0	0	5.26422e-05	0	0	0	0	0	0	0	4.83289e-05	6.27471e-05	0.000274919	0.000215295	0	0	0.000128411	9.74383e-05	0.000120848	7.69538e-05	5.9979e-05	0	0	0	0	4.93313e-05	0	0	0	3.17608e-05	Dinoflagellata_1978	1	Stoeckeria_algicida	Thoracosphaeraceae	Dinoflagellata	Eukaryota	Alveolata	Dinophyceae	Peridiniales	Stoeckeria	Stoeckeria_algicida
170	ACCGCCCGTCGCTCCTACCGATTGAGTGTTCCGGTGAATTATTCGGACTGCAGCAATTCTCGGTTTCCGAGGGTCGCAGCGGGAAGTTTCGTGAACCTTAACACTTAGAGGAAGGAGAAGTCGTAACAAGGTTTCCGTAGGTGAAC	2.04003e-05	0	0	0	0	0	0	0	0	0	0	0	0	0	1.33025e-05	8.97062e-06	5.18567e-05	0	2.56822e-05	0	0	0	0	0	0	0	5.34265e-05	6.16641e-05	0	0	0	0	Dinoflagellata_1645	1	Gymnodiniaceae	Gymnodiniaceae	Dinoflagellata	Eukaryota	Alveolata	Dinophyceae	Gymnodiniales	Unclassified Eukaryota	Unclassified Eukaryota
171	ACCGCCCGTCGCTCCTACCGATTGGATGGTCCGGTGAACTGGTCGGACTGATAAATGAAATCACGGGTTGATGGAATTACGGAAAGTCTAGTAAGCCTTATCATCTAGAGGAAGGAGAAGTCGTAACAAGGTTTCCGTAGGTGAAC	0	0	0	0.00014719	7.89633e-05	0	7.7006e-05	0	2.62959e-05	0	5.70575e-05	0	0	0	4.87759e-05	4.93384e-05	0	0	0	0	0	0	0	0	4.29523e-05	0	0	0	0	0	4.48735e-05	7.62258e-05	Rhodophyta_485	1	Flintiella_sanguinaria	Porphyridiales_X	Rhodophyta	Eukaryota	Archaeplastida	Porphyridiophyceae	Porphyridiales	Flintiella	Flintiella_sanguinaria
172	ACCGCCCGTCGCTCCTACCGATTGGATGGTCCGGTGAACTGGTCGGACTGATAATTAAAATCGCTGTGCGATTGAATTACGGAAAGTCTAGTAAGCCTTATCATCTAGAGGAAGGAGAAGTCGTAACAAGGTTTCCGTAGGTGAAC	0	0	0	0	0	0	0	0	0	0	0.000299552	0	0	0	0	0	0	0	0	0	0	0	0	0	0	0	0	0	0	0	0	0	Rhodophyta_485	1	Flintiella_sanguinaria	Porphyridiales_X	Rhodophyta	Eukaryota	Archaeplastida	Porphyridiophyceae	Porphyridiales	Flintiella	Flintiella_sanguinaria
173	ACCGCCCGTCGCTCCTACCGATTGGATGGTCCGGTGAACTGGTCGGACTGATAATTAAAATTGCTGTGCGATTGAATTACGGAAAGTCTAGTAAGCCTTATCATCTAGAGGAAGGAGAAGTCGTAACAAGGTTTCCGTAGGTGAAC	0.00124952	0	0	0.00165782	0.00189512	0.000927576	0.00107808	0.00205989	0.000230089	0	0	0.000718486	0.0010011	0.000794796	0.000110854	0.000170442	0.000255294	0.000759325	0.000667737	0.000535911	0.00169187	0.00108435	0.0022892	0.000232317	0.000515427	0.00034045	0.000175544	0.000166493	0.000141002	0.00085846	0.000865418	0.00180401	Rhodophyta_485	1	Flintiella_sanguinaria	Porphyridiales_X	Rhodophyta	Eukaryota	Archaeplastida	Porphyridiophyceae	Porphyridiales	Flintiella	Flintiella_sanguinaria
174	ACCGCCCGTCGCTCCTACCGATTGGATGGTCCGGTGAACTGGTCGGACTGATAATTGAAATCGCGGGACGATTGAATTACGGAAAGTCTAGTAAGCCTTATCATCTAGAGGAAGGAGAAGTCGTAACAAGGTTTCCGTAGGTGAAC	0.000300904	0	0	0	7.01896e-05	0.000151785	0	0.000196527	0.000111758	0	0	8.19326e-05	0	9.06347e-05	0.000274919	0.000340884	0.000211416	0.000113899	0.000321027	0.000224108	0.000341217	0.000244853	0.000459839	0.000240614	0.000343618	0.000255338	0.000221339	0.00015416	0.00021486	0.000212716	0.000141031	5.08172e-05	Rhodophyta_485	1	Flintiella_sanguinaria	Porphyridiales_X	Rhodophyta	Eukaryota	Archaeplastida	Porphyridiophyceae	Porphyridiales	Flintiella	Flintiella_sanguinaria
175	ACCGCCCGTCGCTCCTACCGATTGGATGGTCCGGTGAACTGGTCGGACTGATAATTGAAATCGTTGTACGATTGAATTACGGAAAGTCTAGTAAGCCTTATCATCTAGAGGAAGGAGAAGTCGTAACAAGGTTTCCGTAGGTGAAC	0	0	0	0	0	0	0	0	0	0	0.000285288	0	0	0	0	0	0	0	0	0	0	0	0	0	0	0	0	0	0	0	0	0	Rhodophyta_485	1	Flintiella_sanguinaria	Porphyridiales_X	Rhodophyta	Eukaryota	Archaeplastida	Porphyridiophyceae	Porphyridiales	Flintiella	Flintiella_sanguinaria
176	ACCGCCCGTCGCTCCTACCGGTTGAGTGATCCGGTGAATAATTCGGATTGCAGCAGTGTTCAGTTCCTGAATGTTGCAGTGGAAAGGTTAGTGAACCTTATCTCTTAGAGGAAGGAGAAGTCGTAACAAGGTTTCCGTAGGTGAAC	0	0	0	0	0	0	0	0	0.000131479	0	0.000408912	0	0	0	0	0	0	0	0	0	0	0	0	0	0	0	0	0	0	0	0	0	Dinoflagellata_1756	1	Pentapharsodinium_dalei	Thoracosphaeraceae	Dinoflagellata	Eukaryota	Alveolata	Dinophyceae	Peridiniales	Pentapharsodinium	Pentapharsodinium_dalei
177	ACCGCCCGTCGCTCCTACTGATTGAGTGATCCGGTAAATAATTTGGATTACGATGGTGTTCATTTCTTGAGTGTTGTTGTACGAAGTTTGGTGAACCTTATCACTTAGAGGAAGGAGAAGTCGTAACAAGGTTCCTGTAGGTGAAC	0	0	0	0	0	0	0	0	0	0	0	0	0	0	0	0	0	0	0	0	0	0	0	0	0	6.07947e-06	0	0	0	0	0	0	Dinoflagellata_763	1	Protoperidinium_conicum	Protoperidiniaceae	Dinoflagellata	Eukaryota	Alveolata	Dinophyceae	Peridiniales	Protoperidinium	Protoperidinium_conicum
178	ACCGCCCGTCGCTCCTGCCGATTGAGTGATCCAGTGAATACTTCGAACTGCAGCAGTGTTCAGTTCCTGAACGTTGCAGTGGGAAGTTCAGTGAACCTCATCGCTTAGAGGGAGGAGAAGTCGTAACAAGGTTTCTGTAGGTGAAC	0	0	0	0	0	0	0	0	0	0	1.90192e-05	0	0	0	0	0	0	0	0	0	0	0	0	0	0	0	0	0	0	0	0	0	Dinoflagellata_1483	1	Bispinodinium_angelaceum	Gymnodiniaceae	Dinoflagellata	Eukaryota	Alveolata	Dinophyceae	Gymnodiniales	Bispinodinium	Bispinodinium_angelaceum
179	ACCGCCCGTCGCTGCTACCGATTGAGTGTCCTGGTGAATTATTTGGACCGGCAGTAATTCGAGTTTCTCGATTTACAGCTGGAAAATCTTGTAAACCCTGACACTTAGAGGAAGCAGAAGTCGTAACAAGGTTTCCGTAGGTGAAC	3.06004e-05	0	0	1.54937e-05	3.50948e-05	0	4.62036e-05	0	0.000262959	0.000210194	0.00010936	2.521e-05	0	1.39438e-05	0.00021284	0.000125589	0	9.87122e-05	0	2.92315e-05	0	0	9.9965e-06	0	0	0	0	2.46656e-05	5.37151e-05	0	1.92315e-05	0	Apicomplexa_63	1	Apicomplexa	Unclassified Eukaryota	Apicomplexa	Eukaryota	Alveolata	Unclassified Eukaryota	Unclassified Eukaryota	Unclassified Eukaryota	Unclassified Eukaryota
180	ACCGCCCGTCGCTGCTACCGATTGAGTGTCCTGGTGAATTATTTGGACCGGCAGTAATTCGAGTTTCTCGATTTACAGCTGGAAAATCTTGTAAACCCTGACACTTAGAGGAAGCAGAAGTCGTAACAAGGTTTCTGTAGGTGAAC	0	0	0	0	0	0	0	0	0	0	0	0	0	0	0	0	3.98897e-05	0	0	0	0	0	0	0	0	0	0	0	0	0	0	0	Dinoflagellata_1039	1	Dino-Group-II-Clade-9_X_sp.	Dino-Group-II-Clade-9	Dinoflagellata	Eukaryota	Alveolata	Syndiniales	Dino-Group-II	Dino-Group-II-Clade-9_X	Dino-Group-II-Clade-9_X_sp.
181	ACCGCCCGTCGCTTCTACCGATTGAATGATCCGGTGAATAATTCGGATTGCAGCAGTGTTCAGTTCCTGAACGTTGCAGTGGAAAGGTTAGTGAACCTTATCTCTTAGAGGAAGGAGGAGTCGTAACAAGGTTTCCGTAGGTGAAC	0	0	0	0	0	0	0	0	7.88877e-05	0	0.000137889	0	0	0	0	0	0	0	0	0	0	0	0	0	0	0	0	0	0	0	0	0	Dinoflagellata_1756	1	Pentapharsodinium_dalei	Thoracosphaeraceae	Dinoflagellata	Eukaryota	Alveolata	Dinophyceae	Peridiniales	Pentapharsodinium	Pentapharsodinium_dalei
182	ACCGCCCGTCGTTGCTACCGATTGGCTGTAGGATAGAGCTTGACGGAGATTGTTTATTTCGGGTCACCGATTTAGGCGTTTCGAAATCAAGCAATATTTTTCAGCTAGAGGAAGCAAAAGTCGTAACAAGGTTGCTGTAGGTGAAC	0	0	0	0	0	0	1.54012e-05	0	7.23137e-05	0.000210194	4.27932e-05	0	0	0	0	0	0	0	0	0	0	0	0	0	0	0	0	0	0	0	0	0	Discoba_25	1	Kinetoplastida	Unclassified Eukaryota	Discoba	Eukaryota	Excavata	Euglenozoa	Kinetoplastida	Unclassified Eukaryota	Unclassified Eukaryota
183	ACCGCCCGTCGTTGCTACCGATTGGCTGTGGGATAGAGCTTGGGGGAGGTTGTTTGTCTCGGGCTACCGATTCAGGCGTTCCGAAACCACGCAATATTTCTCAGCTAGAGGAAGCAAAAGTCGTAACAAGGTTGCTGTAGGTGAAC	0	0	0	0	0	0	0	0	0	0.000105097	1.90192e-05	0	0	0	0	0	0	0	0	0	0	0	0	0	0	0	0	0	0	0	0	0	Discoba_25	1	Kinetoplastida	Unclassified Eukaryota	Discoba	Eukaryota	Excavata	Euglenozoa	Kinetoplastida	Unclassified Eukaryota	Unclassified Eukaryota
184	ACCGCCCGTCGTTGCTACCGATTGGCTGTGGGATAGAGTTTGGGGGAGGATACTCATTGTGGGCGACTGCTTTGAGTGTGCCAAATCCAAACAATATTTCTCAGCTAGAGGAAGCAAAAGTCGTAACAAGGTTGCTGTAGGTGAAC	0	0	0	0	0	0	0	0	0	0	2.3774e-05	0	0	0	0	0	0	0	0	0	0	0	0	0	0	0	0	0	0	0	0	0	Discoba_25	1	Kinetoplastida	Unclassified Eukaryota	Discoba	Eukaryota	Excavata	Euglenozoa	Kinetoplastida	Unclassified Eukaryota	Unclassified Eukaryota
185	ACTATCGCCGTTCGGTACACACCGCCCGTCTCCGGTGAATAATTCGGACTGCAGCAGTGTTCGGCAACGAGCGTTGCAGCGGAAAGTTTAGTGAACCTTAACACTTAGAGGAAGGAGAAGTCGTAACAAGGTTTCTGTAGGTGAACCTGCAGAAGGATCATGCTGA	0	0	0	0	0	0	0	0	0	0	1.90192e-05	0	0	0	0	0	0	0	0	0	0	0	0	0	0	0	0	0	0	0	0	0	Dinoflagellata_1780	1	Heterocapsa_rotundata	Heterocapsaceae	Dinoflagellata	Eukaryota	Alveolata	Dinophyceae	Peridiniales	Heterocapsa	Heterocapsa_rotundata
186	ATCTACACTATCGCCGTTCGGTACACACCGCCCGTCGCTACGACCGATTGAATGGCTTTGGTAACTTTGAGGGAGCATACGAACAGGACATCAAACTTGACCATTTAGAGGAAGTAAAAGTCGTAACAAAGGTTCCGTAGGTGAACCTGCAGAAGGATCATGCTGACTGACT	0	0	0	0	0	0	0	8.73451e-05	0	0	0	0	0	0	0	0	0	0	0	0	0	0	0	0	0	0	0	0	0	0	0	0	Cercozoa_272	1	Limnofilidae_X_sp.	Limnofilidae	Cercozoa	Eukaryota	Rhizaria	Filosa-Granofilosea	Limnofilida	Limnofilidae_X	Limnofilidae_X_sp.
187	ATCTACACTATCGCCGTTCGGTACACACCGCCCGTCGTTTCTTCCGACTGATACTCATTGTGAATTACGGGGATGATGCTCAAAACCGTTGTAAATGCTGGGTATTGGAGGAAGAAAAAGTCGTAACAAGGTTATCGTAGGTGAACCTGCAGAAGGATCATGCTGACTGACT	0	0	0	0	0	0	0	0	0	0	0	0	0	4.88033e-05	0	0	0	0	0	0	0	0	0	0	0	0	0	0	0	0	0	0	Discoba_28	1	Colacium_vesiculosum	Euglenales	Discoba	Eukaryota	Excavata	Euglenozoa	Euglenida	Colacium	Colacium_vesiculosum
188	CACACCGCCCGTCGCACCTACCGATTGAACGATTCGGTGAAATCTCGGGACCATGGCTGTCGCCTCACGGCGCGTTCCGTGGGAACTTGCTTAAACCTCATCGTTTAGAGGAAGGTGAAGTCGTAACAAGGTTTCCGTAGGTGAACCTG	0.000637508	0	0	0	0	0.000309192	1.54012e-05	0.000676925	0.000111758	0	0	0.000207983	0	0.000132466	0.00292656	0.00271361	0.000307151	0.00116177	0.00125843	0.00100361	0.000497608	0.000692584	0.000789724	0.000622278	0.000536903	0.000370848	0.000328192	0.00024049	0.000221575	0.000288686	0.00050643	0	Pseudofungi_45	1	MAST-1D_XX_sp.	MAST-1D_X	Pseudofungi	Eukaryota	Stramenopiles	MAST-1	MAST-1D	MAST-1D_XX	MAST-1D_XX_sp.
189	CACACCGCCCGTCGCTACTACTGATTGGGTGTATGAGCGAGGTTCGCGGACGCTTATCAACGGGTAATACCGTTTAGCGGTGAAAGCAAATCAAGTTCATGCGTTTAGAGGAAGTAAAAGTCGTAACAAGGTTTCCGTAGGTGAACCTG	0	0	0	0	0	0	0.000354228	0.000480398	0.001111	0	0	0	3.45206e-05	0	0	0	0.000239338	0	0	0	0	0	0	0	0	0	0	5.54977e-05	0	0	0	0	Cercozoa_390	1	Allapsa_vibrans	Allapsidae	Cercozoa	Eukaryota	Rhizaria	Filosa-Sarcomonadea	Glissomonadida	Allapsa	Allapsa_vibrans
190	CACACCGCCCGTCGCTCCTACCGATTGAGTGATCCGGTGAACTATTCGGACTGCGGAAAAGGGATTTTTCTCTTTTCTGTGGGAAAATTCGTGAACCTTATCACTTAGAGGAAGGAAAAGTCGTAACAAGGTTTCCGTAGGTGAACCTG	0	0	0	0	0	0	0	0	4.60178e-05	0	0	0	0	0	0	0	1.59559e-05	0	0	0	0	0	0	0	0	0	0	0	0	0	0	0	Dinoflagellata_128	1	Amylax_buxus	Gonyaulacaceae	Dinoflagellata	Eukaryota	Alveolata	Dinophyceae	Gonyaulacales	Amylax	Amylax_buxus
191	CACACCGCCCGTCGCTCCTACCGATTGAGTGATCCGGTGAATAATTCGGACAGTATTAAGCTGATTTATCATCTATATACTGGAAGTTTAGTGAACCTTATCACTTAGAGGAAGGAGAAGTCGTAACAAGGTTTCCGTAGGTGAACCTG	0	0	0	0	0	0	0	0	3.28699e-05	0	0	0	0	0	0	0	0	0	0	0	0	0	0	0	0	0	0	0	0	0	0	0	Dinoflagellata_963	0.590909	Dino-Group-I-Clade-5_X_sp.	Dino-Group-I-Clade-5	Dinoflagellata	Eukaryota	Alveolata	Syndiniales	Dino-Group-I	Dino-Group-I-Clade-5_X	Dino-Group-I-Clade-5_X_sp.
192	CACACCGCCCGTCGCTCCTACCGATTTCGAGTGTCACGGTGAGTCATTTGGACTGCGCGTTCTCCTTGTGGGAGCTGCGCGGAAAATCTAGCAAACCATATCACTTAGAGGAAGGAGAAGTCGTAACAAGGTTTCCGTAGGTGAACCTG	0	0	0	0	0	0	6.16048e-05	0.000502235	0.00359596	0.000595551	6.18123e-05	0	0	0	0.00015963	0.000278089	0	0.000129085	0.000693419	6.82068e-05	0	0	0	0	0	0	0	0	0	0	0	5.08172e-05	Ciliophora_1598	1	Uronychia_sp.	Uronychiidae	Ciliophora	Eukaryota	Alveolata	Spirotrichea	Euplotia	Uronychia	Uronychia_sp.
193	CACACCGCCCGTCGTTGCAACCGATGACGTCAGGATAGAGGTCTCAGGAGCCAAAACAGGTAGGTAACACTGCTTGCCAAGCAAATTTGCCCAATGTTCTGATGCTAGAGGATGCAAAAGTCGTAACAAGGTTGCTGTAGGTGAACCTG	0	0	0	0	0	0	0.00077006	0.000167412	0.000782303	0	0	0	0	0	0	0	9.97244e-05	0	0	0	0	0	0	0	0	0	0	3.0832e-05	0	0	0	0	Discoba_25	1	Kinetoplastida	Unclassified Eukaryota	Discoba	Eukaryota	Excavata	Euglenozoa	Kinetoplastida	Unclassified Eukaryota	Unclassified Eukaryota
194	CACACCGCCCGTCGTTGCAACCGATGGCGTTAGGATAGAGGGCTCAGGAGCCAAAGCACGCAGGTCGCACTGTGTGTCAAGCAAATTTGTCCAATGTTCTGATGCTAGAGGATGCAAAAGTCGTAACAAGGTTGCTGTAGGTGAACCTG	0	0	0	0	0	0	0.000231018	8.00664e-05	0.000157775	0	0	0	0	0	0	0	2.79228e-05	0	0	0	0	0	0	0	0	0	0	0	0	0	0	0	Discoba_25	1	Kinetoplastida	Unclassified Eukaryota	Discoba	Eukaryota	Excavata	Euglenozoa	Kinetoplastida	Unclassified Eukaryota	Unclassified Eukaryota
195	CACACCGCCCGTCGTTGCAACCGATGGTGTTAGGATAGAGGGCTCAGGAGCCAAACCACGCAGGTCACACTGTCTGTAAGGCAAATTTGTCCAATGTTCTGATGCTAGAGGATGCAAAAGTCGTAACAAGGTTGCTGTAGGTGAACCTG	0	0	0	0	0	0	0	0	5.91658e-05	0	0	0	0	0	0	0	0	0	0	0	0	0	0	0	0	0	0	0	0	0	0	0	Discoba_25	1	Kinetoplastida	Unclassified Eukaryota	Discoba	Eukaryota	Excavata	Euglenozoa	Kinetoplastida	Unclassified Eukaryota	Unclassified Eukaryota
196	CACACCGCCCGTCGTTGCTACCGATGATTTGAATGTAGAGGCTGAGAGAAACTGGCCGCGTCTCCGCGCTCGGTACTATATTGAATTCCACCAATACGTCCCCGTTAGAGGAAGCAAAAGTCGTAACAAGGTTGCTGTAGGTGAACCTG	0	0	0	0	0	0	7.7006e-05	0	3.28699e-05	0	0	0	0	0	0	0	0	0	0	0	0	0	0	0	0	0	0	0	0	0	0	0	Discoba_25	1	Kinetoplastida	Unclassified Eukaryota	Discoba	Eukaryota	Excavata	Euglenozoa	Kinetoplastida	Unclassified Eukaryota	Unclassified Eukaryota
197	CACCGAGATCTACACTATCGCCGTTCGGTACACACCGCCCGTCAAACCATCTTAGTTGTGGATGGGTGAGGCTACCTCTCAATGGGGTATTCGAGCCTGTCTTCGACGAGGAGGGTTAAGTCGTAACAAGGTATCTGTAGGTGAACCTGCAGAAGGATCATGCTGACTGACTAACGAGA	0	0	0	0	0	0	0	0	0	0	0	7.56301e-05	0	0	0	0	0	0	0	0	0	0	0	0	0	0	0	0	0	0	0	0	Apicomplexa_56	1	Hepatocystis_sp.	Plasmodiidae	Apicomplexa	Eukaryota	Alveolata	Coccidiomorphea	Haemosporida	Hepatocystis	Hepatocystis_sp.
198	CACCGAGATCTACACTATCGCCGTTCGGTACACACCGCCCGTCAAACCATCTTAGTTGTGGATGGGTGAGGCTACCTCTCAATGGGGTATTCGAGCCTGTCTTCGACGAGGAGGGTTAAGTCGTAACAAGGTATCTGTAGGTGAACCTGCAGAAGGATCATGCTGACTGACTGACTCTT	0	0	0	0	0	0	0	0	0	0	0	0	0	0	9.31177e-05	0	0	0	0	0	0	0	0	0	0	0	0	0	0	0	0	0	Apicomplexa_56	1	Hepatocystis_sp.	Plasmodiidae	Apicomplexa	Eukaryota	Alveolata	Coccidiomorphea	Haemosporida	Hepatocystis	Hepatocystis_sp.
199	CACCGAGATCTACACTATCGCCGTTCGGTACACACCGCCCGTCAAACCATCTTAGTTGTGGATGGGTGAGGCTACCTCTCAATGGGGTATTCGAGCCTGTCTTCGACGAGGAGGGTTAAGTCGTAACAAGGTATCTGTAGGTGAACCTGCAGAAGGATCATGCTGACTGACTTCTTCCG	0	0	0	0	0	0	0	0	0	0	0	0	0	0	0	4.03678e-05	0	0	0	0	0	0	0	0	0	0	0	0	0	0	0	0	Apicomplexa_57	1	Hepatocystis_sp.	Plasmodiidae	Apicomplexa	Eukaryota	Alveolata	Coccidiomorphea	Haemosporida	Hepatocystis	Hepatocystis_sp.
200	CACCGAGATCTACACTATCGCCGTTCGGTACACACCGCCCGTCAATATCCTAGATGTATGTACTGGTGAAATGGCTGGTAAAAAAGGCAGTTGAACCATTGCAAATAGATAGGATATAAGTCGTAACAAGGCTGCTGTAGGTGAACCTGCAGAAGGATCATGCTGACTGACTAACGAGA	0	0	0	0	0	0	0	0	0	0	0	6.30251e-06	0	0	0	0	0	0	0	0	0	0	0	0	0	0	0	0	0	0	0	0	Apicomplexa_56	1	Hepatocystis_sp.	Plasmodiidae	Apicomplexa	Eukaryota	Alveolata	Coccidiomorphea	Haemosporida	Hepatocystis	Hepatocystis_sp.
201	CACCGAGATCTACACTATCGCCGTTCGGTACACACCGCCCGTCGTTTCATTGAAGTGAGCTTTTAGCGAGGTGACGTCTAATTGGCGTTATCGAACTTGAGGTTCGTGACAAGGGAAAAGTCGTAACAAGGTGACCGTAGGTGAACCTGCAGAAGGATCATGCTGACTGACTGCACTAC	0	0	0	0	0	0	0	0	0	0	0	0	0	0	0	0	0	0	1.28411e-05	0	0	0	0	0	0	0	0	0	0	0	0	0	Discoba_28	1	Colacium_vesiculosum	Euglenales	Discoba	Eukaryota	Excavata	Euglenozoa	Euglenida	Colacium	Colacium_vesiculosum
202	CACCGAGATCTACACTATCGCCGTTCGGTACACACCGCCCGTCGTTTCATTGAAGTGAGCTTTTAGCGAGGTGACGTCTGATTGGCGTTATCGAACTTGAGGTTCGTGACAAGGGAAAAGTCGTAACAAGGTGACCGTAGGTGAACCTGCAGAAGGATCATGCTGACTGACTATTCTGT	0	0	0	0	0	0	0	0	0	0	0	0	0	0	0	0	0	0.000106305	0	0	0	0	0	0	0	0	0	0	0	0	0	0	Discoba_28	1	Colacium_vesiculosum	Euglenales	Discoba	Eukaryota	Excavata	Euglenozoa	Euglenida	Colacium	Colacium_vesiculosum
203	CACCGAGATCTACACTATCGCCGTTCGGTACACACCGCCCGTCGTTTCATTGAAGTGAGCTTTTAGCGAGGTGACGTCTGATTGGCGTTATCGAACTTGAGGTTCGTGACAAGGGAAAAGTCGTAACAAGGTGACCGTAGGTGAACCTGCAGAAGGATCATGCTGACTGACTGACTCTT	0	0	0	0	0	0	0	0	0	0	0	0	0	0	0.000119723	0	0	0	0	0	0	0	0	0	0	0	0	0	0	0	0	0	Discoba_28	1	Colacium_vesiculosum	Euglenales	Discoba	Eukaryota	Excavata	Euglenozoa	Euglenida	Colacium	Colacium_vesiculosum
204	CACCGAGATCTACACTATCGCCGTTCGGTACACACCGCCCGTCGTTTCATTGAAGTGAGCTTTTAGCGAGGTGACGTCTGATTGGCGTTATCGAACTTGAGGTTCGTGACAAGGGAAAAGTCGTAACAAGGTGACCGTAGGTGAACCTGCAGAAGGATCATGCTGACTGACTTCTTCCG	0	0	0	0	0	0	0	0	0	0	0	0	0	0	0	6.27943e-05	0	0	0	0	0	0	0	0	0	0	0	0	0	0	0	0	Discoba_28	1	Colacium_vesiculosum	Euglenales	Discoba	Eukaryota	Excavata	Euglenozoa	Euglenida	Colacium	Colacium_vesiculosum
205	CACCGCCCGTCACACCTACCAATTGAATGGTCTTGCTAGACCTTAAGATTTTGGCCCTTTTCTTCATTTGAATTTACTGTGAGAACTTGTCCAAATCTCATCATTTAGAGGAAGGTGAATTCATAACAAGGTTTTTGTAGGTGAACC	0	0	0	0	0	0	0	0	0	0	0	0	0	0	0	0	0	0	0	0	3.55434e-05	0	0	0	0	0	0	0	0	0	0	0	Bacillariophyta_114	1	Corethron_hystrix	Radial-centric-basal-Coscinodiscophyceae	Ochrophyta	Eukaryota	Stramenopiles	Bacillariophyta	Bacillariophyta_X	Corethron	Corethron_hystrix
206	CACCGCCCGTCACACCTACTAATTGAATGGTCTTGCTAGACCTTAAGATTTTGGCCCTTTTCTTCATTTGAATTTACTGTTAGAACTTGTCCAAATCTCATCATTTAGAGGAAGGTGAATTCATAACAAGGTTTTTGTAGGTGAACC	0	0	0	0	0	0	0	0	0	0	0	0	0	0	1.33025e-05	0	0	0	0	0	0	0	0	0	0	0	0	0	0	0	0	0	Bacillariophyta_114	1	Corethron_hystrix	Radial-centric-basal-Coscinodiscophyceae	Ochrophyta	Eukaryota	Stramenopiles	Bacillariophyta	Bacillariophyta_X	Corethron	Corethron_hystrix
207	CACCGCCCGTCGACTCTACCGATTGAATGGTCCGGTGAGGCCTCGAGATCGTGGTCCTTTCCTTCATTGGGATTGACCGTGAGAACTTGTCCAAACCTTATCATTTAGAGGAAGGTGAAGTCGTAACAAGGTTTCCGTAGGTGAACC	0	0	0	0	0	0	0	0	0	0	0	0	0	0	0	8.97062e-05	0	0	0	0	0	0	0	0	0	0	0	0	0	0	0	0	Bacillariophyta_113	1	Corethron_inerme	Radial-centric-basal-Coscinodiscophyceae	Ochrophyta	Eukaryota	Stramenopiles	Bacillariophyta	Bacillariophyta_X	Corethron	Corethron_inerme
208	CACCGCCCGTCGACTCTACCGATTGAATGGTTCGGTGAAAACTCCGGACCGTGGCATTGTCCTTCATTGGACTTTGCCGTGGGAAGTTGGTTAAACCTCACTATTTAGAGGAAGGTGAAGTCGTAACAAGGTTTCCGTAGGTGAACC	0	0	0	0	0	0	0	0	0	0	0	0	0	0	6.65127e-05	0	0	0	0	0	0	0	0	0	0	0	0	0	0	0	0	0	Pseudofungi_43	1	MAST-1C_XX_sp.	MAST-1C_X	Pseudofungi	Eukaryota	Stramenopiles	MAST-1	MAST-1C	MAST-1C_XX	MAST-1C_XX_sp.
209	CACCGCCCGTCGACTCTACCGATTGAATGGTTCGGTGAAAACTCCGGACCGTGGCATTGTCCTTCATTGGACTTTGCCGTGGGAAGTTGTTTAAACCTCATCATTTAGAGGAAGAATAAGTCGTAACAAGGTTTCAGTAGGTGAACC	0	0	0	0	0	0	0	0	0	0	0	0	0	0	0	0.00125589	0	0	0	0	0	0	0	0	0	0	0	0	0	0	0	0	Pseudofungi_43	1	MAST-1C_XX_sp.	MAST-1C_X	Pseudofungi	Eukaryota	Stramenopiles	MAST-1	MAST-1C	MAST-1C_XX	MAST-1C_XX_sp.
210	CACCGCCCGTCGACTCTACCGATTGAATGGTTCGGTGAAAACTCCGGACCGTGGCATTGTCCTTCATTGGACTTTGCCGTGGGAAGTTGTTTAAACCTCATCATTTAGAGGAAGAATAAGTCGTAACAAGGTTTCCGTAGGTGAACC	0.00738489	0.0144125	0.000632351	0	0	0.00678536	0.000415832	0.00601226	0.0014397	0	0	0.00190966	6.21371e-05	0.00168023	0.0291503	0.028392	0.00240136	0.010752	0.0109791	0.0111372	0.00831005	0.00777233	0.00927675	0.00491184	0.00519006	0.00460216	0.00219812	0.00202875	0.00223589	0.00684489	0.00864136	9.52823e-05	Pseudofungi_43	1	MAST-1C_XX_sp.	MAST-1C_X	Pseudofungi	Eukaryota	Stramenopiles	MAST-1	MAST-1C	MAST-1C_XX	MAST-1C_XX_sp.
211	CACCGCCCGTCGACTCTACCGATTGAATGGTTCGGTGAAAACTCCGGACCGTGGCATTGTCCTTCATTGGACTTTGCCGTGGGAAGTTGTTTAAACCTCATCATTTAGAGGAAGAATAAGTCGTAACAAGGTTTCTGTAGGTGAACC	0.000397805	0.00209119	0	0	0	0	0	0.000640531	0	0	0	0	0	0	0.00158744	0.00105405	0	0.000782104	0	0	0	0	0	0	0	0	0	0	0	0	0	0	Pseudofungi_43	1	MAST-1C_XX_sp.	MAST-1C_X	Pseudofungi	Eukaryota	Stramenopiles	MAST-1	MAST-1C	MAST-1C_XX	MAST-1C_XX_sp.
212	CACCGCCCGTCGACTCTACCGATTGAATGGTTCGGTGAAAACTCCGGACCGTGGCATTGTCCTTCATTGGACTTTGCCGTGGGAAGTTGTTTAAACCTCATCATTTAGAGGAAGGTGAAGTCGTAACAAGGTTTCCGTAGGTGAACC	0	0	0	0	0	0	0	0	0	0	0	0	0	0	0.000314827	0	0	0	0	0	0	0	0	0	0	0	0	0	0	0	0	0	Pseudofungi_43	1	MAST-1C_XX_sp.	MAST-1C_X	Pseudofungi	Eukaryota	Stramenopiles	MAST-1	MAST-1C	MAST-1C_XX	MAST-1C_XX_sp.
213	CACCGCCCGTCGACTCTACCGATTGAATGGTTCGGTGAAAACTCCGGACCGTGGCATTGTCCTTCATTGGACTTTGCCGTGGGAAGTTGTTTAAACCTCGTTATTTAGAGGAAGCTAAAGTCGTAACAAGGTTTCCGTAGGTGAACC	0	0	0	0	0	0	0	0	0	0	0	0	0	0	0	6.27943e-05	0	0	0	0	0	0	0	0	0	0	0	0	0	0	0	0	Pseudofungi_43	1	MAST-1C_XX_sp.	MAST-1C_X	Pseudofungi	Eukaryota	Stramenopiles	MAST-1	MAST-1C	MAST-1C_XX	MAST-1C_XX_sp.
214	CACCGCCCGTCGACTCTACCGATTGAATGGTTCGGTGAAAACTCTGGACTGCAGCATTGTCCTTCATTGGACTTCGCCGTGGGAAACTGTTTAAACCTCATCATTTAGAGGAAGAATAAGTCGTAACAAGGTTTCCGTAGGTGAACC	0.000112201	0	0	0	0	0	0	0	0	0	0	0	0	0	0.000195104	0.000134559	6.78126e-05	0.000394849	0	0.000165645	9.24129e-05	0.000104937	0.000109962	6.63763e-05	8.59045e-05	9.72715e-05	6.10589e-05	4.31648e-05	6.04295e-05	0	0	0	Pseudofungi_43	1	MAST-1C_XX_sp.	MAST-1C_X	Pseudofungi	Eukaryota	Stramenopiles	MAST-1	MAST-1C	MAST-1C_XX	MAST-1C_XX_sp.
215	CACCGCCCGTCGACTCTACCGATTGAATGGTTCGGTGAAAACTTTGGACTGTGGCATTGTCCTTCATTGGACTTCGCCGTAGGAAATTGTTTAAACCTCATCATTTAGAGGAAGAATAAGTCGTAACAAGGTTTCCGTAGGTGAACC	0.00082111	0	0	0	0	0.00255224	0	0.000902566	0	0	0	0.000157563	0	0.000271904	0.00197764	0.00162817	0.000865607	0.00216407	0.00102729	0.00096464	0.000739303	0.000867479	0.000919678	0.000622278	0.000687236	0.000741695	0.000900619	0.000672138	0.000839298	0.00281089	0.00448735	0	Pseudofungi_43	1	MAST-1C_XX_sp.	MAST-1C_X	Pseudofungi	Eukaryota	Stramenopiles	MAST-1	MAST-1C	MAST-1C_XX	MAST-1C_XX_sp.
216	CACCGCCCGTCGACTCTACCGATTGAATGGTTCGGTGAAAACTTTGGACTGTGGCATTGTCCTTTATTGGACTTCGCCGTAGGAAATTGTTTAAACCTCATCATTTAGAGGAAGAATAAGTCGTAACAAGGTTTCCGTAGGTGAACC	0	0	0	0	0	0	0	0	0.00171581	0.00924855	0	0	0	0	0	0	0	0	0	0	0	0	0	0	0	0	0	0	0	0	0	0	Pseudofungi_43	1	MAST-1C_XX_sp.	MAST-1C_X	Pseudofungi	Eukaryota	Stramenopiles	MAST-1	MAST-1C	MAST-1C_XX	MAST-1C_XX_sp.
217	CACCGCCCGTCGCACCTACCGATCGAAGGTAATGATGAGCCCTCAGGACAGTTGTTTGGGTCCTCACGGATCTTTACGACTGGAATTTGTGCAAATCCTTACCTTTAGAGGAAGGTGAAGTCGTAACAAGGTTACCGTAGGTGAACC	0	0	0	0	0	0	0	0	6.57397e-05	0	0	0	0	0	0	0	0	0	0	0	0	0	0	0	0	0	0	0	0	0	0	0	Dictyochophyceae_20	1	Pedinellales_X_sp.	Pedinellales	Ochrophyta	Eukaryota	Stramenopiles	Dictyochophyceae	Dictyochophyceae_X	Pedinellales_X	Pedinellales_X_sp.
218	CACCGCCCGTCGCACCTACCGATCGAAGGTAATGATGAGCCCTCAGGACAGTTGTTTTGGTCCTCACGGATCTTTACGACTGGAATTTGTGCAAATCCTTACCTTTAGAGGAAGGTGAAGTCGTAACAAGGTTACCGTAGGTGAACC	0	0	0	0	0	0	0	0	0	0	0.000104605	0	0	0	0	0	0	0	0	0	0	0	0	0	0	0	0	0	0	0	0	0	Dictyochophyceae_20	1	Pedinellales_X_sp.	Pedinellales	Ochrophyta	Eukaryota	Stramenopiles	Dictyochophyceae	Dictyochophyceae_X	Pedinellales_X	Pedinellales_X_sp.
219	CACCGCCCGTCGCACCTACCGATCGAAGGTAATGATGAGCCCTCAGGATAGTTGTTTGGTCCCTCACGGGTCCTTACGGTTAGAATTTGTGCAAATCCTTGCCTTTAGAGGAAGGTGAAGTCGTAACAAGGTTACCGTAGGTGAACC	0	0.00227773	0	0	0	0	0	0	9.86096e-05	0.0011911	5.23027e-05	0	0	0	0	0	0	0	0	0	0	0	0	0	0	0	0	0	0	0	0	0	Dictyochophyceae_22	1	Pedinellales	Pedinellales	Ochrophyta	Eukaryota	Stramenopiles	Dictyochophyceae	Dictyochophyceae_X	Unclassified Eukaryota	Unclassified Eukaryota
220	CACCGCCCGTCGCACCTACCGATCGAAGGTAATGATGAGCCGTCAGGACCGCTGATTTAGCCTTCACGGGCTTTTTTAGTTGAAATTTCTGCAAATCCTTGCCTTTAGAGGAAGGTGAAGTCGTAACAAGGTTACCGTAGGTGAACC	0	0	0	0	0	0	0.000323425	0	0	0	0.000832089	0	0	0	0	0	0	0	0	0	0	0	0	0	0	0	0	0	0	0	0	0	Dictyochophyceae_15	1	Pedinellales_X_sp.	Pedinellales	Ochrophyta	Eukaryota	Stramenopiles	Dictyochophyceae	Dictyochophyceae_X	Pedinellales_X	Pedinellales_X_sp.
221	CACCGCCCGTCGCACCTACCGATCGAAGGTAATGATGAGCCGTCAGGACCGCTGATTTAGCCTTCACGGGCTTTTTTGGTTGAAATTTCTGCAAATCCTTGCCTTTAGAGGAAGGTGAAGTCGTAACAAGGTTACCGTAGGTGAACC	0	0	0	0	0	0	0	0.000400332	0.000315551	0.0024873	0	0	0	0	0	4.93384e-05	0	0	0	0	0	0	0	0	0	0	0	0	0	0	0	0	Dictyochophyceae_15	1	Pedinellales_X_sp.	Pedinellales	Ochrophyta	Eukaryota	Stramenopiles	Dictyochophyceae	Dictyochophyceae_X	Pedinellales_X	Pedinellales_X_sp.
222	CACCGCCCGTCGCACCTACCGATTGAAAAGCCCGGTGAAGAATCGAGATCGTAGCGTTGTCCTTTATTGGACATTGCCGTGAGAACCTTTCTGAACCTTGTTTTTTAGAGGAAGGTGAAGTCGTAACAAGGTCTCCGTAGGTGAACC	3.06004e-05	0	0	0	0	0.000185515	0	0	0	0	0	4.41176e-05	0	2.78876e-05	0	1.34559e-05	6.38236e-05	0	5.13644e-05	0	2.13261e-05	0	2.99895e-05	3.31881e-05	1.43174e-05	4.25563e-05	7.63236e-05	0	6.04295e-05	0.000136746	0.000134621	1.27043e-05	Bacillariophyta_116	1	Rhizosolenia_shrubsolei	Radial-centric-basal-Coscinodiscophyceae	Ochrophyta	Eukaryota	Stramenopiles	Bacillariophyta	Bacillariophyta_X	Rhizosolenia	Rhizosolenia_shrubsolei
223	CACCGCCCGTCGCACCTACCGATTGAATGGTCCGGTGAAATTTCGGGACCGATCTTTGGTGGTTTATTCTGCCTTTGATTGGGAACTTACTTAAACCTTATCATTTAGAGGAAGGTGAAGTCGTAACAAGGTTTCCGTAGGTGAACC	0	0	0	0	0	0	0	0	0	0.000210194	0	0	0	0	0	0	0	0	0	0	0	0	0	0	0	0	0	0	0	0	0	0	div_reps_734	1	Unclassified Eukaryota	Unclassified Eukaryota	Unclassified Eukaryota	Unclassified Eukaryota	Unclassified Eukaryota	Unclassified Eukaryota	Unclassified Eukaryota	Unclassified Eukaryota	Unclassified Eukaryota
224	CACCGCCCGTCGCACCTACCGATTGAATGGTCCGGTGAAATTTCGGGACTGAACTTTGGTGGTTTATTCTGCCGCTGTTTGGGAACTTACTTAAACCTTATCATTTAGAGGAAGGTGAAGTCGTAACAAGGTTTCCGTAGGTGAACC	0	0	0	0	0	0	0	0	0	0	0	0	0	0	0	0	0	0.000167051	0	0	0	0	0	0	0	0	0	0	0	0	0	0	div_reps_734	1	Unclassified Eukaryota	Unclassified Eukaryota	Unclassified Eukaryota	Unclassified Eukaryota	Unclassified Eukaryota	Unclassified Eukaryota	Unclassified Eukaryota	Unclassified Eukaryota	Unclassified Eukaryota
225	CACCGCCCGTCGCACCTACCGATTGAATGGTCCGGTGAAATTTCGGGACTGACTCTTGGTGGTTCATTCTGCCTTGAGTTGGGAACTTACTTAAACCTTATCATTTAGAGGAAGGTGAAGTCGTAACAAGGTTTCCGTAGGTGAACC	0.000561007	0	0	4.6481e-05	5.26422e-05	0.000432869	7.7006e-05	0	0.000131479	0	7.60767e-05	0.00020168	4.83289e-05	0.000522892	0.00164508	0.00183449	0.000223383	0.00228557	0.000963082	0.00123747	0.00054026	0.000629622	0.000679762	0.000439743	0.000408046	0.000352609	0.0002595	0.00024049	0.00021486	0.000258298	0.00037822	4.44651e-05	Bolidophyceae_12	1	Triparma_mediterranea	Triparmaceae	Ochrophyta	Eukaryota	Stramenopiles	Bolidophyceae	Parmales	Triparma	Triparma_mediterranea
226	CACCGCCCGTCGCACCTACCGATTGAATGGTCCGGTGAAATTTCGGGACTGATCTTTGGTGGTTTATTCTGCCTTTGATTGGGAACTTACTTAAACCTTATCATTTAGAGGAAGGTGAAGTCGTAACAAGGTTTCCGTAGGTGAACC	0.000178502	0	0	0	0	6.74601e-05	0.00026182	0	0.000151201	0	0.000351855	0.000472688	0	0.000599583	0.000758244	0.000888092	4.78677e-05	0.000683392	0.000359551	0.000360522	0.000199043	0.000160903	0.000109962	8.29703e-05	0.000128857	9.72715e-05	0	3.69984e-05	6.71438e-05	0.000106358	0.00012821	0	div_reps_734	1	Unclassified Eukaryota	Unclassified Eukaryota	Unclassified Eukaryota	Unclassified Eukaryota	Unclassified Eukaryota	Unclassified Eukaryota	Unclassified Eukaryota	Unclassified Eukaryota	Unclassified Eukaryota
227	CACCGCCCGTCGCACCTACCGATTGAATGGTCCGGTGAAATTTCGGGATTGGGCATTGGTGGTTTATTCTGCCTTTGCTCGAGAACTTACTTAAACCTTATCATTTAGAGGAAGGTGAAGTCGTAACAAGGTTTCCGTAGGTGAACC	0	0	0	0.000123949	0.0001667	0	0	0	0	0	0	0	0.000621371	0	0	0	0	0	0	0	0	0	0	0	0	0	0	0	0	0	0	0.000139747	Bolidophyceae_4	1	Triparma_eleuthera	Triparmaceae	Ochrophyta	Eukaryota	Stramenopiles	Bolidophyceae	Parmales	Triparma	Triparma_eleuthera
228	CACCGCCCGTCGCACCTACCGATTGAATGGTCCGGTGAAGACTCGGGATTGTGGTCCTTTCCTTCATTGGGATTGACCGTGAGAACTTGTCCAAACCTTATCATTTAGAGGAAGGTGAAGTCGTAACAAGGTTTCCGTAGGTGAACC	0	0	0	0	0	0	0	0	0	0	0	0	0	0	0	0	0	0	0	0	0	0	0	0	0	0	0.00012975	0	0	0	0	0	Bacillariophyta_115	1	Corethron	Radial-centric-basal-Coscinodiscophyceae	Ochrophyta	Eukaryota	Stramenopiles	Bacillariophyta	Bacillariophyta_X	Corethron	Unclassified Eukaryota
229	CACCGCCCGTCGCACCTACCGATTGAATGGTCCGGTGAAGCCTCGGGATTGGAATTAGTGCCTTTATTGGTGTTGGTTTCGAGAACTTGTCTAAACCTTATCATTTAGAGGAAGGTGAAGTCGTAACAAGGTTTCCGTAGGTGAACC	0	0	0	0	0	0	0	0	0	0	0	4.41176e-05	0	0	0	0	0	0	0	0	2.84347e-05	0	0	0	0	0	0	4.31648e-05	0	0	0	0	Bacillariophyta_229	1	Achnanthidium_minutissimum	Raphid-pennate	Ochrophyta	Eukaryota	Stramenopiles	Bacillariophyta	Bacillariophyta_X	Achnanthidium	Achnanthidium_minutissimum
230	CACCGCCCGTCGCACCTACCGATTGAATGGTCCGGTGAAGCCTCGGGATTGTGACCAGCGCCTTTATTGGTGTTGGTCGCGAGAACTTGTCTAAACCTTATCATCTAGAGGAAGGTGAAGTCGTAACAAGGTTTCCGTAGGTGAACC	0	0	0	0	0	0	0	0.000225642	0	0	0	0	0	0	0	0	0	0	0	0	0	0	0	0	0	0	0	0	0	0	0	0	Bacillariophyta_285	1	Raphid-pennate	Raphid-pennate	Ochrophyta	Eukaryota	Stramenopiles	Bacillariophyta	Bacillariophyta_X	Unclassified Eukaryota	Unclassified Eukaryota
231	CACCGCCCGTCGCACCTACCGATTGAATGGTCCGGTGAAGCCTCGGGATTGTGACCAGCGCCTTTATTGGTGTTGGTCGCGAGAACTTGTCTAAACCTTATCATTTAGAGGAAGGTGAAGTCGTAACAAGGTTTCCGTAGGTGAACC	0	0	0	0	0	0	0.000924072	0	0.000979522	0	0	0	0	0	0	0	0.000255294	0	0	0	0	0	0	0	0	0	0	0	0	0	0	0	Bacillariophyta_285	1	Raphid-pennate	Raphid-pennate	Ochrophyta	Eukaryota	Stramenopiles	Bacillariophyta	Bacillariophyta_X	Unclassified Eukaryota	Unclassified Eukaryota
232	CACCGCCCGTCGCACCTACCGATTGAATGGTCCGGTGAAGCCTCGGGATTGTGACCAGTGCCTTTATTGGTGTTGGTTGCGAGAACTTGTCTAAACCTTATCATTTAGAGGAAGGTGAAGTCGTAACAAGGTTTCCGTAGGTGAACC	0.000504906	0	0	0.000503544	0.000780859	0.000545302	0.00602187	0.00109181	0.000657397	0.000840778	0.0085301	0.000674368	0.00046948	0.000941206	0.00099769	0.00130074	0.000323107	0	0.000680578	0.000935408	0.000412304	0.000419748	0.00039986	0.00022402	0.00066576	0.000255338	0.000167912	0.000203491	0.000154431	0.000296283	0.000461556	0.00059075	Bacillariophyta_229	1	Achnanthidium_minutissimum	Raphid-pennate	Ochrophyta	Eukaryota	Stramenopiles	Bacillariophyta	Bacillariophyta_X	Achnanthidium	Achnanthidium_minutissimum
233	CACCGCCCGTCGCACCTACCGATTGAATGGTCCGGTGAAGCCTCGGGATTGTGACCATTGCCTTTACTGGTGCTGGTTGCGAGAACTTGTCTAAACCTTATCATTTAGAGGAAGGTGAAGTCGTAACAAGGTTTCCGTAGGTGAACC	0	0	0	0	0	0	0	0.000269314	0.000118332	0	0	0	0	0	0	0	0	0	0	0	0	0	0	0	0	0	0	0	0	0	0	0	div_reps_656	1	Unclassified Eukaryota	Unclassified Eukaryota	Unclassified Eukaryota	Unclassified Eukaryota	Unclassified Eukaryota	Unclassified Eukaryota	Unclassified Eukaryota	Unclassified Eukaryota	Unclassified Eukaryota
234	CACCGCCCGTCGCACCTACCGATTGAATGGTCCGGTGAAGCCTCGGGATTGTGACTGGTGCCTTTATTGGTGTTGGTCGCGAGAACTTGTCTAAACCTTATCATTTAGAGGAAGGTGAAGTCGTAACAAGGTTTCCGTAGGTGAACC	0	0	0	0	0	0	0	0.000385774	0.000170923	0	0	0	0	0	0	0	0	0	0	0	0	0	0	0	0	0	0	0	0	0	0	0	Bacillariophyta_285	1	Raphid-pennate	Raphid-pennate	Ochrophyta	Eukaryota	Stramenopiles	Bacillariophyta	Bacillariophyta_X	Unclassified Eukaryota	Unclassified Eukaryota
235	CACCGCCCGTCGCACCTACCGATTGAATGGTCCGGTGAAGCCTCGGGATTGTGACTTGTGCCTTTACTGGTGCAGGTTGCGAGAACTTGTCTAAACCTTATCATTTAGAGGAAGGTGAAGTCGTAACAAGGTTTCCGTAGGTGAACC	0	0	0	0	0	0	0	0.000123739	8.54617e-05	0	0	0	0	0	0	0	2.79228e-05	0	0	0	0	0	0	0	0	0	0	0	0	0	0	0	Bacillariophyta_232	1	Raphid-pennate	Raphid-pennate	Ochrophyta	Eukaryota	Stramenopiles	Bacillariophyta	Bacillariophyta_X	Unclassified Eukaryota	Unclassified Eukaryota
236	CACCGCCCGTCGCACCTACCGATTGAATGGTCCGGTGAAGCCTCGGGATTGTGGCCAGTGCCTTTACTGGTGTCGGCTGCGAGAACTTGTCTAAACCTTATCATTTAGAGGAAGGTGAAGTCGTAACAAGGTTTCCGTAGGTGAACC	0	0.000628338	0	0	0	0	0	0	0	0	0	0	0	0	0	0	0	0	0	0	0	0	0	0	0	0	0	0	0	0	0	0	Bacillariophyta_223	1	Eolimna_minima	Raphid-pennate	Ochrophyta	Eukaryota	Stramenopiles	Bacillariophyta	Bacillariophyta_X	Eolimna	Eolimna_minima
237	CACCGCCCGTCGCACCTACCGATTGAATGGTCCGGTGAAGCCTCGGGATTGTGGCCAGTGCCTTTACTGGTGTTGGCTGCGAGAACTTGTCTAAACCTTATCATTTAGAGGAAGGTGAAGTCGTAACAAGGTTTCCGTAGGTGAACC	0	0.00333805	0.0244846	0	0	0	0	0	0	0	0	0	0	0	0	0	0	0	0	0	0	0	0	0	0	0	0	0	0	0	0	0	div_reps_658	1	Unclassified Eukaryota	Unclassified Eukaryota	Unclassified Eukaryota	Unclassified Eukaryota	Unclassified Eukaryota	Unclassified Eukaryota	Unclassified Eukaryota	Unclassified Eukaryota	Unclassified Eukaryota
238	CACCGCCCGTCGCACCTACCGATTGAATGGTCCGGTGAAGCCTCGGGATTGTGGCCAGTGCCTTTACTGGTGTTGGCTGCGAGAACTTGTCTAAACCTTATCATTTAGAGGAAGGTGAAGTCGTAACAAGGTTTCTGTAGGTGAACC	0	0	0.00209941	0	0	0	0	0	0	0	0	0	0	0	0	0	0	0	0	0	0	0	0	0	0	0	0	0	0	0	0	0	div_reps_658	1	Unclassified Eukaryota	Unclassified Eukaryota	Unclassified Eukaryota	Unclassified Eukaryota	Unclassified Eukaryota	Unclassified Eukaryota	Unclassified Eukaryota	Unclassified Eukaryota	Unclassified Eukaryota
239	CACCGCCCGTCGCACCTACCGATTGAATGGTCCGGTGAAGCCTCGGGATTGTGGCCGGTGCCTTTATTGGTGCCGGTTGCGAGAACTTGTCTAAACCTTATCATTTAGAGGAAGGTGAAGTCGTAACAAGGTTTCCGTAGGTGAACC	0	0	0	0	0	0	0.00038503	0.000771549	0.000308977	0	0	0	0	0	0	0	0.000151581	0	0	0	0	0	0	0	0	0	0	9.86625e-05	0	0	0	0	Bacillariophyta_253	1	Eolimna_subminuscula	Raphid-pennate	Ochrophyta	Eukaryota	Stramenopiles	Bacillariophyta	Bacillariophyta_X	Eolimna	Eolimna_subminuscula
240	CACCGCCCGTCGCACCTACCGATTGAATGGTCCGGTGAAGCCTCGGGATTGTGGCCGGTGCCTTTATTGGTGTCGGTTGCGAGAACTTGTCTAAACCTTATCATTTAGAGGAAGGTGAAGTCGTAACAAGGTTTCCGTAGGTGAACC	0	0	0	0	0	0	0	0	0	0	0	0	0	0	0	0	0	6.0746e-05	0	0	0	0	0	0	0	0	0	0	0	0	0	0	Bacillariophyta_254	1	Craticula_importuna	Raphid-pennate	Ochrophyta	Eukaryota	Stramenopiles	Bacillariophyta	Bacillariophyta_X	Craticula	Craticula_importuna
241	CACCGCCCGTCGCACCTACCGATTGAATGGTCCGGTGAATAATTCGGACTGCAGCAGTGTTCGGCAACGAGCGTTGCAGCGGAAAGTTTAGTGAACCTTAACACTTAGAGGAAGGAGAAGTCGTAACAAGGTTTCCGTAGGTGAACC	0	0	0	0	0	0	0	0	0	0	0.000204456	0	0	0	0	0	0	0	0	0	0	0	0	0	0	0	0	0	0	0	0	0	Dinoflagellata_1779	1	Heterocapsa_rotundata	Heterocapsaceae	Dinoflagellata	Eukaryota	Alveolata	Dinophyceae	Peridiniales	Heterocapsa	Heterocapsa_rotundata
242	CACCGCCCGTCGCACCTACCGATTGAATGGTCCGGTGAGGACTCGGGATTGTGGTCCTTTCCTTCATTGGGATTGACCGTGAGAACTTGTCCAAACCTTATCATTTAGAGGAAGGTGAAGTCGTAACAAGGTTTCCGTAGGTGAACC	0	0	0	0	0	0	0	0	0	0	0	0	0	0	0	0	0	0	0	0	0	0	0	0	0	0	0	0.000135661	0	0	0	0	Bacillariophyta_113	1	Corethron_inerme	Radial-centric-basal-Coscinodiscophyceae	Ochrophyta	Eukaryota	Stramenopiles	Bacillariophyta	Bacillariophyta_X	Corethron	Corethron_inerme
243	CACCGCCCGTCGCACCTACCGATTGAATGGTCCGGTGAGGCCTCGAGATCGTGGTCCTTTCCTTCATTGGACTTTGCCGTGGGAAGTTGTTTAAACCTCATCATTTAGAGGAAGAATAAGTCGTAACAAGGTTTCCGTAGGTGAACC	0	0	0	0	0	0	0	0	0	0	0	0	0	0	5.76443e-05	0	0	0	0	0	0	0	0	0	0	0	0	0	0	0	0	0	Bacillariophyta_113	1	Corethron_inerme	Radial-centric-basal-Coscinodiscophyceae	Ochrophyta	Eukaryota	Stramenopiles	Bacillariophyta	Bacillariophyta_X	Corethron	Corethron_inerme
244	CACCGCCCGTCGCACCTACCGATTGAATGGTCCGGTGAGGCCTCGAGATCGTGGTCCTTTCCTTCATTGGGATTGACCGTGAGAACTTGTCCAAACCTTATCATTTAGAGGAAGGTGAAGTCGTAACAAGGTTTCAGTAGGTGAACC	0	0	0	0	0	0	0	0	0	0	0	0	0	0	0	0.00380354	0	0	0	0	0	0	0	0	0	0	0	0	0	0	0	0	Bacillariophyta_113	1	Corethron_inerme	Radial-centric-basal-Coscinodiscophyceae	Ochrophyta	Eukaryota	Stramenopiles	Bacillariophyta	Bacillariophyta_X	Corethron	Corethron_inerme
245	CACCGCCCGTCGCACCTACCGATTGAATGGTCCGGTGAGGCCTCGAGATCGTGGTCCTTTCCTTCATTGGGATTGACCGTGAGAACTTGTCCAAACCTTATCATTTAGAGGAAGGTGAAGTCGTAACAAGGTTTCCATAGGTGAACC	0	0	0	0	0	0	0	0	0	0	0	0	0	0	0	0	0.000741949	0	0	0	0	0	0	0	0	6.07947e-05	0.000625854	0.000733802	0.000624438	0	0	0	Bacillariophyta_113	1	Corethron_inerme	Radial-centric-basal-Coscinodiscophyceae	Ochrophyta	Eukaryota	Stramenopiles	Bacillariophyta	Bacillariophyta_X	Corethron	Corethron_inerme
246	CACCGCCCGTCGCACCTACCGATTGAATGGTCCGGTGAGGCCTCGAGATCGTGGTCCTTTCCTTCATTGGGATTGACCGTGAGAACTTGTCCAAACCTTATCATTTAGAGGAAGGTGAAGTCGTAACAAGGTTTCCGGAGGTGAACC	0	0	0	0	0	0.000477842	0	0	0	0	0	0	0	0	0	0	0.00115281	0	0	0	0	0	0	0	0	0	0.00115249	0.00115928	0.0011213	0	0	0	Bacillariophyta_113	1	Corethron_inerme	Radial-centric-basal-Coscinodiscophyceae	Ochrophyta	Eukaryota	Stramenopiles	Bacillariophyta	Bacillariophyta_X	Corethron	Corethron_inerme
247	CACCGCCCGTCGCACCTACCGATTGAATGGTCCGGTGAGGCCTCGAGATCGTGGTCCTTTCCTTCATTGGGATTGACCGTGAGAACTTGTCCAAACCTTATCATTTAGAGGAAGGTGAAGTCGTAACAAGGTTTCCGTAGGTAACCT	0.000147902	0	0	0	0	0.000140542	0	0	0	0	0	0.000138655	0	0	0	8.97062e-05	0	0	0	0	0.000220369	0.000139916	0.00022992	0.000232317	0.000136015	0.000255338	0	0	0	0.000182328	0.000147442	0	Bacillariophyta_113	1	Corethron_inerme	Radial-centric-basal-Coscinodiscophyceae	Ochrophyta	Eukaryota	Stramenopiles	Bacillariophyta	Bacillariophyta_X	Corethron	Corethron_inerme
248	CACCGCCCGTCGCACCTACCGATTGAATGGTCCGGTGAGGCCTCGAGATCGTGGTCCTTTCCTTCATTGGGATTGACCGTGAGAACTTGTCCAAACCTTATCATTTAGAGGAAGGTGAAGTCGTAACAAGGTTTCCGTAGGTGAACC	0.139936	0.027696	0.0452257	0.00510516	0.00337787	0.187595	0.0076698	0.0786616	0.0739638	0.00297775	0.000394648	0.0932519	0.00814686	0.0866955	0.0967537	0.0844001	0.406225	0.132958	0.0885393	0.135244	0.114514	0.184493	0.126206	0.275312	0.198876	0.273911	0.438632	0.432882	0.40569	0.145285	0.166654	0.0059075	Bacillariophyta_113	1	Corethron_inerme	Radial-centric-basal-Coscinodiscophyceae	Ochrophyta	Eukaryota	Stramenopiles	Bacillariophyta	Bacillariophyta_X	Corethron	Corethron_inerme
249	CACCGCCCGTCGCACCTACCGATTGAATGGTCCGGTGAGGCCTCGAGATCGTGGTCCTTTCCTTCATTGGGATTGACCGTGAGAACTTGTCCAAACCTTATCATTTAGAGGAAGGTGAAGTCGTAACAAGGTTTCCGTAGGTGACCT	0.000239703	0	0	0	0	0.000258597	0	0	0	0	0	0	0	0	0	0.000134559	0	0.000235391	0	0.000341034	0	0	0	0.000406555	0.000236237	0.000413404	0	0	0	0	0.000243599	0	Bacillariophyta_113	1	Corethron_inerme	Radial-centric-basal-Coscinodiscophyceae	Ochrophyta	Eukaryota	Stramenopiles	Bacillariophyta	Bacillariophyta_X	Corethron	Corethron_inerme
250	CACCGCCCGTCGCACCTACCGATTGAATGGTCCGGTGAGGCCTCGAGATCGTGGTCCTTTCCTTCATTGGGATTGACCGTGAGAACTTGTCCAAACCTTATCATTTAGAGGAAGGTGAAGTCGTAACAAGGTTTCTGTAGGTGAACC	0.00749199	0.00392711	0.00493234	0	0	0.00371593	0	0.00862533	0.00347106	0	0	0.00790965	0	0.00435744	0.00486873	0.00310383	0.0154892	0.00993196	0.00206742	0.00601195	0.00403062	0.00819907	0.00412856	0.0113006	0.00815377	0.00993386	0.0117462	0.0094716	0.00855412	0.00331989	0.00473736	0	Bacillariophyta_113	1	Corethron_inerme	Radial-centric-basal-Coscinodiscophyceae	Ochrophyta	Eukaryota	Stramenopiles	Bacillariophyta	Bacillariophyta_X	Corethron	Corethron_inerme
251	CACCGCCCGTCGCACCTACCGATTGAATGGTCCGGTGAGGCCTCGAGATCGTGGTCCTTTCCTTCATTGGGATTGACCGTGAGAACTTGTCCAAACCTTATTATTTAGAGGAAGGAGAAGTCGTAACAAGGTTTCCGTAGGTGAACC	0	0	0	0	0	0.000196759	0	0	0	0	0	0.000189075	0	0	0.000124157	0	0.000159559	0	0	0	0	0	0	0	0	0	0	0.000228157	0	0	0.000262831	0	Bacillariophyta_113	1	Corethron_inerme	Radial-centric-basal-Coscinodiscophyceae	Ochrophyta	Eukaryota	Stramenopiles	Bacillariophyta	Bacillariophyta_X	Corethron	Corethron_inerme
252	CACCGCCCGTCGCACCTACCGATTGAATGGTCTGGTGAAATTCGGGGACCGGCTTTTAATGGTTTGTTCTGTTTTAAGCTGGGAACTGACTTGAACCCTATCATTTAGAGGAAGGTGAAGTCGTAACAAGGTTTCCGTAGGTGAACC	4.08005e-05	0	0	0	0	0	3.08024e-05	5.82301e-05	0	0	4.7548e-06	1.89075e-05	0	0	0.000133025	0.000125589	0	6.83392e-05	0	7.79507e-05	2.84347e-05	1.39916e-05	1.9993e-05	1.65941e-05	0	1.21589e-05	0	1.84992e-05	0	0	3.20525e-05	0	Bolidophyceae_12	1	Triparma_mediterranea	Triparmaceae	Ochrophyta	Eukaryota	Stramenopiles	Bolidophyceae	Parmales	Triparma	Triparma_mediterranea
253	CACCGCCCGTCGCACCTACCGATTGAATGGTCTGGTGAAATTCGGGGACCGGCTTTTAATGGTTTGTTCTGTTTTAAGCTGGGAACTGACTTGAACCCTATCATTTAGAGGAAGGTGAAGTCGTAACAAGGTTTCTGTAGGTGAACC	0	0	0	0	0	0	0	0	0	0	0	0	0	1.39438e-05	0	0	0	0	0	0	0	0	0	0	0	0	0	0	0	0	0	0	Bolidophyceae_12	1	Triparma_mediterranea	Triparmaceae	Ochrophyta	Eukaryota	Stramenopiles	Bolidophyceae	Parmales	Triparma	Triparma_mediterranea
254	CACCGCCCGTCGCACCTACCGATTGAATGGTTCGGTGAAAACTCCGGACCGTGGCATTGTCCTTCATTGGACTTTGCCGTGGGAAGTTGTTTAAACCTCATCATTTAGAGGAAGAATAAGTCGTAACAAGGTTTCCGTAGGTGAACC	0	0	0	0	0	0	0	0	0	0	0	0	0	0	0.000336997	0.000417134	0	0	0	0	0	0	0	0	0	0	0	0	0	0	0.000134621	0	Pseudofungi_43	1	MAST-1C_XX_sp.	MAST-1C_X	Pseudofungi	Eukaryota	Stramenopiles	MAST-1	MAST-1C	MAST-1C_XX	MAST-1C_XX_sp.
255	CACCGCCCGTCGCACCTACCGATTGAATGGTTCGGTGAAAATTTCGGACTGCGTGTTCTTTTGCCTTGTGCAATCCATGTGGGAAGTTATTTAAACCTCATCATTTAGAGGAAGGTGAAGTCGTAACAAGGTTTCCGTAGGTGAACC	0	0	0.0148982	0	0	0	0.000523641	0	5.25918e-05	0.00336311	0.000965223	0	0	0	0	0	0	0	0	0	0	0	0	0	0	0	0	0	0	0	0	0	Chrysophyceae_208	1	Epipyxis_aureus	Chrysophyceae_Clade-C	Ochrophyta	Eukaryota	Stramenopiles	Chrysophyceae	Chrysophyceae_X	Epipyxis	Epipyxis_aureus
256	CACCGCCCGTCGCACCTACCGATTGAGCGGCTCGGTGAGGGGTCCGGATTGTTTTTAGCTCCTTTACTGGGGTCAAAAACAAAAAGTTCTCCAAACCTCGTCGCTTAGAGGAAGGTGAAGTCGTAACAAGGTTTCCGTAGGTGAACC	0	0	0	0	0	0	0	0	1.31479e-05	0	0	0	0	0	0	0	0	0	0	0	0	0	0	0	0	0	0	0	0	0	0	0	Phaeophyceae_68	1	Pylaiella_littoralis	Phaeophyceae_XX	Ochrophyta	Eukaryota	Stramenopiles	Phaeophyceae	Phaeophyceae_X	Pylaiella	Pylaiella_littoralis
257	CACCGCCCGTCGCACCTACCGATTGGACGATCCGGCGAGATGTTTGGAGTTGCGTTTGCTGGCGCAAGTCGGCTTATGCGACGAAGCTCCTCAAACCTTATCGTCTAGAGGAAGGTGAAGTCGTAACAAGGTTTCCGTAGGTGAACC	0	0	0	0	0	0	7.7006e-05	0	4.60178e-05	0	0	0	0	0	0	0	7.97795e-06	0	0	0	0	0	0	0	0	0	0	0	0	0	0	0	Opalozoa_75	1	Karotomorpha_sp.	Proteromonadidae	Opalozoa	Eukaryota	Stramenopiles	Opalinata	Opalinata_X	Karotomorpha	Karotomorpha_sp.
258	CACCGCCCGTCGCACCTACCGATTGGATGGTCCGGTGAAGCCTCGGGATTGTGACTGTTGCCTTAATTGGTGTCGGTTGCGAGAACTTGTCTAAACCTTATCATCTAGAGGAAGGTGAAGTCGTAACAAGGTTTCCGTAGGTGAACC	0.000571207	0	0	0.000108456	9.65107e-05	0.000567789	0	0.00149942	0.00149229	0.00395866	0.000194947	0.00166386	8.97536e-05	0.00242622	0.0022703	0.00221574	0.000398897	0.00122251	0.00128411	0.00104259	0.000248804	0.000314811	0.00039986	0.000182535	0.000243396	0.000267497	0.000228971	0.000283655	0.000208146	0.000326671	0.000397451	0.000171508	Bacillariophyta_272	1	Amphiprora_paludosa	Raphid-pennate	Ochrophyta	Eukaryota	Stramenopiles	Bacillariophyta	Bacillariophyta_X	Amphiprora	Amphiprora_paludosa
259	CACCGCCCGTCGCACCTACCGATTGGATGGTCCGGTGAAGCCTCGGGATTGTGACTGTTGCCTTTATTGGTGTCGGTTGCGAGAACTTGTCTAAACCTTATCATCTAGAGGAAGGTGAAGTCGTAACAAGGTTTCCGTAGGTGAACC	0	0	0	0	0	0	0.00113969	0	0.000322125	0	0	0	0	0	0	0	0	0	0	0	0	0	0	0	0	0	0	0	0	0	0	0	Bacillariophyta_272	1	Amphiprora_paludosa	Raphid-pennate	Ochrophyta	Eukaryota	Stramenopiles	Bacillariophyta	Bacillariophyta_X	Amphiprora	Amphiprora_paludosa
260	CACCGCCCGTCGCACCTACCGATTGGATGGTCCGGTGAAGCCTCGGGATTGTGACTGTTGCCTTTATTGGTGTCGGTTGCGAGAACTTGTCTGAACCTTATCATCTAGAGGAAGGTGAAGTCGTAACAAGGTTTCCGTAGGTGAACC	0	0	0	0	0	0	0.000708455	0.00107726	0.000407586	0	0	0	0	0	0	0	0	0	0	0	0	0	0	0	0	0	0	0	0	0	0	0	Bacillariophyta_272	1	Amphiprora_paludosa	Raphid-pennate	Ochrophyta	Eukaryota	Stramenopiles	Bacillariophyta	Bacillariophyta_X	Amphiprora	Amphiprora_paludosa
261	CACCGCCCGTCGCACCTACCTATTGAATGGTCCAGTGAGGCCTCGAGATCGTGGTTCTTTCCTTCATTGGGATTGACCGTGAGAATTTGTCCAAACCTTATCATTTAGAGGAAGGTGAAGTCATAACAAGGTTTCCGTAGGTGAACC	0	0	0	0	0	0	0	0	0	0	0	0	0	0	0	0	0	0	0	0	0	0	0	0	0	0	5.34265e-05	0	0	0	0	0	Bacillariophyta_113	1	Corethron_inerme	Radial-centric-basal-Coscinodiscophyceae	Ochrophyta	Eukaryota	Stramenopiles	Bacillariophyta	Bacillariophyta_X	Corethron	Corethron_inerme
262	CACCGCCCGTCGCACCTACGGATTGAATGGTCTGGCGAGGCCTCGAGATCGTGGTCCTTTCCTTCATTGGGATTGACCGTGAGAACTTGTCCAAACCTTATCATTTAGAGGAAGGTGAAGTCGTAACAAGGTTTTCGTAGGTGAACC	0	0	0	0	0	0	0	0	0	0	0	8.19326e-05	0	0	0	0	0	0	0	0	0	0	0	0	0	0	0	0	0	0	0	0	Bacillariophyta_113	1	Corethron_inerme	Radial-centric-basal-Coscinodiscophyceae	Ochrophyta	Eukaryota	Stramenopiles	Bacillariophyta	Bacillariophyta_X	Corethron	Corethron_inerme
263	CACCGCCCGTCGCACTTACCGATTGAATGGTCCGGTGAGGCCTCGAGATCGTGGTCCTTTCCTTCATTGGGATTGACCGTGAGAACTTGTCCAAACCTTATCATTTAGAGGAAGGTGAAGTCGTAACAAGGTTTCCGTAGGTGAACC	0	0.00217955	0	0	0	0	0	0	0	0	0	0	0	0	0	0	0	0	0	0	0	0	0	0	0	0	0	0	0	0	0	0	Bacillariophyta_113	1	Corethron_inerme	Radial-centric-basal-Coscinodiscophyceae	Ochrophyta	Eukaryota	Stramenopiles	Bacillariophyta	Bacillariophyta_X	Corethron	Corethron_inerme
264	CACCGCCCGTCGCTACTACCGATTGAACATTTTAGTGAGTTGCGAGGAGTGTGAGTCTAAGGGTTCGCCCTTATTCTCGTGCGAGAAGCTGCAAACTTGGATGTTTAGAGGAAGTAAAAGTCGTAACAAGGTTTCCGTAGGTGAACC	5.61007e-05	0	0	0	0	0	0	0	0	0	0	0.00010084	0	0	9.75519e-05	9.41915e-05	1.99449e-05	0.000121492	0.00011557	8.76945e-05	0.00010663	4.19748e-05	4.99825e-05	1.65941e-05	5.72697e-05	3.64768e-05	3.81618e-05	3.0832e-05	2.01432e-05	0	0	0	Cercozoa_12	1	Novel-clade-2_X_sp.	Novel-clade-2	Cercozoa	Eukaryota	Rhizaria	Filosa-Imbricatea	Filosa-Imbricatea_X	Novel-clade-2_X	Novel-clade-2_X_sp.
265	CACCGCCCGTCGCTACTACCGATTGAACGTCTTAGTGAGTTCCGAGGATTCGGTCTTTTCGGGTTTTCCCGTCTTGATCGGAGAGCAGGTGCAAACTTGAACGTTTAGAGGAAGTAAAAGTCGTAACAAGGTTTCCGTAGGTGAACC	1.02001e-05	0	0	0	0	0	0	0	0	0	0	0	0	0	8.86835e-06	0	2.79228e-05	0	0	0	2.13261e-05	0	0	0	0	0	3.05295e-05	0	4.02863e-05	0	0	0	Cercozoa_13	1	Novel-clade-2_X_sp.	Novel-clade-2	Cercozoa	Eukaryota	Rhizaria	Filosa-Imbricatea	Filosa-Imbricatea_X	Novel-clade-2_X	Novel-clade-2_X_sp.
266	CACCGCCCGTCGCTACTACCGATTGAATGATTTAATGAGTCTCATGGACTGGTGGGTTTGCTGGCAACAGCGCTCCCGCCGGGAAGTGATGCAAATTTGATCATTTAGAGGAAGTAAAAGTCGTAACAAGGTTTCCGTAGGTGAACC	0	0	0	0	0	0	6.16048e-05	0.000211084	0	0	0	0	0	0	0	0	0	0	0	0	0	0	0	0	0	0	0	0	0	0	0	0	Metamonada_8	0.718978	Pyrsonympha_sp.	Pyrsonymphidae	Metamonada	Eukaryota	Excavata	Preaxostyla	Oxymonadida	Pyrsonympha	Pyrsonympha_sp.
267	CACCGCCCGTCGCTACTACCGATTGAATGATTTAATGAGTCTCATGGACTGGTGGGTTTGCTGGCAACAGCGCTCTCGCCGGGAAGTGATGCAAATTTGATCATTTAGAGGAAGTAAAAGTCGTAACAAGGTTTCCGTAGGTGAACC	0	0	0	0	0	0	0	0	0.000348421	0	0.000175927	0	0	0	3.10392e-05	0	0	0	0	0	0	0	0	0	0	0	0	0	0	0	0	0	Metamonada_12	0.985075	Pyrsonympha_sp.	Pyrsonymphidae	Metamonada	Eukaryota	Excavata	Preaxostyla	Oxymonadida	Pyrsonympha	Pyrsonympha_sp.
268	CACCGCCCGTCGCTACTACCGATTGAATGATTTAGTGAGCTGCAGGGACTGTTGTCCAGGGAGTCTCTCTCATGGATGATGGGAACTGCTACAAACTTGACCATTTAGAGGAAGTAAAAGTCGTAACAAGGTTTCCGTAGGTGAACC	0	0	0	0	0	0	0.00026182	0.000342102	0.000131479	0	0	0	0	0	0	0	1.59559e-05	0	0	0	0	0	0	0	0	0	0	6.16641e-06	0	0	0	0	Cercozoa_72	1	Pseudopirsonia_mucosa	Marimonadida_X	Cercozoa	Eukaryota	Rhizaria	Filosa-Imbricatea	Marimonadida	Pseudopirsonia	Pseudopirsonia_mucosa
269	CACCGCCCGTCGCTACTACCGATTGAATGCTTTAGTGAGGTCCACGGACTGCCGGCTTGGGTGGTAACACCCCTGCCAGTGAAAAGTGGCCCAAACTTGAACATTTAGAGGAAGTAAAAGTCGTAACAAGGTTTCCGTAGGTGAACC	0	0	0	0	0	0	0	0	0	0	1.42644e-05	0	0	0	0	0	0	0	0	0	0	0	0	0	0	0	0	0	0	0	0	0	Cercozoa_291	1	Massisteria_marina	Massiteriidae	Cercozoa	Eukaryota	Rhizaria	Filosa-Granofilosea	Filosa-Granofilosea_X	Massisteria	Massisteria_marina
270	CACCGCCCGTCGCTACTACCGATTGGATGGCTTAGTGAGATACTCGGACAGGTTGGCGCCTCTTTGCGGGGCTGCTAGCTTGAAAGAGCATCAAACTTGCCTGTCTAGAGGAAGTAAAAGTCGTAACAAGGTTTCCGTAGGTGAACC	0	0	0	0	0	0	0	0	0	0	0	0	0	0	0	0	0	6.83392e-05	0	0	0	0	1.9993e-05	0	0	0	0	0	0	0	0	0	Cercozoa_39	1	Euglypha_rotunda	Euglyphidae	Cercozoa	Eukaryota	Rhizaria	Filosa-Imbricatea	Euglyphida	Euglypha	Euglypha_rotunda
271	CACCGCCCGTCGCTCCTACCGATTAAGTGTTCCGGTGCATAATTCGGACTGCAGCAGTGTTCAGCAACGAGCGTTGCAGCGGAAAGTTTAGTGAACCTTAACATTTAGAGGAAGGAGAAGTCGTAACAAGGTTTCCGTAGGTGAACC	0	0	0	0	0	0	0	0	0	0	4.27932e-05	0	0	0	0	0	0	0	0	0	0	0	0	0	0	0	0	0	0	0	0	0	div_reps_1684	1	Unclassified Eukaryota	Unclassified Eukaryota	Unclassified Eukaryota	Unclassified Eukaryota	Unclassified Eukaryota	Unclassified Eukaryota	Unclassified Eukaryota	Unclassified Eukaryota	Unclassified Eukaryota
272	CACCGCCCGTCGCTCCTACCGATTGAATGCTCAGGTGAGCCATTCGGACCTCCTTCGTACCAGTTTCTGGTTTCGCTGGAGGAAAGTCTTGCGAACCTTATCATTTAGAGGAAGGAGAAGTCGTAACAAGGTTTCCGTAGGTGAACC	0	0	0	0	0	0	0	0	0	0	0	0	0	0	8.42494e-05	6.27943e-05	0	0	0	0	0	0	0	0	0	0	0	1.84992e-05	0	0	0	0	Picozoa_15	1	Picozoa_XXXX_sp.	Picozoa_XXX	Picozoa	Eukaryota	Hacrobia	Picozoa_X	Picozoa_XX	Picozoa_XXXX	Picozoa_XXXX_sp.
273	CACCGCCCGTCGCTCCTACCGATTGAATGCTCAGGTGAGCCATTCGGACCTTCATCATGCCGGTTTCCGGTTTTGATGAGGGAAAGTCTTGCGAACCTTATCATTTAGAGGAAGGAGAAGTCGTAACAAGGTTTCCGTAGGTGAACC	0	0.00390748	0	0	0	0	0	0	0	0	0	0	0	0	0	0	0	0	0	0	0	0	0	0	0	0	0	0	0	0	0	0	Picozoa_15	1	Picozoa_XXXX_sp.	Picozoa_XXX	Picozoa	Eukaryota	Hacrobia	Picozoa_X	Picozoa_XX	Picozoa_XXXX	Picozoa_XXXX_sp.
274	CACCGCCCGTCGCTCCTACCGATTGAATGTTCCGGTGAATAATTCGGACTGCAGCAGTGTTCGGCAACGAGCGTTGCAGCGGAAAGTTTAGTGAACTTCAACACTTAGAAGAAGGAGAAGTCGTAACCAGGTTTCCGTAGGTGAACC	0	0	0	0	0	0	0	0	0	0	1.90192e-05	0	0	0	0	0	0	0	0	0	0	0	0	0	0	0	0	0	0	0	0	0	Dinoflagellata_1780	1	Heterocapsa_rotundata	Heterocapsaceae	Dinoflagellata	Eukaryota	Alveolata	Dinophyceae	Peridiniales	Heterocapsa	Heterocapsa_rotundata
275	CACCGCCCGTCGCTCCTACCGATTGAATGTTCTGGTGAATAATTCGGATTGCAGCAGTGTTCGGCAACAAGCGCTGCAGCGGAGAATTTAGTGAACCTTAACACTTAAAGGAAGGAGAAGTCGTAACACGGTTTCCGTAGGTGAACC	0	0	0	0	0	0	0	0	0	0	2.85288e-05	0	0	0	0	0	0	0	0	0	0	0	0	0	0	0	0	0	0	0	0	0	Dinoflagellata_1780	1	Heterocapsa_rotundata	Heterocapsaceae	Dinoflagellata	Eukaryota	Alveolata	Dinophyceae	Peridiniales	Heterocapsa	Heterocapsa_rotundata
276	CACCGCCCGTCGCTCCTACCGATTGAGCAGTCCGGTGAATACTTCGGACCGTGACCAGTGTGGTTTCCATGCTGTGTTATGGAAAGTCGAGTGAACCTTACTGCTTAGAGGAAGGAGAAGTCGTAACAAGGTTTCCGTAGGTGAACC	0	0	0	0	0	0	0	0	0	0	0	0	0	0	2.66051e-05	3.13972e-05	0	0	0	0	2.84347e-05	0	0	0	1.43174e-05	0	0	2.46656e-05	1.34288e-05	0	0	0	Dinoflagellata_1093	1	Dino-Group-II-Clade-1_X_sp.	Dino-Group-II-Clade-1	Dinoflagellata	Eukaryota	Alveolata	Syndiniales	Dino-Group-II	Dino-Group-II-Clade-1_X	Dino-Group-II-Clade-1_X_sp.
277	CACCGCCCGTCGCTCCTACCGATTGAGTGATCCGGTGAATAATTCGGACTGCAGCAGTGTTCGGCAACGAACGTTGCCGCGGAAAGTTTAGTGAACCTTATCACTTAGAGGAAGGAGAAGTCGTAACAAGGTTTCCGTAGGTGAACC	0	0	0	0	0	0	0	0	0	0	0	0	0	0	0	0	0	6.83392e-05	0	0	0	0	0	0	0	0	0	0	0	0	0	0	Dinoflagellata_1781	1	Heterocapsa_rotundata	Heterocapsaceae	Dinoflagellata	Eukaryota	Alveolata	Dinophyceae	Peridiniales	Heterocapsa	Heterocapsa_rotundata
278	CACCGCCCGTCGCTCCTACCGATTGAGTGATCCGGTGAATAATTCGGACTGCAGCAGTGTTCGGCAACGAGCGTTGCAGCGGAAAGTTTAGTGAACCTTAACACTTAGAGGAAGGAGAAGTCGTAACAAGGTTTCCGTAGGTGAACC	0	0	0	0	0	0	0	0	0	0	0.000746503	0	0	0	0	0	0	0	0	0	0	0	0	0	0	0	0	0	0	0	0	0	Dinoflagellata_1779	1	Heterocapsa_rotundata	Heterocapsaceae	Dinoflagellata	Eukaryota	Alveolata	Dinophyceae	Peridiniales	Heterocapsa	Heterocapsa_rotundata
279	CACCGCCCGTCGCTCCTACCGATTGAGTGATCCGGTGAATAATTCGGACTGCGGCGTTGCTCGGCAACGAGCATAGCTGCGGGAAGTTTAGTGAACCTTATCACTTAGAGGAAGGAGAAGTCGTAACAAGGTTTCCGTAGGTGAACC	0	0	0	0	0	0	0	0	0	0	0	0	0	0	4.87759e-05	3.58825e-05	0	0.000296137	0.000166934	0	0	0	0	0	2.86348e-05	0	0	0	0	0	0	0	Dinoflagellata_1779	1	Heterocapsa_rotundata	Heterocapsaceae	Dinoflagellata	Eukaryota	Alveolata	Dinophyceae	Peridiniales	Heterocapsa	Heterocapsa_rotundata
280	CACCGCCCGTCGCTCCTACCGATTGAGTGATCCGGTGAATTAGCCAGATTATGGTAAAAGCAGTTTCTGCTTTGTATTATGAGAAGGCTTGTGAACCTTATCACTTAGAGGAAGGAGAAGTCGTAACAAGGTTTCCGTAGGTGAACC	1.53002e-05	0	0	0	0	0	0	0	0	0	0	0	0	0	0	0	0	0	0	0	0	0	0	0	0	6.07947e-06	0	0	0	0	0	0	Apicomplexa_109	1	Margolisiellidae_X_sp.	Margolisiellidae	Apicomplexa	Eukaryota	Alveolata	Coccidiomorphea	Agamococcidiorida	Margolisiellidae_X	Margolisiellidae_X_sp.
281	CACCGCCCGTCGCTCCTACCGATTGAGTGATCCGGTGAATTAGCCAGATTATGGTAAAAGCAGTTTCTGCTTTGTATTATGAGAAGGCTTGTGAACCTTATCACTTAGAGGAAGGAGATGTCGTAACAAGGTTTCCGTAGGTGAACC	0	0	0	0	0	0	0	0	0	0	0	0	0	0	8.86835e-06	0	0	0	0	0	0	0	0	0	0	0	0	0	0	0	0	0	Apicomplexa_109	1	Margolisiellidae_X_sp.	Margolisiellidae	Apicomplexa	Eukaryota	Alveolata	Coccidiomorphea	Agamococcidiorida	Margolisiellidae_X	Margolisiellidae_X_sp.
282	CACCGCCCGTCGCTCCTACCGATTGAGTGTTCAGGTGAATAATTCGGACTGCTGCAGTGTTCGGCAACGAGCGTTGCAGCGGAAAGTTAAGTGAACCTTAACACTTAGAGGAAGGATAAGTCGTAACAAGGTTTCCGTAGGTGAACC	0	0	0	0	0	0	0	0	0	0	5.70575e-05	0	0	0	0	0	0	0	0	0	0	0	0	0	0	0	0	0	0	0	0	0	Dinoflagellata_1779	1	Heterocapsa_rotundata	Heterocapsaceae	Dinoflagellata	Eukaryota	Alveolata	Dinophyceae	Peridiniales	Heterocapsa	Heterocapsa_rotundata
283	CACCGCCCGTCGCTCCTACCGATTGAGTGTTCCGGTGAATAATCCGGACTGCAGCAGTGTTCGGCAACGAGCGTTGCAGCGGAAAGTTTAGCGAACCTTAACATTTAGAGGAAGGAGAAGTCGTAACAATGTTTCCGTAGGTGAACC	0	0	0	0	0	0	0	0	0	0	6.65671e-05	0	0	0	0	0	0	0	0	0	0	0	0	0	0	0	0	0	0	0	0	0	Dinoflagellata_1780	1	Heterocapsa_rotundata	Heterocapsaceae	Dinoflagellata	Eukaryota	Alveolata	Dinophyceae	Peridiniales	Heterocapsa	Heterocapsa_rotundata
284	CACCGCCCGTCGCTCCTACCGATTGAGTGTTCCGGTGAATAATCCGGACTGCAGCAGTGTTCGGCAACGAGCGTTGCAGCGGAAAGTTTAGTGAACCTTAACATTTAGAGGAAGGAGAAGTCGTAACAAGATTTCCGTAGGTGAACC	0	0	0	0	0	0	0	0	0	0	8.55863e-05	0	0	0	0	0	0	0	0	0	0	0	0	0	0	0	0	0	0	0	0	0	Dinoflagellata_1780	1	Heterocapsa_rotundata	Heterocapsaceae	Dinoflagellata	Eukaryota	Alveolata	Dinophyceae	Peridiniales	Heterocapsa	Heterocapsa_rotundata
285	CACCGCCCGTCGCTCCTACCGATTGAGTGTTCCGGTGAATAATCCGGACTGCAGCAGTGTTCGGCAACGAGCGTTGCAGCGGAAAGTTTAGTGAACCTTAACATTTAGAGGAAGGAGAAGTCGTAACAAGGTTTCCGTAGGTGAACC	0	0	0	0	0	0	0	0	0	0	0.000665671	0	0	0	0	0	0	0	0	0	0	0	0	0	0	0	0	0	0	0	0	0	Dinoflagellata_1779	1	Heterocapsa_rotundata	Heterocapsaceae	Dinoflagellata	Eukaryota	Alveolata	Dinophyceae	Peridiniales	Heterocapsa	Heterocapsa_rotundata
286	CACCGCCCGTCGCTCCTACCGATTGAGTGTTCCGGTGAATAATTCGGACTGCAGCAATGTTCGGCAACGAGCGTTGCAGCGGAAAGTTTAGTGAACCTTAACAGTTAGAGGAAAGAGAAGTCGTAACAAGGTTACCGTAGGTGAACC	0	0	0	0	0	0	0	0	0	0	0	0	0	0	0	0	0	0.000136678	0	0	0	0	0	0	0	0	0	0	0	0	0	0	Dinoflagellata_1780	1	Heterocapsa_rotundata	Heterocapsaceae	Dinoflagellata	Eukaryota	Alveolata	Dinophyceae	Peridiniales	Heterocapsa	Heterocapsa_rotundata
287	CACCGCCCGTCGCTCCTACCGATTGAGTGTTCCGGTGAATAATTCGGACTGCAGCAGTGTTCGGCAACGAGCGTTGCAGAAACAAGTTTAGTGAACCTTAACACTTAGAGGAAGGAGAAGTCGTAACAAAGTTTCCGTAGGTGAACC	0	0	0	0	0	0	0	0	0	0	5.70575e-05	0	0	0	0	0	0	0	0	0	0	0	0	0	0	0	0	0	0	0	0	0	div_reps_1684	1	Unclassified Eukaryota	Unclassified Eukaryota	Unclassified Eukaryota	Unclassified Eukaryota	Unclassified Eukaryota	Unclassified Eukaryota	Unclassified Eukaryota	Unclassified Eukaryota	Unclassified Eukaryota
288	CACCGCCCGTCGCTCCTACCGATTGAGTGTTCCGGTGAATAATTCGGACTGCAGCAGTGTTCGGCAACGAGCGTTGCAGCGGAAAGTTGAGTGAACCTTAACACTTAGAGGAAAGAGAAGTCGTAACAGGGTTTCTGTAGGTGAACC	0	0	0	0	0	0	0	0	0	0	7.60767e-05	0	0	0	0	0	0	0	0	0	0	0	0	0	0	0	0	0	0	0	0	0	Dinoflagellata_1780	1	Heterocapsa_rotundata	Heterocapsaceae	Dinoflagellata	Eukaryota	Alveolata	Dinophyceae	Peridiniales	Heterocapsa	Heterocapsa_rotundata
289	CACCGCCCGTCGCTCCTACCGATTGAGTGTTCCGGTGAATAATTCGGACTGCAGCAGTGTTCGGCAACGAGCGTTGCAGCGGAAAGTTTAATGAACCTTAACACTTAGAGGAAGGAGAAGTCGTAACAAGGTTTCCGTAGGTGAACC	0	0	0	0	0	0	0	0	0	0	0.00200177	0	0	0	0	0	0	0	0	0	0	0	0	0	0	0	0	0	0	0	0	0	Dinoflagellata_1779	1	Heterocapsa_rotundata	Heterocapsaceae	Dinoflagellata	Eukaryota	Alveolata	Dinophyceae	Peridiniales	Heterocapsa	Heterocapsa_rotundata
290	CACCGCCCGTCGCTCCTACCGATTGAGTGTTCCGGTGAATAATTCGGACTGCAGCAGTGTTCGGCAACGAGCGTTGCAGCGGAAAGTTTAGTGAACCTTAACACTTAGAGGAAGGAGAAGTCGTAACAAGGTTTCCGTAGGTGAACC	0.000969012	0	0	0.00017043	8.7737e-05	0.000320435	0.0282304	0.00127378	0.00220886	0	0.0492644	0.000567226	0.000214028	0.000794796	0.00344979	0.00323391	0.000151581	0.00219445	0.001939	0.00267955	0.000639782	0.000650609	0.000469836	0.000572495	0.00261293	0.00046204	0.000137383	0.000147994	0.000154431	0.000668536	0.000852597	0.000184212	Dinoflagellata_1779	1	Heterocapsa_rotundata	Heterocapsaceae	Dinoflagellata	Eukaryota	Alveolata	Dinophyceae	Peridiniales	Heterocapsa	Heterocapsa_rotundata
291	CACCGCCCGTCGCTCCTACCGATTGAGTGTTCCGGTGAATAATTCGGACTGCAGCAGTGTTCGGCAACGAGCGTTGCAGCGGAAAGTTTAGTGAACCTTAACACTTAGAGGAAGGAGAAGTCGTAACAAGGTTTCTGTAGGTGAACC	0	0	0	0	0	0	0	0	0	0	0.00163565	0	0	0	0	0	0	0	0	0	0	0	0	0	0	0	0	0	0	0	0	0	Dinoflagellata_1780	1	Heterocapsa_rotundata	Heterocapsaceae	Dinoflagellata	Eukaryota	Alveolata	Dinophyceae	Peridiniales	Heterocapsa	Heterocapsa_rotundata
292	CACCGCCCGTCGCTCCTACCGATTGAGTGTTCCGGTGAATAATTCGGACTGCAGCAGTGTTCGGCAACGAGCGTTGCAGCGGAAAGTTTAGTGAACCTTATCGCTTAGAGGAAGGAGAAGTCGTAACAAGGTTTCCGTAGGTGAACC	0	0	0	0	0	0	0	0	0	0	0.000266269	0	0	0	0	0	0	0	0	0	0	0	0	0	0	0	0	0	0	0	0	0	Dinoflagellata_1779	1	Heterocapsa_rotundata	Heterocapsaceae	Dinoflagellata	Eukaryota	Alveolata	Dinophyceae	Peridiniales	Heterocapsa	Heterocapsa_rotundata
293	CACCGCCCGTCGCTCCTACCGATTGAGTGTTCCGGTGAATAATTCGGACTGCAGCAGTGTTCGGCAACGAGTATTGCAGCGGAAAGTTTAGTGAACCTTAACACTTAGAGGAAGGAGAAGTCGTAACAAGGTTTCCGTAGGTGAACC	0	0.0315642	0.0157582	0	0	0	0.00323425	0.000538628	0.000387864	0	0.00506861	0	0	0	0.000279353	0.000215295	7.57905e-05	0	0	0.000263084	0	0.000125924	0	0	0.000236237	0	0	0	0	0	0	0	Dinoflagellata_1779	1	Heterocapsa_rotundata	Heterocapsaceae	Dinoflagellata	Eukaryota	Alveolata	Dinophyceae	Peridiniales	Heterocapsa	Heterocapsa_rotundata
294	CACCGCCCGTCGCTCCTACCGATTGAGTGTTCCGGTGAATAATTCGGACTGCAGCAGTGTTCGGCAACGAGTATTGCAGCGGAAAGTTTAGTGAACCTTAACACTTAGAGGAAGGAGAAGTCGTAACAAGGTTTCTGTAGGTGAACC	0	0.004418	0.00194764	0	0	0	0	0	0	0	0	0	0	0	0	0	0	0	0	0	0	0	0	0	0	0	0	0	0	0	0	0	Dinoflagellata_1780	1	Heterocapsa_rotundata	Heterocapsaceae	Dinoflagellata	Eukaryota	Alveolata	Dinophyceae	Peridiniales	Heterocapsa	Heterocapsa_rotundata
295	CACCGCCCGTCGCTCCTACCGATTGAGTGTTCCGGTGAATAATTCGGACTGCAGCAGTGTTCGGCAACGAGTGTTGCAGCGGAAAGTTTAGTGAACCTTAACACTTAGAGGAAGGAGAAGTCGTAACAAGGTTTCCGTAGGTGAACC	0	0	0	0	0	0	0.00183274	0	0	0	0.00340919	0	0	0	0	0	0	0	0	0	0	0	0	0	0	0	0	0	0	0	0	0	Dinoflagellata_1779	1	Heterocapsa_rotundata	Heterocapsaceae	Dinoflagellata	Eukaryota	Alveolata	Dinophyceae	Peridiniales	Heterocapsa	Heterocapsa_rotundata
296	CACCGCCCGTCGCTCCTACCGATTGAGTGTTCCGGTGAATTTTCCGGACTGCAGCAGTGTTCGGCAACGAGCGTTGCAGCGGAAAGTTTAGTGAACCTTAACACTTAGAGGAAGGAGAAGTCGTAACAAGGTTTCTGTAGGTGAACC	0	0	0	0	0	0	0	0	0	0	8.08315e-05	0	0	0	0	0	0	0	0	0	0	0	0	0	0	0	0	0	0	0	0	0	Dinoflagellata_1780	1	Heterocapsa_rotundata	Heterocapsaceae	Dinoflagellata	Eukaryota	Alveolata	Dinophyceae	Peridiniales	Heterocapsa	Heterocapsa_rotundata
297	CACCGCCCGTCGCTCCTACCGATTGAGTGTTCCGGTGCATAGTTCGGACTGCAGCAGGGTTCGGCAACGAGCGTTGCAGCGGAAAGTTTAGTGAACCTTAACATTTAGAGGAAGGAGAAGTCGTAACAAGGTTTCTGTAGGTGAACC	0	0	0	0	0	0	0	0	0	0	0.000123625	0	0	0	0	0	0	0	0	0	0	0	0	0	0	0	0	0	0	0	0	0	Dinoflagellata_1780	1	Heterocapsa_rotundata	Heterocapsaceae	Dinoflagellata	Eukaryota	Alveolata	Dinophyceae	Peridiniales	Heterocapsa	Heterocapsa_rotundata
298	CACCGCCCGTCGCTCCTACCGATTGAGTGTTGTAGTGAATAATTCGGACTGCAGCAGTGTTCGGCAACGAGCGTTGCAGCGGAAAGTTTAGTGAACCTTAATACTTAGAGGAAAGAGAAGTCGTAACAAGGTTTCCGTAGGTGAACC	0	0	0	0	0	0	0	0	0	0	4.27932e-05	0	0	0	0	0	0	0	0	0	0	0	0	0	0	0	0	0	0	0	0	0	Dinoflagellata_1779	1	Heterocapsa_rotundata	Heterocapsaceae	Dinoflagellata	Eukaryota	Alveolata	Dinophyceae	Peridiniales	Heterocapsa	Heterocapsa_rotundata
299	CACCGCCCGTCGCTCCTACCGATTGGATGATTCGGTAAGCTCTTGGGATTGATTGACGACCTGCATGTCAGACGGATTTCGACAACTTGATCAAACCTAATCATCTAGAGGAAGGAGAAGTCGTAACAAGGTTTCCGTAGGTGAACC	0	0	0	0	0	0	0	0	0	0	0	0	0	0	4.43418e-06	0	0	0	0	0	0	0	0	0	0	0	0	0	0	0	0	0	Radiolaria_98	1	Chaunacanthid_217	Chaunacanthida_X	Radiolaria	Eukaryota	Rhizaria	Acantharea	Chaunacanthida	Chaunacanthid	Chaunacanthid_217
300	CACCGCCCGTCGTATCTACCAATTGAATGATTCAATGAGGCCTCAAGATTGTGTTCCTTTCCTTCATTAGGATTGACCCTGAGAACTTATCCAAACCTTATCATTTAGAGGAAGTTGAAGTTGTAAAAAGGTTTCTGTAGGTGAACC	0	0	0	0	0	0	0	0	0	0	0	0	0	0	0	0	0	0	0	0	0	0	0	0	7.15871e-06	0	0	0	0	0	0	0	Bacillariophyta_113	1	Corethron_inerme	Radial-centric-basal-Coscinodiscophyceae	Ochrophyta	Eukaryota	Stramenopiles	Bacillariophyta	Bacillariophyta_X	Corethron	Corethron_inerme
301	CACCGCCCGTCGTTGCTACCGATTGATCTACGGGTAGAGATTGGCGGACCCGGTTCCGTGGTGGAAACGCCACTTCGCTGGGGAAACCAATCAATATCCTTAGGTTAGAGGAAGCAAAAGTCGTAACAAGGTTGCTGTAGGTGAACC	0	0	0	0	0	0	6.16048e-05	0	0	0	2.85288e-05	0	0	0	0	0	0	0	0	0	0	0	0	0	0	0	0	0	0	0	0	0	Discoba_25	1	Kinetoplastida	Unclassified Eukaryota	Discoba	Eukaryota	Excavata	Euglenozoa	Kinetoplastida	Unclassified Eukaryota	Unclassified Eukaryota
302	CACCGCCCGTCGTTGCTACCGATTGATCTGCGGGTAGAGATTGGCCGATCGAGCTACTTGGTGGCAACGCTATTTAGCTTGAAAAACCAATCAATATCCTCAGGTTAGAGGAAGCAAAAGTCGTAACAAGGTTGCTGTAGGTGAACC	0	0	0	0	0	0	0	0	0	0.000105097	0	0	0	0	0	0	0	0	0	0	0	0	0	0	0	0	0	0	0	0	0	0	Discoba_25	1	Kinetoplastida	Unclassified Eukaryota	Discoba	Eukaryota	Excavata	Euglenozoa	Kinetoplastida	Unclassified Eukaryota	Unclassified Eukaryota
303	CACCTACCGATTGAACGGTCCGATGAACACCCGAGCGCGGACTTTGTTTCCTTCATTGGAGATTAAGACCGTAAACCCGTGTAAATCTTATCGTTTAGAGGAAGGTGAAGTCGTAACAAGGTTTCCGTAGGTGAACCTGCAGAA	0	0	0	0	0	0	0	0	0	0	0	0	0	0	0	0	0	0	0	0	0	0	0	0	0	0	0	0	0	0	0	6.35215e-06	Bacillariophyta_121	1	Rhizosolenia_pungens	Radial-centric-basal-Coscinodiscophyceae	Ochrophyta	Eukaryota	Stramenopiles	Bacillariophyta	Bacillariophyta_X	Rhizosolenia	Rhizosolenia_pungens
304	CACCTACCGATTGAATGGTCCGGTGAGGACTCGGGATTGTGGTTTAGCTCCTTCATTGGGGCCTGACTGTGAGAACTTGTCCGAACCTTATCATTTAGAGGAAGGTGAAGTCGTAACAAGGTTTCCGTAGGTGAACCTGCGGAAGGATCAACAAGGTTTC	0	0	0	0	0	0	0	0	0	0	0	0	0	0	0	0	0	0	0	0	0	0	0	0	0	0	0	0	0	7.59699e-06	0	0	Bacillariophyta_58	1	Stephanodiscus_niagarae	Polar-centric-Mediophyceae	Ochrophyta	Eukaryota	Stramenopiles	Bacillariophyta	Bacillariophyta_X	Stephanodiscus	Stephanodiscus_niagarae
305	CACCTACCGATTGAATGGTCCGGTGAGGCCACGCAGATCATCAATCTGCATCGATTACGTCCCTGCCCTTTGTACACACCGCCCGTCGCACCTACCGATTGAATGGTCCGGTGAGGCCTCGGGATTGTGGTTAGTTTCCTTTATTGGAAGTTAGTCGCGAGAACTTGTCCAAACCTTATCATTTAGAGGAAGGTGAAGTCGTAACAAGGTTTC	0	0	0	0	0	9.55684e-05	0	0	0	0	0	0	0	0	0	0	0	0	0	0	4.97608e-05	0	0	0	5.0111e-05	0	0	0	0	0	0	0	Bacillariophyta_219	1	Fragilariopsis_sublineata	Raphid-pennate	Ochrophyta	Eukaryota	Stramenopiles	Bacillariophyta	Bacillariophyta_X	Fragilariopsis	Fragilariopsis_sublineata
306	CACCTACCGATTGAATGGTCCGGTGAGGCCACGCAGATCATCAATCTGCATTGATTACGTCCCTGCCCTTTGTACACACCGCCCGTCGCACCTACCGATTGAATGGTCCGGTGAGGCCTCGGGATTGTGGTTAGTTTCCTTTATTGGAAGTTAGTCGCAAGAACTTGTCCAAACCTTATCATTTAGAGGAAGGTGAAGTTGTAACAAGGTTTC	0	0	0	0	0	0	0	0	0	0	6.65671e-05	0	0	0	0	0	0	0	0	0	0	0	0	0	0	0	0	0	0	0	0	0.000114339	Bacillariophyta_219	1	Fragilariopsis_sublineata	Raphid-pennate	Ochrophyta	Eukaryota	Stramenopiles	Bacillariophyta	Bacillariophyta_X	Fragilariopsis	Fragilariopsis_sublineata
307	CACCTACCGATTGAATGGTCCGGTGAGGCCACGCAGATCATCAATCTGCATTGATTACGTCCCTGCCCTTTGTACACACCGCCCGTCGCACCTACCGATTGAATGGTCCGGTGAGGCCTCGGGATTGTGGTTAGTTTCCTTTATTGGAAGTTAGTCGCGAGAACTTGTCCAAACCTTATCATTTAGAGGAAGGTAAAGTCGTAACAAGGTTTC	0	0	0	1.54937e-05	0	0	0	0	0	0	4.7548e-06	0	0	0	0	0	0	0	0	0	0	0	0	0	0	0	0	0	0	0	0	0	Bacillariophyta_219	1	Fragilariopsis_sublineata	Raphid-pennate	Ochrophyta	Eukaryota	Stramenopiles	Bacillariophyta	Bacillariophyta_X	Fragilariopsis	Fragilariopsis_sublineata
308	CACCTACCGATTGAATGGTCCGGTGAGGCCACGCAGATCATCAATCTGCATTGATTACGTCCCTGCCCTTTGTACACACCGCCCGTCGCACCTACCGATTGAATGGTCCGGTGAGGCCTCGGGATTGTGGTTAGTTTCCTTTATTGGAAGTTAGTCGCGAGAACTTGTCCAAACCTTATCATTTAGAGGAAGGTGAAGTCGTAACAAGGTTTC	0	0	0	0.000154937	7.89633e-05	0	0.000169413	0	0	0	8.55863e-05	0	8.28495e-05	0.000174297	7.09468e-05	8.07356e-05	0	7.59325e-06	8.98876e-05	0	0	0	0	0	0	0	0	0	0	0.000129149	8.33365e-05	0.000152452	Bacillariophyta_219	1	Fragilariopsis_sublineata	Raphid-pennate	Ochrophyta	Eukaryota	Stramenopiles	Bacillariophyta	Bacillariophyta_X	Fragilariopsis	Fragilariopsis_sublineata
309	CACCTACCGATTGAATGGTCCGGTGAGGCCTCGAGATCGTGGTCCTTTCCTTCATTGGGATTGTGGTTTGGTTGCCGTTTTCGGAACCAGACTGTGAGAACTTGTCTGAACCTTATCATTTAGAGGAAGGTGAAGTCGTAACAAGGTTTC	0	0	0	0	0	0	0	0	0	0	0	0	0	0	0	0	0	0	0	0	0	6.9958e-06	0	0	0	0	0	0	0	0	0	0	Bacillariophyta_115	1	Corethron	Radial-centric-basal-Coscinodiscophyceae	Ochrophyta	Eukaryota	Stramenopiles	Bacillariophyta	Bacillariophyta_X	Corethron	Unclassified Eukaryota
310	CACCTACCGATTGTATGGTCCAGTGAGGCCTCAGGATTGTGGATAGTTTCCTTTATTGGAAGTTAGTTGGGAGAACTTGTCCAAACCTTATCATTTAGAGGAAGGTGAAGTCAGAACAATGAAATCAGAACAACGTTCC	0	0	0	0	0	0	0	0	0	0	0	4.41176e-05	0	0	0	0	0	0	0	0	0	0	0	0	0	0	0	0	0	0	0	0	Bacillariophyta_219	1	Fragilariopsis_sublineata	Raphid-pennate	Ochrophyta	Eukaryota	Stramenopiles	Bacillariophyta	Bacillariophyta_X	Fragilariopsis	Fragilariopsis_sublineata
311	CACGCCCGTCGCACCTACCGATTGAGTGGTCCGGTGAAGACTCGGGATTGTGGCAATCTACTTTATTGCAGTTTGTCCACGAGAACCTGTCTAAACCTTATCACTTAGAGGAAGGTGAAGTCGTAACAAGGTTTCCGTAGGTGAAC	0	0	0	0.000255646	0	0	0	0	0	0	0	0	0.000124274	0	0	0	0	0	0	0	0	0	0	0	0	0	0	0	0	0	0	0.000285847	Bacillariophyta_135	1	Chaetoceros_neogracilis	Polar-centric-Mediophyceae	Ochrophyta	Eukaryota	Stramenopiles	Bacillariophyta	Bacillariophyta_X	Chaetoceros	Chaetoceros_neogracilis
312	CACGCCCGTCGCACCTACCGATTGAGTGGTCCGGTGAAGACTCGGGATTGTGGCAATCTACTTTATTGCAGTTTGTCCACGAGAACCTGTCTAAACCTTATCACTTAGAGGAAGGTGAAGTCGTAACAAGGTTTCTGTAGGTGAAC	0	0	0	2.32405e-05	0	0	0	0	0	0	0	0	0	0	0	0	0	0	0	0	0	0	0	0	0	0	0	0	0	0	0	6.35215e-06	Bacillariophyta_135	1	Chaetoceros_neogracilis	Polar-centric-Mediophyceae	Ochrophyta	Eukaryota	Stramenopiles	Bacillariophyta	Bacillariophyta_X	Chaetoceros	Chaetoceros_neogracilis
313	CACGCCCGTCGCTCCTACCGATTGAGTGATCCGGTGAATAATTCGGACTGCAGCAATGTTCGGATCCCGAACGTTGCAGCGGAAAGTTTAGTGAACCTTATCACTTAGAGGAAGGAGAAGTCGTAACAAGGTTTCCGTAGGTGAAC	0	0	0	0	0	0	0	0	0	0	0	0	0	0	0	7.1765e-05	0	0	0	0	0	0	0	0	0	0	0	0	0	0	0	0	div_reps_1497	1	Unclassified Eukaryota	Unclassified Eukaryota	Unclassified Eukaryota	Unclassified Eukaryota	Unclassified Eukaryota	Unclassified Eukaryota	Unclassified Eukaryota	Unclassified Eukaryota	Unclassified Eukaryota
314	CACGCCCGTCGCTCCTACCGATTGAGTGATCCGGTGAATAATTCGGACTGCAGCAGTGTTCAGTTCCTGAACGTTGCAGTGGAAAGTTTAGTGAACCTTATCGCTTAGAGGAAGGAGAAGTCGTAACAAGGTTTCAGTAGGTGAAC	0	0	0	0	0	0	0	0	0	0	0	0	0	0	0	8.97062e-06	0	0	0	0	0	0	0	0	0	0	0	0	0	0	0	0	Dinoflagellata_1720	1	Gyrodinium_spirale	Gymnodiniaceae	Dinoflagellata	Eukaryota	Alveolata	Dinophyceae	Gymnodiniales	Gyrodinium	Gyrodinium_spirale
315	CACGCCCGTCGCTCCTACCGATTGAGTGATCCGGTGAATAATTCGGACTGCAGCAGTGTTCAGTTCCTGAACGTTGCAGTGGAAAGTTTAGTGAACCTTATCGCTTAGAGGAAGGAGAAGTCGTAACAAGGTTTCCGTAGGTGAAC	0	0	0	0	0	0	0	0	0.000302403	0	0.000741748	0	0	0	0	0.00021978	0	0	0	0	0	0	0	0	0	0	0	0	0	0	0	0	Dinoflagellata_1756	1	Pentapharsodinium_dalei	Thoracosphaeraceae	Dinoflagellata	Eukaryota	Alveolata	Dinophyceae	Peridiniales	Pentapharsodinium	Pentapharsodinium_dalei
316	CACGCCCGTCGCTCCTACCGATTGAGTGATCCGGTGAATAATTCGGACTGCAGCAGTGTTCAGTTCCTGAACGTTGCAGTGGAAAGTTTAGTGAACCTTATCGCTTAGAGGAAGGAGAAGTCGTAACAAGGTTTCTGTAGGTGAAC	0	0	0	0	0	0	0	0	0	0	1.42644e-05	0	0	0	0	0	0	0	0	0	0	0	0	0	0	0	0	0	0	0	0	0	Dinoflagellata_1720	1	Gyrodinium_spirale	Gymnodiniaceae	Dinoflagellata	Eukaryota	Alveolata	Dinophyceae	Gymnodiniales	Gyrodinium	Gyrodinium_spirale
317	CACGCCCGTCGCTCCTACCGATTGAGTGATCCGGTGAATAATTCGGACTGCAGCAGTGTTCGGTTCCTGAACGTTGCAGTGGAAAGTTTAGTGAACCTTATCACTTAGAGGAAGGAGAAGTCGTAACAAGGTTTCCGTAGGTGAAC	0	0	0	0	0	0	0	0	0	0	0.00010936	0	0	0	0	0	0	0	0	0	0	0	0	0	0	0	0	0	0	0	0	0	Dinoflagellata_1754	1	Dinoflagellata	Unclassified Eukaryota	Dinoflagellata	Eukaryota	Alveolata	Unclassified Eukaryota	Unclassified Eukaryota	Unclassified Eukaryota	Unclassified Eukaryota
318	CACTATCGCCGTTCGGTACACACCGCCCGTCGCTTCTACCGATTCGAGTGGTTCGACGAATTATTCGGACTGGCCTAGCCAGGAAGTTTTGTAAGTCATATCACTTAGAGGAAGAATAAGGCGTAACAAGGTATCTGTAGGTGAACCTGCAGAAGGATCATGCTGAC	2.55003e-05	0	0	0	0	0	0	0	0	0	0	6.30251e-06	0	0	6.65127e-05	5.38237e-05	0	0	0	4.87192e-05	0	0	0	0	0	0	0	0	0	0	0	0	Apicomplexa_61	1	Plasmodiidae	Plasmodiidae	Apicomplexa	Eukaryota	Alveolata	Coccidiomorphea	Haemosporida	Unclassified Eukaryota	Unclassified Eukaryota
319	CACTATCGCCGTTCGGTACACACCGCCCGTCGCTTCTACCGATTGAGTGGTTCGATAAATTATCCGGACCGTCGTAAGACGGAAAGTTTCGTGTGTCATATCACTTAGAGGAAGAATAAGGCGTAACAAGGTATCTGTAGGTGAACCTGCAGAAGGATCATGCTGAC	0	0	0	0	0	0	0	0	0	0	0	0	0	0	0	1.34559e-05	0	7.59325e-05	0	0	0	0	0	0	0	0	0	0	0	0	0	0	Dinoflagellata_1628	1	Nusuttodinium_desymbiontum	Gymnodiniaceae	Dinoflagellata	Eukaryota	Alveolata	Dinophyceae	Gymnodiniales	Nusuttodinium	Nusuttodinium_desymbiontum
320	CACTATCGCCGTTCGGTACACACCGCCCGTCGCTTTTACCGATTGAGTGTTCAGGTGAGTCTTCTTGATAATGTCACAGTTAAAAATTAAACAAATCTTAGCACTTAGAGGAAAAAGAAGTCGTAACAAGGTTTCCGTAGGTGAACCTGCAGAAGGATCATGCTGAC	0	0	0	0	0	0	0	0	0	0	0	0	0	0	0	0	0	0	0	0	0	0	0	0	0	6.07947e-06	0	0	0	0	0	0	Ciliophora_830	1	Vorticella_convallaria	Sessilida	Ciliophora	Eukaryota	Alveolata	Oligohymenophorea	Peritrichia_2	Vorticella	Vorticella_convallaria
321	CAGCTACCGATTGAATGTCTCGGTGCAGACCTGGGACTGTGGTGCCATCGTTTTATCGCGGCGGCATTGTGGGAACAGGGAACTGGTTTAAACCTCGTTATTTAGAGGAAGATAAAGTCGTAGCAAGGTTTCCGTATA	0	0	0	0	0	0	0	0	0	0	0	0	0	0	0.000172933	0.000174927	0	0	0	5.8463e-05	0	0	0	0	0	0	0	0	0	0	6.4105e-05	0	Pseudofungi_35	1	MAST-1A_XX_sp.	MAST-1A_X	Pseudofungi	Eukaryota	Stramenopiles	MAST-1	MAST-1A	MAST-1A_XX	MAST-1A_XX_sp.
322	CCACCGAGATCTACACTATCGCCGTTCGGTACACACCGCCCGTCAAACCATTCGAGTGGGGTCTTAGTGAAGGCGCGATCGTTGTCGTGTTTGAACTAGGGCTCCGCAAGAGGGGTTAAGTCGTAACAAGGTATCCGTAGGTGAACCTGCAGAAGGATCATGCTGACTGACTTAGCGGAT	0	0	0	0	0	0	0	0	0	0	0.000133134	0	0	0	0	0	0	0	0	0	0	0	0	0	0	0	0	0	0	0	0	0	Pseudofungi_92	1	Pirsonia_guinardiae	Pirsonia_Clade_XX	Pseudofungi	Eukaryota	Stramenopiles	Pirsonia_Clade	Pirsonia_Clade_X	Pirsonia	Pirsonia_guinardiae
323	CCACCGAGATCTACACTATCGCCGTTCGGTACACACCGCCCGTCAAACCATTCGAGTGGGGTCTTAGTGAAGGCGTGATCGTTGTCATGTTTGAACTAGGGCTCCGCAAGAGGGGTTAAGTCGTAACAAGGTATCCGTAGGTGAACCTGCAGAAGGATCATGCTGACTGACTCTCTACCT	0	0	0	0	0	0	0.000184814	0	0	0	0	0	0	0	0	0	0	0	0	0	0	0	0	0	0	0	0	0	0	0	0	0	Pseudofungi_92	1	Pirsonia_guinardiae	Pirsonia_Clade_XX	Pseudofungi	Eukaryota	Stramenopiles	Pirsonia_Clade	Pirsonia_Clade_X	Pirsonia	Pirsonia_guinardiae
324	CCACCGAGATCTACACTATCGCCGTTCGGTACACACCGCCCGTCAAACCATTCGAGTGGGGTCTTAGTGAAGGCGTGATCGTTGTCATGTTTGAACTAGGGCTCCGCAAGAGGGGTTAAGTCGTAACAAGGTATCCGTAGGTGAACCTGCAGAAGGATCATGCTGACTGACTTAGCGGAT	0	0	0	0	0	0	0	0	0	0	0.000594349	0	0	0	0	0	0	0	0	0	0	0	0	0	0	0	0	0	0	0	0	0	Pseudofungi_92	1	Pirsonia_guinardiae	Pirsonia_Clade_XX	Pseudofungi	Eukaryota	Stramenopiles	Pirsonia_Clade	Pirsonia_Clade_X	Pirsonia	Pirsonia_guinardiae
325	CCACCGAGATCTACACTATCGCCGTTCGGTACACACCGCCCGTCGCACCTACCGATTGTCCTTCATTGGAGATTAAGACCGTAAACCCGTGTAAATCTTATCGTTTAGAGGAAGGTGAAGTCGTAACAAGGTTTCCGTAGGTGAACCTGCAGAAGGATCATGCTGACTGACTAACGAGAA	0	0	0	0	0	0	0	0	0	0	0	3.7815e-05	0	0	0	0	0	0	0	0	0	0	0	0	0	0	0	0	0	0	0	0	Eustigmatophyceae_0	1	Pseudocharaciopsis_minuta	Eustigmatophyceae_XX	Ochrophyta	Eukaryota	Stramenopiles	Eustigmatophyceae	Eustigmatophyceae_X	Pseudocharaciopsis	Pseudocharaciopsis_minuta
326	CCCGTCACTACTACCGATTGAATGGCTTAGTGAGCTGTCTGGATTGTTGCACCCTCTTTGGCAACTTTGAGGGAGCATACGAAAAGGACATCAAACTTGATCATTTAGAGGAAGTAAAAGTCGTAACAAGGTTTCCGTAGGT	0	0	0	0	0	0	0	0.000334823	0	0	0	0	0	0	0	0	0	0	0	0	0	0	0	0	0	0	0	0	0	0	0	0	Cercozoa_346	1	Cryomonadida_XX_sp.	Cryomonadida_X	Cercozoa	Eukaryota	Rhizaria	Filosa-Thecofilosea	Cryomonadida	Cryomonadida_XX	Cryomonadida_XX_sp.
327	CCCGTCGCACCTACCGATTGAATGCTCCCGTGAGATCTTCGGACTGTAGCAACTGTCTCCTTCATTGGCGATATTGCCGTGGAAAGTTGATCAAACGTTAGCATTTAGAGGAAGGTGAAGTCGTAACAAGGTTTCCGTAGGT	7.65009e-05	0	0	0	0	4.49734e-05	0	0	0.000637675	0.000210194	0	0	0	0	0.000177367	0.000313972	5.98346e-05	8.35257e-05	0.000192616	9.74383e-05	0	5.59664e-05	9.9965e-05	0	5.0111e-05	4.25563e-05	0	5.54977e-05	2.68575e-05	0	3.20525e-05	0	Opalozoa_64	1	MAST-3F_XX_sp.	MAST-3F_X	Opalozoa	Eukaryota	Stramenopiles	MAST-3	MAST-3F	MAST-3F_XX	MAST-3F_XX_sp.
328	CCCGTCGCACCTACCGATTGAATGCTCCCGTGAGGCCTTCGGACCGTGGCTGATGTCTCCTTCATTGGAGACGTAGCTGTGGGAAGTTGTCCAAACGTTAGCATTTAGAGGAAGGTGAAGTCGTAACAAGGTTTCCGTAGGT	0	0	0	0	0	0	0	0	0	0	0	0	0	0	2.21709e-05	1.79412e-05	0	0	0	0	0	0	0	0	0	0	0	0	0	0	0	0	Opalozoa_64	1	MAST-3F_XX_sp.	MAST-3F_X	Opalozoa	Eukaryota	Stramenopiles	MAST-3	MAST-3F	MAST-3F_XX	MAST-3F_XX_sp.
329	CCCGTCGCACCTACCGATTGAATGCTCCCGTGAGGCTTTTGGACCGCGGTTAACAAGTCTTTCATTAGAGTTGTAATTGTGGGAAGTCATCCAAACGTTAGCATTTAGAGGAAGGTGAAGTCGTAACAAGGTTTCCGTAGGT	0.000520206	0	0	0	0	5.62167e-05	0	0	0.000138053	0	0	0.000119748	0	6.9719e-05	0.00064739	0.00065037	0.000211416	0.000448001	0.000654896	0.000604118	0.000405195	0.000447731	0.000489829	0.000331881	0.000372253	0.000273576	0.000244236	0.000197325	0.000241718	6.8373e-05	0.00012821	0	Opalozoa_66	1	MAST-3E_XX_sp.	MAST-3E_X	Opalozoa	Eukaryota	Stramenopiles	MAST-3	MAST-3E	MAST-3E_XX	MAST-3E_XX_sp.
330	CCCGTCGCACCTACCGATTGAATGGTCCGGTGAAACTTTCGGACCGGTGCGTGTACCTTCCTAAACGTCGGTACCGTGCTGGAAAGTTATTTAAACCTTACCATTTAGAGGAAGGTGAAGTCGTAACAAGGTTTCCGTAGGT	0	0	0	0	0	1.6865e-05	0	0	0	0	0	0	0	0	0	2.24266e-05	1.99449e-05	0	0	2.92315e-05	0	0	0	0	0	0	0	1.23328e-05	0	5.3179e-05	5.76945e-05	0	div_reps_602	1	Unclassified Eukaryota	Unclassified Eukaryota	Unclassified Eukaryota	Unclassified Eukaryota	Unclassified Eukaryota	Unclassified Eukaryota	Unclassified Eukaryota	Unclassified Eukaryota	Unclassified Eukaryota
331	CCCGTCGCACCTACCGATTGAATGGTCCGGTGAGATCTTCAGACCGTAGCAAAGGCCTCCTTCATTGGAGATCTTGCCGTGGAAAGTTGCTCAAACCTTACCATTTAGAGGAAGGTGAAGTCGTAACAAGGTTTCCGTAGGT	0.000453906	0	0.00306058	0	0	0	0	0.000298429	5.25918e-05	0	0	3.7815e-05	0	0.000132466	0.000713902	0.000977798	0.000283217	0.00028095	0.000487961	0.00045796	0.000369652	0.000335798	0.000569801	0.000182535	0.000558379	0.000395166	0.000167912	0.000172659	0.000221575	0	0	0	div_reps_844	1	Unclassified Eukaryota	Unclassified Eukaryota	Unclassified Eukaryota	Unclassified Eukaryota	Unclassified Eukaryota	Unclassified Eukaryota	Unclassified Eukaryota	Unclassified Eukaryota	Unclassified Eukaryota
332	CCCGTCGCACCTACCGATTGAATGGTCCGGTGAGATCTTCGGACTCTAGCATTGGAATCCTTCATTGGAAACCACGCCGGGGAAAGTTGATCAAACCTTACCATTTAGAGGAAGGTGAAGTCGTAACAAGGTTTCAGTAGGT	0	0	0	0	0	0	0	0	0	0	0	0	0	0	0	0.000802871	0	0	0	0	0	0	0	0	0	0	0	0	0	0	0	0	Opalozoa_10	1	MAST-12E_XX_sp.	MAST-12E_X	Opalozoa	Eukaryota	Stramenopiles	MAST-12	MAST-12E	MAST-12E_XX	MAST-12E_XX_sp.
333	CCCGTCGCACCTACCGATTGAATGGTCCGGTGAGATCTTCGGACTCTAGCATTGGAATCCTTCATTGGAAACCACGCCGGGGAAAGTTGATCAAACCTTACCATTTAGAGGAAGGTGAAGTCGTAACAAGGTTTCCGTAGGT	0.0170393	0.0103185	0	0	0	0.000247354	0.000939473	0.0155256	0.00473326	0	4.27932e-05	0.00551469	9.66577e-05	0.00188938	0.012735	0.015712	0.0140811	0.0224153	0.0207384	0.0191174	0.0165703	0.0163422	0.0220223	0.017457	0.0187415	0.0168827	0.0141886	0.0131899	0.0153961	0.000425432	0.000871828	4.44651e-05	Opalozoa_52	1	Placidiales_XX_sp.	Placidiales_X	Opalozoa	Eukaryota	Stramenopiles	Placidideae	Placidiales	Placidiales_XX	Placidiales_XX_sp.
334	CCCGTCGCACCTACCGATTGAATGGTCCGGTGAGATCTTCGGACTCTAGCATTGGAATCCTTCATTGGAAACCACGCCGGGGAAAGTTGATCAAACCTTACCATTTAGAGGAAGGTGAAGTCGTAACAAGGTTTCTGTAGGT	0.000892511	0.00147267	0	0	0	0	0	0.0017833	0	0	0	0	0	0	0.000603048	0.000529267	0.000454743	0.00151865	0	0	0.00054026	0.000755546	0	0	0.000823251	0.000565391	0	0	0	0	0	0	Opalozoa_10	1	MAST-12E_XX_sp.	MAST-12E_X	Opalozoa	Eukaryota	Stramenopiles	MAST-12	MAST-12E	MAST-12E_XX	MAST-12E_XX_sp.
335	CCCGTCGCACCTACCGATTGAATGGTTCTGTGAGACATCTGGATTGCAGCCTTCGTCTTGGTCTCCAAGGCTGGGCTTGCGAGAAGTTTATCGAACATCATCATCTAGAGGAAGCAAAAGTCGTAACAAGGTTTCCGTAGGT	0	0	0	0	0	0	0	0	0	0	0	0	0	0	0	8.97062e-05	0	0	0	0	0	0	0	0	0	0	0	0	0	0	0	0	Telonemia_35	1	Telonemia_XX	Unclassified Eukaryota	Telonemia	Eukaryota	Hacrobia	Telonemia_X	Telonemia_XX	Unclassified Eukaryota	Unclassified Eukaryota
336	CCCGTCGCACCTACCGATTGAGTGATCCGGTGAAATCTTCGGACTGTGGCGCCTGCCGCCTTCATTGGGGGCGACGCCGTGGGAAGTTGCTTAAACCTTATCACTTAGAGGAAGGTGAAGTCGTAACAAGGTTTCCGTAGGT	0	0	0	0	0	0	0	0	0	0	0.000123625	0	0	0	0	0	0	0	0	0	0	0	0	0	0	0	0	0	0	0	0	0	div_reps_820	1	Unclassified Eukaryota	Unclassified Eukaryota	Unclassified Eukaryota	Unclassified Eukaryota	Unclassified Eukaryota	Unclassified Eukaryota	Unclassified Eukaryota	Unclassified Eukaryota	Unclassified Eukaryota
337	CCCGTCGCACCTACCGATTGAGTGATCCGGTGAAATCTTCGGACTGTGGCGCCTGCCGCCTTCATTGGGGGCGACGCCGTGGGAAGTTGCTTAAACCTTATCACTTAGAGGAAGGTGAAGTCGTAACAAGGTTTCCGTTGGT	0	0	0	0	0	0	4.62036e-05	0	0	0	0	0	0	0	0	0	0	0	0	0	0	0	0	0	0	0	0	0	0	0	0	0	div_reps_820	1	Unclassified Eukaryota	Unclassified Eukaryota	Unclassified Eukaryota	Unclassified Eukaryota	Unclassified Eukaryota	Unclassified Eukaryota	Unclassified Eukaryota	Unclassified Eukaryota	Unclassified Eukaryota
338	CCCGTCGCACCTACCGATTGAGTGGTCCGGTGAAAACTTCGGACTGTGGCATGTGCCGCCTTCATTGGGGGCTGTGCCGTGGGAAGTTGTTTAAACCTTACCACTTAGAGGAAGGTGAAGTCGTAACAAGGTTTCCGTAGGT	0	0	0	0	0	0	0	0	0	0	9.50959e-06	0	0	0	0	0	0	0	0	0	0	0	0	0	0	0	0	0	0	0	0	0	div_reps_820	1	Unclassified Eukaryota	Unclassified Eukaryota	Unclassified Eukaryota	Unclassified Eukaryota	Unclassified Eukaryota	Unclassified Eukaryota	Unclassified Eukaryota	Unclassified Eukaryota	Unclassified Eukaryota
339	CCCGTCGCACCTACCGATTGATAGCCAGGGTGAATTTTCAGGACTTCGACGATCTATTGGCTCCGCCAAAAGAACGTCGGGGAAATCTATGTAAATCCTGCCTATTAGAGGAAGGTGAAGTCGTAACAAGGTTTCCGTAGGT	0	0	0	0	0	0	0	0	0	0	0	5.04201e-05	0	0	1.77367e-05	0	0	0	0	2.92315e-05	0	0	0	0	0	0	0	0	0	0	0	0	Opalozoa_19	1	Bicoecea_XXX_sp.	Bicoecea_XX	Opalozoa	Eukaryota	Stramenopiles	Bicoecea	Bicoecea_X	Bicoecea_XXX	Bicoecea_XXX_sp.
340	CCCGTCGCTACTACCGATCGGATGGCTTAGTGAGCTTTACGGACTGGAACCTCTCGATGGCTTGTCCTTCGCTAGGTTTCGGGAAGTAAATCAAACTTGATCATCTAGAGGAAGTAAAAGTCGTAACAAGGTTTCCGTAGGT	0	0	0	0	0	0	1.54012e-05	0	0	0	0	0	0	0	0	0	0	0	0	0	0	0	0	0	0	0	0	0	0	0	0	0	Cercozoa_387	1	Cryomonadida_XX_sp.	Cryomonadida_X	Cercozoa	Eukaryota	Rhizaria	Filosa-Thecofilosea	Cryomonadida	Cryomonadida_XX	Cryomonadida_XX_sp.
341	CCCGTCGCTACTACCGATTGAACGGCTTAGTGAGTCCCACGGACCGGGGCTAGTGTTGGGTTTCCCTTCGCTATGCCCTGTGGAAGTGGTGCTAACTTGATCGTTTAGAGGAAGTAAAAGTCGTAACAAGGTTTCCGTAGGT	0	0	0	0	0	0	3.08024e-05	0	3.94438e-05	0	0	0	0	0	0	0	2.79228e-05	0	0	0	0	0	0	0	0	0	0	0	0	0	0	0	Cercozoa_22	1	Novel-clade-2_X_sp.	Novel-clade-2	Cercozoa	Eukaryota	Rhizaria	Filosa-Imbricatea	Filosa-Imbricatea_X	Novel-clade-2_X	Novel-clade-2_X_sp.
342	CCCGTCGCTACTACCGATTGAACGGCTTAGTGAGTTCTCCGGACTGTTGTTTTATGTTGGGTTTCCTTCATTTGACAGCTGGGAAGGAGTGCAAACTTGATCGTTTAGAGGAAGTAAAAGTCGTAACAAGGTTTCCGTAGGT	0	0	0	0	0	0	0	0	3.28699e-05	0	0	0	0	0	0	0	0	0	0	0	0	0	0	0	0	0	0	0	0	0	0	0	Cercozoa_86	1	CCW10-lineage_X_sp.	CCW10-lineage	Cercozoa	Eukaryota	Rhizaria	Filosa-Thecofilosea	Ventricleftida	CCW10-lineage_X	CCW10-lineage_X_sp.
343	CCCGTCGCTACTACCGATTGAACGGCTTAGTGAGTTTCGAGGATTTGGGTACTGTTCGGTTTCACGACCGTCAGTATCTGGAGAGCAGACACAAACTTGGTCGTTTAGAGGAAGTAAAAGTCGTAACAAGGTTTCCGTAGGT	2.04003e-05	0	0	0	0	0	0	0	0	0	0	0	0	0	1.77367e-05	8.97062e-06	0	0	3.85233e-05	0	0	0	1.9993e-05	0	0	6.07947e-06	0	0	0	0	0	0	Cercozoa_11	1	Novel-clade-2_X_sp.	Novel-clade-2	Cercozoa	Eukaryota	Rhizaria	Filosa-Imbricatea	Filosa-Imbricatea_X	Novel-clade-2_X	Novel-clade-2_X_sp.
344	CCCGTCGCTACTACCGATTGAATAACAGGGTGAAATCTTCGGACTGTGGCAATTCTATGGCCTAGCCATACTTTGTCCGTGGGAGGTCGCTTAAATCCTGTTATTTAGAGGAAGTAAAAGTCGTAACAAGGTTTCCGTAGGT	0.000688509	0	0	0	0	0	0	0.000414889	0.000131479	0	0	0.000119748	0	2.09157e-05	0.000691732	0.0007939	0.000474688	0.000713765	0.000565008	0.000652837	0.000604238	0.000629622	0.000859699	0.000854594	0.000794617	0.000595788	0.00058006	0.000511812	0.000718439	0	3.20525e-05	0	Picozoa_9	1	Picozoa_XXXX_sp.	Picozoa_XXX	Picozoa	Eukaryota	Hacrobia	Picozoa_X	Picozoa_XX	Picozoa_XXXX	Picozoa_XXXX_sp.
345	CCCGTCGCTACTACCGATTGAATAACAGGGTGAAATCTTCGGACTGTGGCATTTTTATGGCCTAGCCATATTTTGTCCGTGGGAGGTCGCTTAAATCCTGTTATTTAGAGGAAGTAAAAGTCGTAACAAGGTTTCCGTAGGT	0	0	0	0	0	3.373e-05	0	0	0	0	0	0	0	0	0	5.38237e-05	0	0.000113899	0	0	0	0	0	0	0	0	0	0	0	0	0	0	div_reps_2841	1	Unclassified Eukaryota	Unclassified Eukaryota	Unclassified Eukaryota	Unclassified Eukaryota	Unclassified Eukaryota	Unclassified Eukaryota	Unclassified Eukaryota	Unclassified Eukaryota	Unclassified Eukaryota
346	CCCGTCGCTACTACCGATTGAATGACTTAGTGAGCCTCAGGGACTGTTGCACCTCGTTGGGTTTCCTTCGAAGCGTTTACGGGAACTGAGTCAAACTTGATCATTTAGAGGAAGTAAAAGTCGTAACAAGGTTTCCGTAGGT	0	0	0	0	0	0	0	0	0	0	0	0	0	0	0	0	0	7.59325e-05	0	0	0	0	0	0	0	0	0	0	0	0	0	0	Cercozoa_371	1	TAGIRI1-lineage_X_sp.	TAGIRI1-lineage	Cercozoa	Eukaryota	Rhizaria	Filosa-Thecofilosea	Ebriida	TAGIRI1-lineage_X	TAGIRI1-lineage_X_sp.
347	CCCGTCGCTACTACCGATTGAATGACTTAGTGAGCCTCAGGGACTGTTGCACTTCGTTGGGTTTCCTTCGAAGCGTTTACGGGAACTGAGTCAAACTTGATCATTTAGAGGAAGTAAAAGTCGTAACAAGGTTTCCGTAGGT	0	0	0	0	0	0	0	0	0	0	0	0	0	0	0	0	0.00011568	0	0	0	0	0	0	0	0	0	0	0	0.000161145	0	0	0	Cercozoa_371	1	TAGIRI1-lineage_X_sp.	TAGIRI1-lineage	Cercozoa	Eukaryota	Rhizaria	Filosa-Thecofilosea	Ebriida	TAGIRI1-lineage_X	TAGIRI1-lineage_X_sp.
348	CCCGTCGCTACTACCGATTGAATGATTTAGTGAACTTCAAGGACTTGCAGAACTCGGTTGGGTTTCCTTCCTTTTTCTCTGGGAATTGACGTAAACTTGACCATTTAGAGGAAGTAAAAGTCGTAACAAGGTTTCCGTAGGT	0	0	0	0	0	0	0	0	0	0	0	0	0	0	0	0	1.19669e-05	0	0	0	0	0	0	0	0	0	0	0	0	0	0	0	Cercozoa_76	1	Marimonadida_XX_sp.	Marimonadida_X	Cercozoa	Eukaryota	Rhizaria	Filosa-Imbricatea	Marimonadida	Marimonadida_XX	Marimonadida_XX_sp.
349	CCCGTCGCTACTACCGATTGAATGATTTAGTGAGGCCTCGGGACTGGCGTTCCTGGCGGCCTTGGTCGCCTCGAGCTGCCGGAAACATGTCCAAACTTGATCATTTAGAGGAAGTAAAAGTCGTAACAAGGTTTCCGTAGGT	0	0	0	0	0	0	4.62036e-05	0	0	0	2.3774e-05	0	0	0	0.000993256	0.000879121	0	0	0	0	0	0	0	0	0	0	0	0	0	0	0	0	Cercozoa_82	1	Marimonadida_XX_sp.	Marimonadida_X	Cercozoa	Eukaryota	Rhizaria	Filosa-Imbricatea	Marimonadida	Marimonadida_XX	Marimonadida_XX_sp.
350	CCCGTCGCTACTACCGATTGAATGGCTTAGTGAGACTCAGGGACTGTTGCGTAGGGTTGGGTTTCCAATCTTTCGCATCCGGAAACTGATTCAAACTTGATCATTTAGAGGAAGTAAAAGTCGTAACAAGGTTTCCGTAGGT	0	0.0116046	0	0	0	0	0	0	0	0	0	0	0	0	0	0	0	0	0	0	0	0	0	0	0	0	0	0	0	0	0	0	Cercozoa_121	1	Cavernomonas_stercoris	Cercomonadidae	Cercozoa	Eukaryota	Rhizaria	Filosa-Sarcomonadea	Cercomonadida	Cavernomonas	Cavernomonas_stercoris
351	CCCGTCGCTACTACCGATTGAATGGCTTAGTGAGACTCAGGGACTGTTGCGTAGGGTTGGGTTTCCAATCTTTCGCATCCGGAAACTGATTCAAACTTGATCATTTAGAGGAAGTAAAAGTCGTAACAAGGTTTCTGTAGGT	0	0.00158066	0	0	0	0	0	0	0	0	0	0	0	0	0	0	0	0	0	0	0	0	0	0	0	0	0	0	0	0	0	0	Cercozoa_121	1	Cavernomonas_stercoris	Cercomonadidae	Cercozoa	Eukaryota	Rhizaria	Filosa-Sarcomonadea	Cercomonadida	Cavernomonas	Cavernomonas_stercoris
352	CCCGTCGCTACTACCGATTGAATGGCTTAGTGAGCCCCAGGGACTGTTGCACTTCGTTGGGTTTCCTTCGAAGCGTTTACGGGAACTGGGTCAAACTTGATCATTTAGAGGAAGTAAAAGTCGTAACAAGGTTTCCGTAGGT	0.000102001	0	0	2.32405e-05	2.63211e-05	0.000118055	0	0	0.000749433	0	0	3.15125e-05	0	5.57752e-05	0.000195104	0.000224266	9.97244e-05	0.000341696	0.000154093	0.000155901	9.95216e-05	0.00013292	0.000129955	0.000107861	9.30632e-05	0.000121589	0.00016028	8.63297e-05	0	5.3179e-05	0.000147442	3.81129e-05	Cercozoa_371	1	TAGIRI1-lineage_X_sp.	TAGIRI1-lineage	Cercozoa	Eukaryota	Rhizaria	Filosa-Thecofilosea	Ebriida	TAGIRI1-lineage_X	TAGIRI1-lineage_X_sp.
353	CCCGTCGCTACTACCGATTGAATGGCTTAGTGAGCCCCAGGGACTGTTGCATCTTGAGGGTTTTCTCTTGAGAAGCAGCCGGGAACTGGGTCAAACTTGATCATTTAGAGGAAGTAAAAGTCGTAACAAGGTTTCCGTAGGT	0	0	0	0	0	0	0	0.00011646	4.60178e-05	0	0	0	0	0	0	0	0	0	0	0	0	0	0	0	0	0	0	0	0	0	0	0	Cercozoa_370	1	Ebria_tripartita	Ebriidae	Cercozoa	Eukaryota	Rhizaria	Filosa-Thecofilosea	Ebriida	Ebria	Ebria_tripartita
354	CCCGTCGCTACTACCGATTGAATGGCTTAGTGAGCCCCAGGGACTGTTGCATGTTGAGGGTTTTCTCTTGACGCGCAGCCGGGAACTGGGTCAAACTTGATCATTTAGAGGAAGTAAAAGTCGTAACAAGGTTTCCGTAGGT	0	0	0	0	0	0	4.62036e-05	0	0	0	7.60767e-05	0	0	0	0	0	0	0	0	0	0	0	0	0	0	0	0	0	0	0	0	0	Cercozoa_370	1	Ebria_tripartita	Ebriidae	Cercozoa	Eukaryota	Rhizaria	Filosa-Thecofilosea	Ebriida	Ebria	Ebria_tripartita
355	CCCGTCGCTACTACCGATTGAATGGCTTAGTGAGCCCCAGGGATTGTTGCAGCTTGAGGGGTTTCTCTTGAGCCGCAGCCGAGAACTGGGTCAAACTTGATCATTTAGAGGAAGTAAAAGTCGTAACAAGGTTTCCGTAGGT	0	0	0	0	0	0	0.000215617	0.000633252	0.000210367	0	0	0	0	0	0	0	0	0	0	0	0	0	0	0	0	0	0	0	0	0	0	0	Cercozoa_370	1	Ebria_tripartita	Ebriidae	Cercozoa	Eukaryota	Rhizaria	Filosa-Thecofilosea	Ebriida	Ebria	Ebria_tripartita
356	CCCGTCGCTACTACCGATTGAATGGCTTAGTGAGCCTCAAGGACTGTTGCACTTTGTTGGGTTTCCTTCAATGCGCATCCGGGAATTGAGTCAAACTTGATCATTTAGAGGAAGTAAAAGTCGTAACAAGGTTTCCGTAGGT	0	0	0	0	0	0	0.000184814	9.46239e-05	0.000335273	0.00325801	0.000513518	0	0	0	2.66051e-05	3.58825e-05	0	0	6.42055e-05	0	0	0	0	0	0	0	0	0	0	0	0	0	Cercozoa_371	1	TAGIRI1-lineage_X_sp.	TAGIRI1-lineage	Cercozoa	Eukaryota	Rhizaria	Filosa-Thecofilosea	Ebriida	TAGIRI1-lineage_X	TAGIRI1-lineage_X_sp.
357	CCCGTCGCTACTACCGATTGAATGGCTTAGTGAGCCTCAGGGACTGTTGCACTTCGTTGGGTTTCCTTCGAAGCGTTTACGGGAACTGCGTCAAACTTGATCATTTAGAGGAAGTAAAAGTCGTAACAAGGTTTCCGTAGGT	0	0	0	0	0	0	0	0.000203805	0	0	0	0	0	0	0	0	0	0	0	0	0	0	0	0	0	0	0	0	0	0	0	0	Cercozoa_371	1	TAGIRI1-lineage_X_sp.	TAGIRI1-lineage	Cercozoa	Eukaryota	Rhizaria	Filosa-Thecofilosea	Ebriida	TAGIRI1-lineage_X	TAGIRI1-lineage_X_sp.
358	CCCGTCGCTACTACCGATTGAATGGCTTAGTGAGCTCCAGGGACTGTTGCACTTCGAGGGGTTTCTCTTGAGGAGCAGCCGGGAACTGGATCAAACTTGATCATTTAGAGGAAGTAAAAGTCGTAACAAGGTTTCCGTAGGT	0	0	0	0	0	0	0	0	7.88877e-05	0	0	0	0	0	0	0	0	0	0	0	0	0	0	0	0	0	0	0	0	0	0	0	Cercozoa_370	1	Ebria_tripartita	Ebriidae	Cercozoa	Eukaryota	Rhizaria	Filosa-Thecofilosea	Ebriida	Ebria	Ebria_tripartita
359	CCCGTCGCTACTACCGATTGAATGGCTTAGTGAGCTCCAGGGATTGTTGCACTTTGGAGGTTTTCTTCCGAGGAGCAGCCGAGAACTGGATCAAACTTGATCATTTAGAGGAAGTAAAAGTCGTAACAAGGTTTCCGTAGGT	0	0	0	0	0	0	0.000308024	0.000378496	0.000499622	0	0	0	0	0	0	0	0.000135625	0	0	0	0	0	0	0	0	0	0	0.000104829	0	0	0	0	Cercozoa_370	1	Ebria_tripartita	Ebriidae	Cercozoa	Eukaryota	Rhizaria	Filosa-Thecofilosea	Ebriida	Ebria	Ebria_tripartita
360	CCCGTCGCTACTACCGATTGAATGGCTTAGTGAGCTCGAGGGACTGTTGCCGCTTAAGGGGTTTCTCTTGAGCAGCAGCCGGGAACTCGATCAAACTTGATCATTTAGAGGAAGTAAAAGTCGTAACAAGGTTTCCGTAGGT	0	0	0	6.19747e-05	0	0	0	0	0	0	0	1.89075e-05	5.5233e-05	0	0	0	0	0	0	2.92315e-05	0	6.9958e-06	0	4.97822e-05	0	0	0	0	0	2.2791e-05	2.5642e-05	2.54086e-05	Cercozoa_368	1	Ebria_tripartita	Ebriidae	Cercozoa	Eukaryota	Rhizaria	Filosa-Thecofilosea	Ebriida	Ebria	Ebria_tripartita
361	CCCGTCGCTACTACCGATTGAATGGCTTAGTGAGCTCGAGGGACTGTTGCCGCTTGAGGGGTTTCTCTTGAGCAGCAGCCGGGAACTCGATCAAACTTGATCATTTAGAGGAAGTAAAAGTCGTAACAAGGTTTCCGTAGGT	0	0	0	0	0	0	0.000184814	0	0.000262959	0	0	0	0	0	0	0	4.78677e-05	0	0	0	0	0	0	0	0	0	0	0	0	0	0	0	Cercozoa_368	1	Ebria_tripartita	Ebriidae	Cercozoa	Eukaryota	Rhizaria	Filosa-Thecofilosea	Ebriida	Ebria	Ebria_tripartita
362	CCCGTCGCTACTACCGATTGAATGGCTTAGTGAGCTCGAGGGACTGTTGCCTGTTGAGGGTTTTCTCTTGACGGGCAGCCGGGAACTCGATCAAACTTGATCATTTAGAGGAAGTAAAAGTCGTAACAAGGTTTCCGTAGGT	0	0	0	0	0	0	0	0	0.000105184	0	2.3774e-05	0	0	0	0	0	0	5.31527e-05	0	0	0	0	0	0	0	0	0	0	0	0	0	0	Cercozoa_368	1	Ebria_tripartita	Ebriidae	Cercozoa	Eukaryota	Rhizaria	Filosa-Thecofilosea	Ebriida	Ebria	Ebria_tripartita
363	CCCGTCGCTACTACCGATTGAATGGCTTAGTGAGCTGTCTGGACTGTGGCATCTCGTTGGGTTTCCTTCGATTTGTTTACGGGAAGGACATCAAACTTGATCATTTAGAGGAAGTAAAAGTCGTAACAAGGTTTCCGTAGGT	0	0	0	0	0	0	0	0	9.86096e-05	0.000700648	6.18123e-05	0	0	0	0	0	0	0	0	0	0	0	0	0	0	0	0	0	0	0	0	0	Cercozoa_346	1	Cryomonadida_XX_sp.	Cryomonadida_X	Cercozoa	Eukaryota	Rhizaria	Filosa-Thecofilosea	Cryomonadida	Cryomonadida_XX	Cryomonadida_XX_sp.
364	CCCGTCGCTACTACCGATTGAATGGCTTAGTGAGCTGTCTGGATTGTTGCACCCTCTTTGGCAACTTTGAGGGAGCATACGAAAAGGACATCAAACTTGATCATTTAGAGGAAGTAAAAGTCGTAACAAGGTTTCCGTAGGT	0	0	0	0	0	0	0.000908671	0	0.000394438	0.000735681	0.000641897	0	0	0	0	8.97062e-06	3.59008e-05	2.27797e-05	6.42055e-05	0	0	0	0	0	1.43174e-05	0	0	0	0	0	0	0	Cercozoa_346	1	Cryomonadida_XX_sp.	Cryomonadida_X	Cercozoa	Eukaryota	Rhizaria	Filosa-Thecofilosea	Cryomonadida	Cryomonadida_XX	Cryomonadida_XX_sp.
365	CCCGTCGCTACTACCGATTGAATGGCTTAGTGAGCTTCAAGGAATGCGTCATCCAGTTGGGTTTCCTTCTGTTTGCATGCGTGAATTGAAACAAACTTGATTATTTAGAGGAAGTAAAAGTCGTAACAAGGTTTCCGTAGGT	0	0	0	0	0	1.6865e-05	0.000662252	0.000888009	0.00308319	0.0051848	0.00119345	0	4.83289e-05	0	0.000141894	0.000197354	0	0	0.000500803	0.000136414	0	0	2.99895e-05	0	0	0	0	0	0	0	0	0	Cercozoa_420	1	Reckertia_filosa	Thaumatomonadidae	Cercozoa	Eukaryota	Rhizaria	Filosa-Imbricatea	Thaumatomonadida	Reckertia	Reckertia_filosa
366	CCCGTCGCTACTACCGATTGAATGGCTTAGTGAGCTTCAGGGAATGCGTCATCCAGTTGGGTTTCCTTCTGTTTGCATGCGTGAACTGAAACAAACTTGATTATTTAGAGGAAGTAAAAGTCGTAACAAGGTTTCCGTAGGT	0	0.0125471	0	0	0	0	0.00300323	0.00871996	0.0081846	0.00774216	0.00584364	0	0	0	0	0	7.97795e-05	7.59325e-05	0.00136116	0	0	0	0	0	0	0	0	0	0	0	0	0	Cercozoa_420	1	Reckertia_filosa	Thaumatomonadidae	Cercozoa	Eukaryota	Rhizaria	Filosa-Imbricatea	Thaumatomonadida	Reckertia	Reckertia_filosa
367	CCCGTCGCTACTACCGATTGAATGGCTTAGTGAGCTTCAGGGAATGCGTCATCCAGTTGGGTTTCCTTCTGTTTGCATGCGTGAACTGAAACAAACTTGATTATTTAGAGGAAGTAAAAGTCGTAACAAGGTTTCTGTAGGT	0	0.0019341	0	0	0	0	0	0.000888009	0	0	0	0	0	0	0	0	0	0	0	0	0	0	0	0	0	0	0	0	0	0	0	0	Cercozoa_420	1	Reckertia_filosa	Thaumatomonadidae	Cercozoa	Eukaryota	Rhizaria	Filosa-Imbricatea	Thaumatomonadida	Reckertia	Reckertia_filosa
368	CCCGTCGCTACTACCGATTGAATGGCTTAGTGAGCTTCAGGGAATGCGTCATCCAGTTGGGTTTCCTTCTGTTTGTATGCGTGAACTGAAACAAACTTGATTATTTAGAGGAAGTAAAAGTCGTAACAAGGTTTCCGTAGGT	0	0	0	0	0	0	0.00206376	0.000691482	0.00104526	0	0.00358512	0	0	0	0	0	0	0	0	0	0	0	0	0	0	0	0	0	0	0	0	0	Cercozoa_420	1	Reckertia_filosa	Thaumatomonadidae	Cercozoa	Eukaryota	Rhizaria	Filosa-Imbricatea	Thaumatomonadida	Reckertia	Reckertia_filosa
369	CCCGTCGCTACTACCGATTGAATGGCTTAGTGAGCTTTAGGGAGTGCGTCATTCAGTTGGGTTTCCTTCTGTTTGCATGCGTGAACTAAAACAAACTTGATTATTTAGAGGAAGTAAAAGTCGTAACAAGGTTTCCGTAGGT	0	0	0	0	0	0	0	0	0	0	0	0	0	0	0	0	0	0	0	0	0	0	0	1.65941e-05	0	0	0	0	0	0	0	0	Cercozoa_420	1	Reckertia_filosa	Thaumatomonadidae	Cercozoa	Eukaryota	Rhizaria	Filosa-Imbricatea	Thaumatomonadida	Reckertia	Reckertia_filosa
370	CCCGTCGCTACTACCGATTGAATGGCTTAGTGAGGTTTAGGGAGTGCGTCTTCCAGTTGGGTTTCCTTCTGCCTGTATGCGTGAACTAAAACAAACTTGATTATTTAGAGGAAGTAAAAGTCGTAACAAGGTTTCCGTAGGT	0	0.0077855	0.00822056	0	0	0	0.000400431	0.000349381	0.00187358	0.00535996	0.000751258	0	0	0	0	3.58825e-05	0	0	0.000269663	0	0	0	0	0	0	0	0	0	0	0	0	0	Cercozoa_420	1	Reckertia_filosa	Thaumatomonadidae	Cercozoa	Eukaryota	Rhizaria	Filosa-Imbricatea	Thaumatomonadida	Reckertia	Reckertia_filosa
371	CCCGTCGCTACTACCGATTGAATGGCTTAGTGAGGTTTAGGGAGTGCGTCTTCCAGTTGGGTTTCCTTCTGCCTGTATGCGTGAACTAAAACAAACTTGATTATTTAGAGGAAGTAAAAGTCGTAACAAGGTTTCTGTAGGT	0	0.00104068	0	0	0	0	0	0	0	0	0	0	0	0	0	0	0	0	0	0	0	0	0	0	0	0	0	0	0	0	0	0	Cercozoa_420	1	Reckertia_filosa	Thaumatomonadidae	Cercozoa	Eukaryota	Rhizaria	Filosa-Imbricatea	Thaumatomonadida	Reckertia	Reckertia_filosa
372	CCCGTCGCTACTACCGATTGAATGGCTTAGTGAGTACCACGGACTGGAGCGTTTGGTAGGTTCTCCTGCTATTTCGTTCTGGAAAGTGTTTCAAACTTGATCATTTAGAGGAAGTAAAAGTCGTAACAAGGTTTCCGTAGGT	0	0	0	0	0	0	0	0	0	0	0	0	0	0	0	0	0	0	1.28411e-05	0	0	0	0	0	0	0	0	0	0	0	0	0	Cercozoa_417	1	Cercozoa	Unclassified Eukaryota	Cercozoa	Eukaryota	Rhizaria	Unclassified Eukaryota	Unclassified Eukaryota	Unclassified Eukaryota	Unclassified Eukaryota
373	CCCGTCGCTACTACCGATTGAATGGTTTAGTGAGCCTCAGGGATTGATGCACTTTGAGGGGTTTCTCTCAATGCGTATCCGAGAACTGAGTCAAACTTGATCATTTAGAGGAAGTAAAAGTCGTAACAAGGTTTCCGTAGGT	0	0	0	0	0	1.6865e-05	0	0	0.000335273	0	0	0	0	0	2.21709e-05	1.79412e-05	0	0.000159458	0.000102729	0	0	0	0	0	0	0	0	0	0	0	0	0	Cercozoa_141	1	Cercomonas_sp.	Cercomonadidae	Cercozoa	Eukaryota	Rhizaria	Filosa-Sarcomonadea	Cercomonadida	Cercomonas	Cercomonas_sp.
374	CCCGTCGCTACTACCGATTGAATTATTTGGTGAGGCCCACGGACTGTCGCATATCGTTCCTTGTGTTCAGTGTGCTTCTTGGGAAGTGGTACGAACCTGATAATTTAGAGGAAGTAAAAGTCGTAACAAGGTTTCCGTAGGT	0	0	0	0	0	0	0	0	0	0	2.3774e-05	0	0	0	0	0	0	0	0	0	0	0	0	0	0	0	0	0	0	0	0	0	Cercozoa_259	1	Chlorarachnion_reptans	Chlorarachnida_X	Cercozoa	Eukaryota	Rhizaria	Chlorarachniophyceae	Chlorarachnida	Chlorarachnion	Chlorarachnion_reptans
375	CCCGTCGCTACTACCGATTGAGCATTAGGGTGAAATCTTCGGACCGTGGCATACTTCTGGCTTAGCCAGTCTTTGTCCGTGGGAGGTCGCTTAAATCCTGATGCTTAGAGGAAGTAAAAGTCGTAACAAGGTTTCCGTAGGT	7.14009e-05	0	0	0	0	0	3.08024e-05	0	3.94438e-05	0	1.90192e-05	3.15125e-05	0	0	0.000133025	0.000121103	7.18015e-05	0.000296137	7.70465e-05	0	0.000127956	9.09453e-05	3.9986e-05	9.12674e-05	9.30632e-05	5.47152e-05	6.10589e-05	5.54977e-05	5.37151e-05	0	0	0	Picozoa_11	1	Picozoa_XXXX_sp.	Picozoa_XXX	Picozoa	Eukaryota	Hacrobia	Picozoa_X	Picozoa_XX	Picozoa_XXXX	Picozoa_XXXX_sp.
376	CCCGTCGCTACTACCGATTGGACGTTTTGGTGAGGTTCAGAGAATGTAGCTTTGCAGTGGTTCGCCTCCGCTTTGCACGCATGAACTGACCCAAACCTGAGCGTCTAGAGGAAGTAAAAGTCGTAACAAGGTTTCCGTAGGT	0	0	0	0	0	0	6.16048e-05	3.63938e-05	0.000124905	0	0	0	0	0	0	0	4.78677e-05	0	0	0	0	0	0	0	0	0	0	0	0	0	0	0	Cercozoa_67	1	Euglyphida_XX_sp.	Euglyphida_X	Cercozoa	Eukaryota	Rhizaria	Filosa-Imbricatea	Euglyphida	Euglyphida_XX	Euglyphida_XX_sp.
377	CCCGTCGCTAGTACCGATTGAATGGCTTAGTGAGACCTCCGGATTTTTGGGGAGATGGTGGAGACACTGTTAACTTTTGGGAAAAGTTGGTCAAACTTGGTCATTTAGAGGAACTAAAAGTCGTAACAAGGTAACCGTAGGT	0	0	0	0	0	0	0.000446635	0	0	0	0.000760767	0	0	0	0	0	0	0	0	0	0	0	0	0	2.14761e-05	0	0	0	0	0	0	0	Cryptophyta_73	1	Goniomonas	Goniomonadales_X	Cryptophyta	Eukaryota	Hacrobia	Cryptophyceae	Goniomonadales	Goniomonas	Unclassified Eukaryota
378	CCCGTCGCTCCTACCGATTGAATGATCCGATGAATACCATGGATTGAGAGTACGAATGGGTTCGCTCATTTCTGCTTCTCGAGAAGTGGAGTAAATCTTATCATTTAGAGGAAGGAGAAGTCGTAACAAGGTTTCCGTAGGT	2.04003e-05	0	0	0	0	0	0	0	0	0	0	0	0	0	5.32101e-05	3.13972e-05	7.97795e-06	0	0	0	1.42174e-05	4.19748e-05	0	0	2.14761e-05	0	0	0	0	0	0	0	Metamonada_20	1	Pyrsonymphidae	Pyrsonymphidae	Metamonada	Eukaryota	Excavata	Preaxostyla	Oxymonadida	Unclassified Eukaryota	Unclassified Eukaryota
379	CCCGTCGCTCCTACCGATTGAATGATCCGGTGAGCTTTTTGGACTGTGGTCACGGCTTTGGTTCGCCAAACTGAGATCGCGGGAAGATGCGCAAACCTTATCATTTAGAGGAAGGAGAAGTCGTAACAAGGTTTCCGTAGGT	0	0	0	0	0	0	0	0	0	0	0	0	5.5233e-05	0	5.76443e-05	0	0	0	0	0	0	0	0	0	0	0	0	0	0	0	0	3.17608e-05	Haptophyta_143	1	Chrysochromulina	Chrysochromulinaceae	Haptophyta	Eukaryota	Hacrobia	Prymnesiophyceae	Prymnesiales	Chrysochromulina	Unclassified Eukaryota
380	CCCGTCGCTCCTACCGATTGAATGATCCGGTGAGTTTCCAGGACTGAGTTTCCGGTTTTGGTTCGCCAATCTGGAGACTTGGAAATTTACGCAAACCTTATCATTTAGAGGAAGGAGAAGTCGTAACAAGGTTTCCGTAGGT	0.000321304	0	0	6.19747e-05	9.65107e-05	0.000258597	0	0	0	0	0	7.56301e-05	0.000220932	0.000125494	0.0013879	0.00111684	4.38787e-05	0.000364476	0.000385233	0.000311803	0.000184826	0.000209874	0.000149948	0.00014105	9.30632e-05	7.29537e-05	9.15884e-05	4.93313e-05	0.000100716	0.00030388	0.000352578	0.000120691	Haptophyta_148	1	Chrysochromulina	Chrysochromulinaceae	Haptophyta	Eukaryota	Hacrobia	Prymnesiophyceae	Prymnesiales	Chrysochromulina	Unclassified Eukaryota
381	CCCGTCGCTCCTACCGATTGAATGATCCGGTGAGTTTTTTGGACTGTGGCAACGGTTTCGGTTCGCCGTACTGATGCCGCGGGAAGATACGCAAACCTTATCATTTAGAGGAAGGAGAAGTCGTAACAAGGTTTCCGTAGGT	0.00178502	0	0	0.00213038	0.000684349	0.000421625	0.000323425	0.00131018	0.000644249	0	0	0.000901259	0.00350039	0.000460145	0.00311279	0.00263288	0.00114882	0.00235391	0.00206742	0.00226057	0.00161367	0.00186088	0.00187934	0.0019581	0.00159639	0.00141044	0.0013204	0.00105446	0.00118845	0.000113955	0.000160263	0.00214703	Haptophyta_146	1	Chrysochromulina_simplex	Chrysochromulinaceae	Haptophyta	Eukaryota	Hacrobia	Prymnesiophyceae	Prymnesiales	Chrysochromulina	Chrysochromulina_simplex
382	CCCGTCGCTCCTACCGATTGAATGGTCCGGTGAGGTCTCTGGACTGTGATAACGGTGTTGGTTCGCCACGCTGATGTCGCGGGAAGTTGCCCAAACCTTATCATTTAGAGGAAGGAGAAGTCGTAACAAGGTTTCCGTAGGT	0	0	0	0	0	0	0	0	0	0	0	0	0	0	0.00019067	0.00014353	1.99449e-05	3.79662e-05	0	4.87192e-05	4.97608e-05	2.09874e-05	1.9993e-05	0	0	0	0	1.84992e-05	0	2.2791e-05	0	0	Haptophyta_143	1	Chrysochromulina	Chrysochromulinaceae	Haptophyta	Eukaryota	Hacrobia	Prymnesiophyceae	Prymnesiales	Chrysochromulina	Unclassified Eukaryota
383	CCCGTCGCTCCTACCGATTGGATGGTCCGGTGAAGCCTTGGGACTGCGGCGCTGTTGCTGGTCTCCAGCGACGGCACTGTGGGAACTTGTCTAAACCTTACCATCTAGAGGAAGGAGAAGTCGTAACAAGGTTTCCGTAGGT	0	0	0	0	0	0	0	0	0	0	7.13219e-05	0	0	0	0	0	0	0	0	0	0	0	0	0	0	0	0	0	0	0	0	0	Hilomonadea_17	1	Micronuclearia_podoventralis	Planomonadidae_X	Hilomonadea	Eukaryota	Apusozoa	Planomonadida	Planomonadidae	Micronuclearia	Micronuclearia_podoventralis
384	CCCGTCGCTGCTACCGATTGAGTGCCAGGGTGAAATTTTCGGACCGTGAACGACCAGATGGTTTCCATCTGAATGATCATGGGAAGTTACTTAAATCCTGCTACTTAGAGGAAGCAAAAGTCGTAACAAGGTTTCCGTAGGT	0.000132602	0	0	0	0	0	0	0	3.28699e-05	0	0	0	0	0	9.75519e-05	0.000121103	9.97244e-05	0	0.000128411	0.00012667	9.24129e-05	0.000104937	0.000129955	0.000182535	0.000186126	0.000176305	0.000114485	6.16641e-05	0.000174574	0	0	0	Picozoa_6	1	Picozoa_XXXX_sp.	Picozoa_XXX	Picozoa	Eukaryota	Hacrobia	Picozoa_X	Picozoa_XX	Picozoa_XXXX	Picozoa_XXXX_sp.
385	CCCGTCGCTGCTACCGATTGGATGGTTCTGTGAGACATCTGGATTGCAGCCTTCGTCTTGGTCTCCAAGGCTGGGCTTGCGAGAAGTTTATCGAACATCATCATCTAGAGGAAACAAAAGTCGTAACAAGGTTTCCGTAGGT	0	0.000589067	0	0	0	0	0	0	0	0	0	0	0	0	0	0	0	0	0	0	0	0	0	0	0	0	0	0	0	0	0	0	Telonemia_35	1	Telonemia_XX	Unclassified Eukaryota	Telonemia	Eukaryota	Hacrobia	Telonemia_X	Telonemia_XX	Unclassified Eukaryota	Unclassified Eukaryota
386	CCCGTCGCTGCTACCGATTGGATGGTTCTGTGAGACATCTGGATTGCAGCCTTCGTCTTGGTCTCCAAGGCTGGGCTTGCGAGAAGTTTATCGAACATCATCATCTAGAGGAAGCAAAAGTCGTAACAAGGTTTCAGTAGGT	0	0	0	0	0	0	0	0	0	0	0	0	0	0	0	0.00071765	0	0	0	0	0	0	0	0	0	0	0	0	0	0	0	0	Telonemia_36	1	Telonemia_XX	Unclassified Eukaryota	Telonemia	Eukaryota	Hacrobia	Telonemia_X	Telonemia_XX	Unclassified Eukaryota	Unclassified Eukaryota
387	CCCGTCGCTGCTACCGATTGGATGGTTCTGTGAGACATCTGGATTGCAGCCTTCGTCTTGGTCTCCAAGGCTGGGCTTGCGAGAAGTTTATCGAACATCATCATCTAGAGGAAGCAAAAGTCGTAACAAGGTTTCCGTAGGT	0.00255513	0.0128417	0.00227646	0.000178177	0.000114058	0.000725196	0.000184814	0.00272954	0.000466752	0	0	0.000913864	0.000151891	0.000432258	0.0174174	0.0174075	0.00103314	0.00437371	0.00318459	0.00328367	0.00281504	0.00302918	0.00300895	0.00115329	0.00138163	0.00122805	0.000702178	0.000807799	0.000785583	0.000805281	0.00089747	8.2578e-05	Telonemia_35	1	Telonemia_XX	Unclassified Eukaryota	Telonemia	Eukaryota	Hacrobia	Telonemia_X	Telonemia_XX	Unclassified Eukaryota	Unclassified Eukaryota
388	CCCGTCGCTGCTACCGATTGGATGGTTCTGTGAGACATCTGGATTGCAGCCTTCGTCTTGGTCTCCAAGGCTGGGCTTGCGAGAAGTTTATCGAACATCATCATCTAGAGGAAGCAAAAGTCGTAACAAGGTTTCTGTAGGT	0	0.00156103	0	0	0	0	0	0	0	0	0	0	0	0	0.00086023	0.000627943	0	0	0	0	0	0	0	0	0	0	0	0	0	0	0	0	Telonemia_35	1	Telonemia_XX	Unclassified Eukaryota	Telonemia	Eukaryota	Hacrobia	Telonemia_X	Telonemia_XX	Unclassified Eukaryota	Unclassified Eukaryota
389	CCCGTCGCTGCTACCGATTGGATGGTTCTGTGAGACATCTGGATTGCGGCTTTTGTTTTGGTCTCCAAGGCATGGCTTGCGAGAAGTTTATCGAACATCATCATCTAGAGGAAGCAAAAGTCGTAACAAGGTTTCAGTAGGT	0	0	0	0	0	0	0	0	0	0	0	0	0	0	0	0.00122	0	0	0	0	0	0	0	0	0	0	0	0	0	0	0	0	Telonemia_35	1	Telonemia_XX	Unclassified Eukaryota	Telonemia	Eukaryota	Hacrobia	Telonemia_X	Telonemia_XX	Unclassified Eukaryota	Unclassified Eukaryota
390	CCCGTCGCTGCTACCGATTGGATGGTTCTGTGAGACATCTGGATTGCGGCTTTTGTTTTGGTCTCCAAGGCATGGCTTGCGAGAAGTTTATCGAACATCATCATCTAGAGGAAGCAAAAGTCGTAACAAGGTTTCCGTAGGT	0.00418715	0.0130086	0.0140382	0.000286633	0.000359722	0.00424998	0.000246419	0.00314443	0.000815173	0	9.03411e-05	0.00187815	0.000365918	0.00161748	0.0333938	0.0259655	0.00105708	0.00943081	0.00600963	0.0060022	0.00367519	0.00437237	0.00407857	0.00240614	0.00217625	0.00178128	0.000976943	0.000628973	0.000651295	0.00377571	0.00647461	0.00035572	Telonemia_35	1	Telonemia_XX	Unclassified Eukaryota	Telonemia	Eukaryota	Hacrobia	Telonemia_X	Telonemia_XX	Unclassified Eukaryota	Unclassified Eukaryota
391	CCCGTCGCTGCTACCGATTGGATGGTTCTGTGAGACATCTGGATTGCGGCTTTTGTTTTGGTCTCCAAGGCATGGCTTGCGAGAAGTTTATCGAACATCATCATCTAGAGGAAGCAAAAGTCGTAACAAGGTTTCTGTAGGT	0	0.00157085	0.00166941	0	0	0	0	0	0	0	0	0	0	0	0.00165838	0.00107647	0	0.000622646	0	0	0	0	0	0	0	0	0	0	0	0	0	0	Telonemia_35	1	Telonemia_XX	Unclassified Eukaryota	Telonemia	Eukaryota	Hacrobia	Telonemia_X	Telonemia_XX	Unclassified Eukaryota	Unclassified Eukaryota
392	CCGAGATCTACACTATCGCCGTTCGGTACACACCGCCCGTCGCACCTACCAATTGAATGGTCCGGTGAGGAAGTTAGTTGCGAGGACTTGTCCAAACCTTATCATTTAGAAAAGGCAAAGTCGTAACAAGGTTTCCGTAGGTGAACCTGCAGAAGGATCATGCTGACTGACTTAACA	0	0	0	0	0	0	0	0	1.31479e-05	0	0	0	0	0	0	0	0	0	0	0	0	0	0	0	0	0	0	0	0	0	0	0	Opalozoa_10	1	MAST-12E_XX_sp.	MAST-12E_X	Opalozoa	Eukaryota	Stramenopiles	MAST-12	MAST-12E	MAST-12E_XX	MAST-12E_XX_sp.
393	CCGAGATCTACACTATCGCCGTTCGGTACACACCGCCCGTCGCTACCTCCGATAGAATGGCTAAGCGAGGCCGTTGGACCGGAAAGGCGTTCGAGCTTAATCATTTAGAGGAAGTAAAAGTCGTAACAAGGTTTCCGTAGGTGAACCTGCAGAAGGATCATGCTGACTGACTAATCT	0	0	0	0	0	0	0	0	0	0	0	0	0	0	0	0	0	0	0	0	0	0	0	0	0	0	0	0	0.000181288	0	0	0	Cercozoa_356	1	Rhogostoma-lineage_X_sp.	Rhogostoma-lineage	Cercozoa	Eukaryota	Rhizaria	Filosa-Thecofilosea	Cryomonadida	Rhogostoma-lineage_X	Rhogostoma-lineage_X_sp.
394	CCGAGATCTACACTATCGCCGTTCGGTACACACCGCCCGTCGCTACCTCCGATAGAATGGCTAAGCGAGGCCGTTGGACCGGAAAGGCGTTCGAGCTTAATCATTTAGAGGAAGTAAAAGTCGTAACAAGGTTTCCGTAGGTGAACCTGCAGAAGGATCATGCTGACTGACTATCGC	0	0	0	0	0	0	0	0	0	0	0	0	0	0	0	0	0	0	0	0	0	0	0	0	0	0	0.000213706	0	0	0	0	0	Cercozoa_356	1	Rhogostoma-lineage_X_sp.	Rhogostoma-lineage	Cercozoa	Eukaryota	Rhizaria	Filosa-Thecofilosea	Cryomonadida	Rhogostoma-lineage_X	Rhogostoma-lineage_X_sp.
395	CCGAGATCTACACTATCGCCGTTCGGTACACACCGCCCGTCGCTACCTCCGATAGAATGGCTAAGCGAGGCCGTTGGACCGGAAAGGCGTTCGAGCTTAATCATTTAGAGGAAGTAAAAGTCGTAACAAGGTTTCCGTAGGTGAACCTGCAGAAGGATCATGCTGACTGACTGTACC	0	0	0	0	0	0	0	0	0	0	0	0	0	0	0	0	9.97244e-05	0	0	0	0	0	0	0	0	0	0	0	0	0	0	0	Cercozoa_356	1	Rhogostoma-lineage_X_sp.	Rhogostoma-lineage	Cercozoa	Eukaryota	Rhizaria	Filosa-Thecofilosea	Cryomonadida	Rhogostoma-lineage_X	Rhogostoma-lineage_X_sp.
396	CCGAGATCTACACTATCGCCGTTCGGTACACACCGCCCGTCGCTACCTCCGATAGAATGGCTAAGCGAGGCCGTTGGACCGGAAAGGCGTTCGAGCTTAATCATTTAGAGGAAGTAAAAGTCGTAACAAGGTTTCCGTAGGTGAACCTGCAGAAGGATCATGCTGACTGACTTAACG	0	0	0	0	0	0	0	0	0	0	0	0	0	0	0	0	0	0	0	0	0	0	0	0	0	0	0	0.000147994	0	0	0	0	Cercozoa_356	1	Rhogostoma-lineage_X_sp.	Rhogostoma-lineage	Cercozoa	Eukaryota	Rhizaria	Filosa-Thecofilosea	Cryomonadida	Rhogostoma-lineage_X	Rhogostoma-lineage_X_sp.
397	CCGCCCGTCACACCCACCGATTGAATAGTCCGGCGAAGACTCGGGATTGAGGTTTTGCTCCTTCATTGGGGCCAGACCGCAAGCACTTGTCTGAACCTTATTGTTTAGAGGAAGGTGAAGTCGTAACAAGGTTTCCGTAGGTGAA	0	0	0	0	0	0	0	0	0	0	0	0	0	0	0	0	0	4.55595e-05	0	0	0	0	0	0	0	0	0	0	0	0	0	0	Bacillariophyta_29	1	Thalassiosira_tumida	Polar-centric-Mediophyceae	Ochrophyta	Eukaryota	Stramenopiles	Bacillariophyta	Bacillariophyta_X	Thalassiosira	Thalassiosira_tumida
398	CCGCCCGTCACACCTACCAATTGAATGGTCCGGTGAAGCCTTGGGATTGTGGTTTCGTTTCTTCCTTGAGACTTGACTGAGAGAACTTGTCTAAACCTTATAATTTAGAGGAAGATAAAGTTATAACAAGGTTTCTGTAGGTGAA	0	0	0	0	0	0	0	0	0	0	0	0	0	3.48595e-05	0	0	3.19118e-05	0	0	0	0	0	0	0	0	0	0	3.69984e-05	0	0	0	0	Bacillariophyta_17	1	Porosira_pseudodelicatula	Polar-centric-Mediophyceae	Ochrophyta	Eukaryota	Stramenopiles	Bacillariophyta	Bacillariophyta_X	Porosira	Porosira_pseudodelicatula
399	CCGCCCGTCACACCTACCAATTGAATGGTCTGATGAAGACTCAGGATTGTGGTTTGGCTCCTCCAATGGGGTATGACCGCAAGAACTTGTCTGAAATTTATCATTCAGAGGAAGGTGAAGGTATAACAAGGTTTCCGTAGGTGAA	0	0	0	0	0	0	0	0	0	0	0	0	0	0	0	4.48531e-06	0	0	0	0	0	0	0	0	0	0	0	0	0	0	0	0	Bacillariophyta_33	1	Thalassiosira_delicatula	Polar-centric-Mediophyceae	Ochrophyta	Eukaryota	Stramenopiles	Bacillariophyta	Bacillariophyta_X	Thalassiosira	Thalassiosira_delicatula
400	CCGCCCGTCACACCTACCAATTGAATGGTTCGGTGAAGCCTTGGGATTGTGGTTTGGTTTCTTCCTTGAGACTTGACTGAGAGAACTTGTCTAAACCTTATAATTAAGAGGAAGATAAAGTTATAACAAGGTTTCTGTAGGTGAA	4.59006e-05	0	0	0	0	0	0	0	0	0	0	0	0	0	0	0	0	0	0	0	0	0	0	0	0	0	0	0	0	0	0	0	Bacillariophyta_17	1	Porosira_pseudodelicatula	Polar-centric-Mediophyceae	Ochrophyta	Eukaryota	Stramenopiles	Bacillariophyta	Bacillariophyta_X	Porosira	Porosira_pseudodelicatula
401	CCGCCCGTCACACCTACCAATTGTATGGTCCAGTGAGGCCTCAGGATTGTGGATAGTTTTCTTTATTGGAAGTTAGTTGCGAGAACTTGTCCAGACCTTATCATTTAGAGGAAGGTGAAGTCAGAACAACGTTTCCGTAGGTGAA	0	0	0	0	0	0	0	0.000109181	0	0	0.000133134	0	0	0	0	0	0	0	0	0	0	0	0	0	0	0	0	0	0	0	0	8.2578e-05	Bacillariophyta_219	1	Fragilariopsis_sublineata	Raphid-pennate	Ochrophyta	Eukaryota	Stramenopiles	Bacillariophyta	Bacillariophyta_X	Fragilariopsis	Fragilariopsis_sublineata
402	CCGCCCGTCACACCTACCCATTGAACGGTCCAATGAACACCCGAGCGCGGACTTTGTTTCCTTCATTGGAGATTAAGACCGTAAATCAGTGTAAATCTTATCGTTTAGAGGAAGGTGCAGTTGTAACAAGGTTTCTGTAGGTGAA	0	0	0	0	0	0	0	0	0	0	0	6.30251e-05	0	0	0	0	0	0	0	0	0	0	0	0	0	0	0	0	0	0	0	0	Bacillariophyta_121	1	Rhizosolenia_pungens	Radial-centric-basal-Coscinodiscophyceae	Ochrophyta	Eukaryota	Stramenopiles	Bacillariophyta	Bacillariophyta_X	Rhizosolenia	Rhizosolenia_pungens
403	CCGCCCGTCACACCTACCGATTGAATGGTCCAGTGAAAACCTGGAATATTAGATATGTGCCATTTTAGGTATGTGTTTAGTAGAACTTGTTTAAACCTTATCATTTAGAGGAAGGTGAAGTCGTAACAAGGTTTCTGTAGGTGAA	0	0	0	0	0	0	0	0	0	0	0	0.000138655	0	0	0	0	0	0	0	0	0	0	0	0	0	0	0	0	0	0	0	0	div_reps_786	1	Unclassified Eukaryota	Unclassified Eukaryota	Unclassified Eukaryota	Unclassified Eukaryota	Unclassified Eukaryota	Unclassified Eukaryota	Unclassified Eukaryota	Unclassified Eukaryota	Unclassified Eukaryota
404	CCGCCCGTCACACCTACCGATTGAATGGTCCGGTGAGGCCTCGGGATTGTGGTAAGTTTCCTTTATTGGAAGTTAGTCGCAAGAACTTGTCCAAACCTTATCATTTAGAGGAAGGTGAAGTCGTAACAAGGTTTCCGTAGGTGAA	0	0	0	0	0	0	0	0	0.000249811	0	0	0	0	0	0	0	0	0	0	0	0	0	0	0	0	0	0	0	0	0	0	0	Bacillariophyta_219	1	Fragilariopsis_sublineata	Raphid-pennate	Ochrophyta	Eukaryota	Stramenopiles	Bacillariophyta	Bacillariophyta_X	Fragilariopsis	Fragilariopsis_sublineata
405	CCGCCCGTCACACCTACTGATTGAATGGTCTGGTGAAGCCTCAGGATTGTGGTTTGGTTTCTTCATTGAGACTTGACTGCGAGAACTTGTCTAAACCTTATCATTTAGAGGAAGGTGAAGTCGTAAGAAGGTTTCCGTAGGTGAA	0	0	0	0	0	0	0	0	0	0	0	6.30251e-05	0	0	0	0	0	0	0	0	0	0	0	0	0	0	0	0	0	0	0	0	Bacillariophyta_17	1	Porosira_pseudodelicatula	Polar-centric-Mediophyceae	Ochrophyta	Eukaryota	Stramenopiles	Bacillariophyta	Bacillariophyta_X	Porosira	Porosira_pseudodelicatula
406	CCGCCCGTCGACTCTACCGATTGAATGGTTCGGTGAAAACTCCGGACTGGGGTTCGCAAGCTTCACGGCGAACGTACCTCGGGAAGTTGGTTAAACCTCACTATTTAGAGGAAGGTGAAGTCGTAACAAGGTTTCCGTAGGTGAA	0	0	0	0	0	0	0	0	0	0	0	0	0	0	7.09468e-05	0	0	0	0	0	0	0	0	0	0	0	0	0	0	0	0	0	Pelagophyceae_14	1	Aureococcus_anophagefferens	Pelagomonadaceae	Ochrophyta	Eukaryota	Stramenopiles	Pelagophyceae	Pelagomonadales	Aureococcus	Aureococcus_anophagefferens
407	CCGCCCGTCGACTCTACCGATTGAATGGTTCGGTGAAACCTCCGGACTGGGGTTCGCAAGCTTCACGGCGAACGTACCTCGGGAAGTTGGTTAAACCTCACTATTTAGAGGAAGGTGAAGTCGTAACAAGGTTTCCGTAGGTGAA	0	0	0	0	0	0	0	0	0	0	0	0	0	0	0	8.07356e-05	0	0	0	0	0	0	0	0	0	0	0	0	0	0	0	0	Pelagophyceae_14	1	Aureococcus_anophagefferens	Pelagomonadaceae	Ochrophyta	Eukaryota	Stramenopiles	Pelagophyceae	Pelagomonadales	Aureococcus	Aureococcus_anophagefferens
408	CCGCCCGTCGCACCCACCGATTGAATGGTCCGGTGAAGACTCGGGATTGTGGTTTGGCTCCTTCATTGGGGCCAGACCGCTAGAACTTGTCTGAACCTTGTCATTTAGAGGAAGGTGAAGTCATAACAAGGTTTCCGTAGGTGAA	0	0	0	0	0	0	0	0.000262035	0	0	0	0	0	0	0	0	0	0	0	0	0	0	0	0	0	0	0	0	0	0	0	0	Bacillariophyta_29	1	Thalassiosira_tumida	Polar-centric-Mediophyceae	Ochrophyta	Eukaryota	Stramenopiles	Bacillariophyta	Bacillariophyta_X	Thalassiosira	Thalassiosira_tumida
409	CCGCCCGTCGCACCTACAGATTGAATGGTCTGGTGAAGCCTCGGGATTGTGGTTTGGTTTCTTCATTGAGACTTGACTGTGAGAACCTGTCTAAACCTTATCATTTAGAGGAAGGTGAAGTTTTAACAAGGTTTCCGTAGGTGAA	0	0	0	0	0	0	0	0	0	0	0	3.7815e-05	0	0	0	0	0	0	0	0	0	0	0	0	0	0	0	0	0	0	0	0	Bacillariophyta_17	1	Porosira_pseudodelicatula	Polar-centric-Mediophyceae	Ochrophyta	Eukaryota	Stramenopiles	Bacillariophyta	Bacillariophyta_X	Porosira	Porosira_pseudodelicatula
410	CCGCCCGTCGCACCTACCAATTGAACGGACCGATGAACACCCGAGCGCGGACTTTTTTTCCCTCATTGGAGATTAAGACCGTAAACCCGTGTAAATCTTATCGTTTAGAGGAAGGTGAAGTCGTAACAAGGTTTCCGTAGGTGAA	0	0	0	0	0	0	0	0	0	0	0	6.93276e-05	0	0	0	0	0	0	0	0	0	0	0	0	0	0	0	0	0	0	0	0	Bacillariophyta_121	1	Rhizosolenia_pungens	Radial-centric-basal-Coscinodiscophyceae	Ochrophyta	Eukaryota	Stramenopiles	Bacillariophyta	Bacillariophyta_X	Rhizosolenia	Rhizosolenia_pungens
411	CCGCCCGTCGCACCTACCAATTGAACGGTCCGATGAACACCCGAGCGCGGACTTTGTTTCCTTCATTGGAGATTAAGACCGTAAACCCGTGTAAATCTTATCGTTTAGAAGAAGATGAAGTCGTAACAAGGTTTCCGTAGGTGAA	0	0	0	0	0	0	0	0	0	0	0	0	0.000103562	0	0	0	5.98346e-05	0	0	0	0	0	0	0	0	0	0	0	0	0.000113955	7.6926e-05	0	Bacillariophyta_121	1	Rhizosolenia_pungens	Radial-centric-basal-Coscinodiscophyceae	Ochrophyta	Eukaryota	Stramenopiles	Bacillariophyta	Bacillariophyta_X	Rhizosolenia	Rhizosolenia_pungens
412	CCGCCCGTCGCACCTACCAATTGAATGGTCCAGTGAAGCCTCGAGATTGTGGCGAGTTTCCTTCATTGGGAGTTTGTCGCAAGAACTTGTCTAAACCTTATCATTTAGAGGAAGGTGAAGCCGTAACAAGGTTTCCGTAGGTGAA	0	0	0	0	0	0	0.00026182	0.00023292	0	0	0.000209211	0	0	0	0	0	0	0	0	0	0	0	0	0	0	0	0	0	0	0	0	0	Bacillariophyta_207	1	Nitzschia_sp.	Raphid-pennate	Ochrophyta	Eukaryota	Stramenopiles	Bacillariophyta	Bacillariophyta_X	Nitzschia	Nitzschia_sp.
413	CCGCCCGTCGCACCTACCAATTGAATGGTCCGGTGAAGCCTCGGGATTGTGACCAGTTTCCTTTATTGGGAGTTGGTTGCAAGAACTTGTCTAAACCTTATCATTTAGAGGAAGGTGAAGTCGTAACAAGGTTTCCGTAGGTGAA	0	0	0	0	0	0	0	0	0	0	0.000123625	0	0	0	0	0	0	0	0	0	0	0	0	0	0	0	0	0	0	0	0	0	Bacillariophyta_183	1	Raphid-pennate_X_sp.	Raphid-pennate	Ochrophyta	Eukaryota	Stramenopiles	Bacillariophyta	Bacillariophyta_X	Raphid-pennate_X	Raphid-pennate_X_sp.
414	CCGCCCGTCGCACCTACCAATTGAATGGTCCGGTGAAGCCTCGGGATTGTGACCAGTTTCCTTTATTGGGAGTTGGTTGCGAGAACTTGTCTAAACCCTATCATTTAGAGGAAGGTGAAGTCGTAACAAGGTTTCCGTAGGTGAA	0	0.000373076	0	0	0	0	0	0	0	0	0	0	0	0	0	0	0	0	0	0	0	0	0	0	0	0	0	0	0	0	0	0	Bacillariophyta_183	1	Raphid-pennate_X_sp.	Raphid-pennate	Ochrophyta	Eukaryota	Stramenopiles	Bacillariophyta	Bacillariophyta_X	Raphid-pennate_X	Raphid-pennate_X_sp.
415	CCGCCCGTCGCACCTACCAATTGAATGGTCCGGTGAAGCCTCGGGATTGTGGTTTGGTTTCTTCATTGAGACTTGACTGTGAGAACTTGTCTAAACCTTATCATTTAGAGGAAGGTGAAGTAGTAACAAGGTATCCGTAGGTGAA	0	0	0	0	0	0	0	0.000225642	0	0	0	0	0	0	0	0	0	0	0	0	0	0	0	0	0	0	0	0	0	0	0	0	Bacillariophyta_17	1	Porosira_pseudodelicatula	Polar-centric-Mediophyceae	Ochrophyta	Eukaryota	Stramenopiles	Bacillariophyta	Bacillariophyta_X	Porosira	Porosira_pseudodelicatula
416	CCGCCCGTCGCACCTACCAATTGAATGGTCCGGTGAAGCCTCGGGATTGTGGTTTGGTTTCTTCATTGAGACTTGACTGTGAGAACTTGTCTAAACCTTATTATTTAGAGGAAGGTGAAGTAGTAACAAGGTTTCCGTAGGTGAA	0.000433505	0	0	0	0	0.00016865	0	0.000560465	6.57397e-05	0	0	0.000132353	0	0.000571695	0.000288221	0.000412649	0.000366986	0.000531527	0	0.00038001	0.00043363	0.000195882	0.000389864	0.000414852	0.000565538	0.000541073	0.000213706	0.000351485	0.000389434	0.000296283	0.00025001	0	Bacillariophyta_17	1	Porosira_pseudodelicatula	Polar-centric-Mediophyceae	Ochrophyta	Eukaryota	Stramenopiles	Bacillariophyta	Bacillariophyta_X	Porosira	Porosira_pseudodelicatula
417	CCGCCCGTCGCACCTACCAATTGAATGGTCCGGTGAGGACTCAGGATTGTGGTTTGGCTCCTTCATTGGGGCCAGACCGCTAGAACTTGTCCAAACCTTATCGTTTAGGGGAAGGTGAAGTTGTAACAAGGTTTCCGTAGGTGAA	0	0	0	0	0	0	0	0	0	0	0	0	0	0	0	0	0	8.35257e-05	0	0	0	0	0	0	0	0	0	0	0	0	0	0	Bacillariophyta_70	1	Polar-centric-Mediophyceae	Polar-centric-Mediophyceae	Ochrophyta	Eukaryota	Stramenopiles	Bacillariophyta	Bacillariophyta_X	Unclassified Eukaryota	Unclassified Eukaryota
418	CCGCCCGTCGCACCTACCAATTGAATGGTCCGGTGAGGCCTAAGGATTGTGGTTAGTTTCCTTTATTGGAAGTTAGTCGTGAGAACTTGTCCAAACCTTATCATTTAGAGGAAGGTGAAGTTGTAACAAGGTTTCTGTAGGTGAA	0	0	0	0	0	0	0	0	0.000295829	0	0	0	0	0	0	0	0	0	0	0	0	0	0	0	0	0	0	0	0	0	0	0	Bacillariophyta_219	1	Fragilariopsis_sublineata	Raphid-pennate	Ochrophyta	Eukaryota	Stramenopiles	Bacillariophyta	Bacillariophyta_X	Fragilariopsis	Fragilariopsis_sublineata
419	CCGCCCGTCGCACCTACCAATTGAATGGTCCGGTGAGGCCTCAGGATTGTGGTTAGTTTCCTTTATTGGAAGTTAGTTGCGAGGACTTGTCCAAACCTTATCATTTAGAGGAAGGGGAAGTCGTAACAAGGTTTCCGTAGGTGAA	0	0	0	0	0	0	0	0.000262035	0	0	0	0	0	0	0	0	0	0	0	0	0	0	0	0	0	0	0	0	0	0	0	0	Bacillariophyta_219	1	Fragilariopsis_sublineata	Raphid-pennate	Ochrophyta	Eukaryota	Stramenopiles	Bacillariophyta	Bacillariophyta_X	Fragilariopsis	Fragilariopsis_sublineata
420	CCGCCCGTCGCACCTACCAATTGAATGGTCCGGTGAGGCCTTGAGATTGTGGTTAGTTTCCTTTATTGGAAGTTAGTTTCAAGAACTTGTCCAAACCTTATCATTTAGAGGAAGGTGAAGTCGTAACAAGGTTTCCGTAGGTGAA	0	0	0	0	0	0	0	0	0	0	3.32836e-05	0	0	0	0	0	0	0	0	0	0	0	0	0	0	0	0	0	0	0	0	0	Bacillariophyta_219	1	Fragilariopsis_sublineata	Raphid-pennate	Ochrophyta	Eukaryota	Stramenopiles	Bacillariophyta	Bacillariophyta_X	Fragilariopsis	Fragilariopsis_sublineata
421	CCGCCCGTCGCACCTACCAATTGAATGGTCGGGTGAAGACTCGGAATTGTGGTTTGGCTCCTTCATTGGGGTTAGACCGCAAGAACTTGTCTGAACCTTATCATTTAGAGGAAGGTGAAGTCGTAACAAGGTTTCCGTAGGTGAA	0	0	0	0	0	0	0	0	0	0	0	0	0	0	0	0	0	2.27797e-05	0	0	0	0	0	0	0	0	0	0	0	0	0	0	Bacillariophyta_29	1	Thalassiosira_tumida	Polar-centric-Mediophyceae	Ochrophyta	Eukaryota	Stramenopiles	Bacillariophyta	Bacillariophyta_X	Thalassiosira	Thalassiosira_tumida
422	CCGCCCGTCGCACCTACCAATTGAATTGTCCGGTGAAGCCCCGGGACTGTGGTTTGGTTTCTTCATTGAGACTTGACTGCAAGAAATTTTCTAAACCTTATAATTTAGAGGAAGGTGAAGTCGTAACAAGGGTTCCGTAGGTGAA	0	0	0	0	0	0	0	6.55089e-05	0	0	0	0	0	0	0	0	0	0	0	0	0	0	0	0	0	0	0	0	0	0	0	0	Bacillariophyta_17	1	Porosira_pseudodelicatula	Polar-centric-Mediophyceae	Ochrophyta	Eukaryota	Stramenopiles	Bacillariophyta	Bacillariophyta_X	Porosira	Porosira_pseudodelicatula
423	CCGCCCGTCGCACCTACCAATTGTATGGTCCAGTGAGGCCTCAGGATTGTGGATAGTTTCCTTTATTGGAAGTTAGTTGCGAGAACTTGTCCAAACCTTATCATTTAGAGGAAGGTGAAGTCAGAACAACGTTTCCGTAGGTGAA	0	0	0	0	0	0	0	0	0	0	0	6.30251e-05	0	0	0	0	0	0	0	0	0	0	0	0	0	0	0	0	0	0	0	0	Bacillariophyta_219	1	Fragilariopsis_sublineata	Raphid-pennate	Ochrophyta	Eukaryota	Stramenopiles	Bacillariophyta	Bacillariophyta_X	Fragilariopsis	Fragilariopsis_sublineata
424	CCGCCCGTCGCACCTACCATTTGAATGGTCCGGTGAGGCCTCGGGATTGTGGTTAGTTTCCTTTATTGGAAGTTAGTTGCGAGAACTTGTCCAAACCTTATCATTTAGAGGAAGGTGAAGTCGTAACAAGATTTCCGTAGGTGAA	0	0	0	0	0	0	0	0	8.54617e-05	0	0	5.67226e-05	0	0	0	0	0	0	0	0	0	0	0	0	0	0	0	0	0	0	0	0	Bacillariophyta_219	1	Fragilariopsis_sublineata	Raphid-pennate	Ochrophyta	Eukaryota	Stramenopiles	Bacillariophyta	Bacillariophyta_X	Fragilariopsis	Fragilariopsis_sublineata
425	CCGCCCGTCGCACCTACCGATCGAAGGTAATGATGAGCCCTCAGGACAGTTGTTTTAGTCCTTCACGGGACTTTTACGGTTGAAATTTGTGCAAATCCTTACCTTTAGAGGAAGGTGAAGTCGTAACAAGGTTACCGTAGGTGAA	4.08005e-05	0	0	0	0	0	0	0	0	0	0	0	6.90412e-05	0	9.31177e-05	4.93384e-05	2.79228e-05	0	0	2.92315e-05	4.26521e-05	4.19748e-05	0.000119958	0	4.29523e-05	0	2.28971e-05	0	1.34288e-05	2.2791e-05	0	0	Dictyochophyceae_12	1	Pseudopedinella_elastica	Pedinellales	Ochrophyta	Eukaryota	Stramenopiles	Dictyochophyceae	Dictyochophyceae_X	Pseudopedinella	Pseudopedinella_elastica
426	CCGCCCGTCGCACCTACCGATCGAAGGTAATGATGAGCCCTCAGGACTACTGATCGGGCCCCTCACGGGGTCTTTTCGGTTGAAATTTGTGCAAATCCTTACCTTTAGAGGAAGGTGAAGTCGTAACAAGGTTACCGTAGGTGAA	0	0	0	0	0	0	0	0	0	0	8.55863e-05	0	0	0	0	0	0	0	0	0	0	0	0	0	0	0	0	0	0	0	0	0	Dictyochophyceae_12	1	Pseudopedinella_elastica	Pedinellales	Ochrophyta	Eukaryota	Stramenopiles	Dictyochophyceae	Dictyochophyceae_X	Pseudopedinella	Pseudopedinella_elastica
427	CCGCCCGTCGCACCTACCGATCGAAGGTAATGATGAGCCCTCAGGACTACTGATCGGGTCCCTCACGGGGTCTTTTCGGTTGAAATTTGTGCAAATCCTTACCTTTAGAGGAAGGTGAAGTCGTAACAAGGTTACAGTAGGTGAA	0	0	0	0	0	0	0	0	0	0	0	0	0	0	0	0.000394707	0	0	0	0	0	0	0	0	0	0	0	0	0	0	0	0	Dictyochophyceae_12	1	Pseudopedinella_elastica	Pedinellales	Ochrophyta	Eukaryota	Stramenopiles	Dictyochophyceae	Dictyochophyceae_X	Pseudopedinella	Pseudopedinella_elastica
428	CCGCCCGTCGCACCTACCGATCGAAGGTAATGATGAGCCCTCAGGACTACTGATCGGGTCCCTCACGGGGTCTTTTCGGTTGAAATTTGTGCAAATCCTTACCTTTAGAGGAAGGTGAAGTCGTAACAAGGTTACCGTAGGTGAA	0.0102256	0.00170829	0.00151764	0.0322733	0.0329014	0.0164153	0.0107192	0.00682748	0.00470697	0	0	0.0163802	0.0221277	0.0217663	0.00635861	0.00738731	0.00814549	0.0112836	0.0101958	0.00976332	0.0104071	0.00899659	0.0135253	0.0078324	0.0116687	0.00830456	0.00824295	0.00740585	0.00962171	0.01214	0.0131992	0.0320847	Dictyochophyceae_12	1	Pseudopedinella_elastica	Pedinellales	Ochrophyta	Eukaryota	Stramenopiles	Dictyochophyceae	Dictyochophyceae_X	Pseudopedinella	Pseudopedinella_elastica
429	CCGCCCGTCGCACCTACCGATCGAAGGTAATGATGAGCCCTCAGGACTACTGATCGGGTCCCTCACGGGGTCTTTTCGGTTGAAATTTGTGCAAATCCTTACCTTTAGAGGAAGGTGAAGTCGTAACAAGGTTACTGTAGGTGAA	0.000504906	0	0	0	0.000789633	0	0	0.000960797	0	0	0	0.00159453	0.00098729	0.00105973	0.000376905	0	0.000323107	0.000949156	0	0	0	0	0	0	0	0	0	0	0	0	0	0.0013403	Dictyochophyceae_12	1	Pseudopedinella_elastica	Pedinellales	Ochrophyta	Eukaryota	Stramenopiles	Dictyochophyceae	Dictyochophyceae_X	Pseudopedinella	Pseudopedinella_elastica
430	CCGCCCGTCGCACCTACCGATTAAATGGTCCGGTGAAAACCTGGGATATTAGATATGTGCCATATTAGGTATGTGTTTAGTAGAACTTGTTTAAACCTTATCATTTAGAGGAAGGTGAAGTCGTAACAAGGTTTCCGTAGGTGAA	0	0.00070688	0	0	0	0	0	0	0	0	0	0	0	0	0	0	0	0	0	0	0	0	0	0	0	0	0	0	0	0	0	0	div_reps_786	1	Unclassified Eukaryota	Unclassified Eukaryota	Unclassified Eukaryota	Unclassified Eukaryota	Unclassified Eukaryota	Unclassified Eukaryota	Unclassified Eukaryota	Unclassified Eukaryota	Unclassified Eukaryota
431	CCGCCCGTCGCACCTACCGATTAAATGGTCCGGTGAAAACCTGGGATATTAGATATGTGCCATTTTAGGTATGTGTTTAGTAGAACTTGTTTAAACCTTATCATTTAGAGGAAGGTGAAGTCGTAACAAGGTTTCCGTAGGTGAA	0	0.00862001	0	0	0	0	0	0	0	0	0	0	0	0	0	0	0	0	0	0	0	0	0	0	0	0	0	0	0	0	0	0	div_reps_786	1	Unclassified Eukaryota	Unclassified Eukaryota	Unclassified Eukaryota	Unclassified Eukaryota	Unclassified Eukaryota	Unclassified Eukaryota	Unclassified Eukaryota	Unclassified Eukaryota	Unclassified Eukaryota
432	CCGCCCGTCGCACCTACCGATTAAATGGTCCGGTGAAAACCTGGGATATTAGATATGTGCCATTTTAGGTATGTGTTTAGTAGAACTTGTTTAAACCTTATCATTTAGAGGAAGGTGAAGTCGTAACAAGGTTTCTGTAGGTGAA	0	0.0013254	0	0	0	0	0	0	0	0	0	0	0	0	0	0	0	0	0	0	0	0	0	0	0	0	0	0	0	0	0	0	div_reps_786	1	Unclassified Eukaryota	Unclassified Eukaryota	Unclassified Eukaryota	Unclassified Eukaryota	Unclassified Eukaryota	Unclassified Eukaryota	Unclassified Eukaryota	Unclassified Eukaryota	Unclassified Eukaryota
433	CCGCCCGTCGCACCTACCGATTGAACGGTCCGATGAACACCCGAGCGCGGACTTTGTTTCCTTCATTGAAGATTAAGACCGTAAACCCGTGTAAATCTTATCTTTTACAGGAAGGTGAAGTCGTAACAAGGTTTCTGTAGGTGAA	5.10006e-05	0	0	0.00014719	0	0	0	0	0	0	0	0	0.000124274	0.000118522	0	0	7.18015e-05	0	0	0	0	9.09453e-05	0	0	0	0	0	9.86625e-05	0	0.00015194	5.1284e-05	0	Bacillariophyta_121	1	Rhizosolenia_pungens	Radial-centric-basal-Coscinodiscophyceae	Ochrophyta	Eukaryota	Stramenopiles	Bacillariophyta	Bacillariophyta_X	Rhizosolenia	Rhizosolenia_pungens
434	CCGCCCGTCGCACCTACCGATTGAACGGTCCGATGAACACCCGAGCGCGGACTTTGTTTCCTTCATTGGAGATTAAGACCGTAAACCCGTGTAAACCTTATCACTTAGAGGAAGGAGAAGTCGTAACAAGGTTTCCGTAGGTGAA	0	0	0	0	0	0	0	0	0	0	0	0	0	0	0	0	0	0	0	0	0.0001635	0.000181891	0	0	0	0	0	0	0	0	0	0	Bacillariophyta_150	1	Chaetoceros_debilis	Polar-centric-Mediophyceae	Ochrophyta	Eukaryota	Stramenopiles	Bacillariophyta	Bacillariophyta_X	Chaetoceros	Chaetoceros_debilis
435	CCGCCCGTCGCACCTACCGATTGAACGGTCCGATGAACACCCGAGCGCGGACTTTGTTTCCTTCATTGGAGATTAAGACCGTAAACCCGTGTAAACCTTATCATTTAGAGGAAGGTGAAGTCGTAACAAGGTTTCCGTAGGTGAA	0	0	0	0	0	0.000354165	0	0	0	0	0	0	0	0	0	0	0.000243327	0	0	0	0	0	0	0	0	0.000389086	0	0.000345319	0	0.000364656	0.000333346	0	Bacillariophyta_46	1	Skeletonema_menzellii	Polar-centric-Mediophyceae	Ochrophyta	Eukaryota	Stramenopiles	Bacillariophyta	Bacillariophyta_X	Skeletonema	Skeletonema_menzellii
436	CCGCCCGTCGCACCTACCGATTGAACGGTCCGATGAACACCCGAGCGCGGACTTTGTTTCCTTCATTGGAGATTAAGACCGTAAACCCGTGTAAACCTTATTATTTAGAGGAAGGAGAAGTCGTAACAAGGTTTCCGTAGGTGAA	0	0	0	0	0	0	0	0	0	0	0	0	0.000138082	0	0	0	0	0	0	0	0	0	0	0	0	0	0	0	0	0	0	0	Bacillariophyta_46	1	Skeletonema_menzellii	Polar-centric-Mediophyceae	Ochrophyta	Eukaryota	Stramenopiles	Bacillariophyta	Bacillariophyta_X	Skeletonema	Skeletonema_menzellii
437	CCGCCCGTCGCACCTACCGATTGAACGGTCCGATGAACACCCGAGCGCGGACTTTGTTTCCTTCATTGGAGATTAAGACCGTAAACCCGTGTAAATCTTATCGTTCAGAGGAAGGTGAAGTCGTAACAAGGTTTCCGTAGGTGAA	0	0	0.00313646	0	0	0	0	0	0	0	0	0	0	0	0	0	0	0	0	0	0	0	0	0	0	0	0	0	0	0	0	0	Bacillariophyta_121	1	Rhizosolenia_pungens	Radial-centric-basal-Coscinodiscophyceae	Ochrophyta	Eukaryota	Stramenopiles	Bacillariophyta	Bacillariophyta_X	Rhizosolenia	Rhizosolenia_pungens
438	CCGCCCGTCGCACCTACCGATTGAACGGTCCGATGAACACCCGAGCGCGGACTTTGTTTCCTTCATTGGAGATTAAGACCGTAAACCCGTGTAAATCTTATCGTTTAGAGGAAGGTGAAGTCGTAACAAGGTTTCAGTAGGTGAA	0	0	0	0	0	0	0	0	0	0	0	0	0	0	0	0.00419825	0	0	0	0	0	0	0	0	0	0	0	0	0	0	0	0	Bacillariophyta_121	1	Rhizosolenia_pungens	Radial-centric-basal-Coscinodiscophyceae	Ochrophyta	Eukaryota	Stramenopiles	Bacillariophyta	Bacillariophyta_X	Rhizosolenia	Rhizosolenia_pungens
439	CCGCCCGTCGCACCTACCGATTGAACGGTCCGATGAACACCCGAGCGCGGACTTTGTTTCCTTCATTGGAGATTAAGACCGTAAACCCGTGTAAATCTTATCGTTTAGAGGAAGGTGAAGTCGTAACAAGGTTTCCATAGGTGAA	0.000214203	0	0	0.000364101	0.000324627	0.000421625	0	0	0	0	0	0	0.000386631	0.000313735	0	0	6.78126e-05	0	0	0	0	0	0	0	0	0	0	0	0	0.000433029	0.000282062	0.000304903	Bacillariophyta_121	1	Rhizosolenia_pungens	Radial-centric-basal-Coscinodiscophyceae	Ochrophyta	Eukaryota	Stramenopiles	Bacillariophyta	Bacillariophyta_X	Rhizosolenia	Rhizosolenia_pungens
440	CCGCCCGTCGCACCTACCGATTGAACGGTCCGATGAACACCCGAGCGCGGACTTTGTTTCCTTCATTGGAGATTAAGACCGTAAACCCGTGTAAATCTTATCGTTTAGAGGAAGGTGAAGTCGTAACAAGGTTTCCGGAGGTGAA	0.00084151	0	0	0	0.000956333	0.00119179	0	0	0	0	0	0.00110294	0.00114608	0.0011155	0	0	0.000638236	0	0	0	0	0	0	0.000746733	0.000715871	0.000869364	0	0.000604308	0.000604295	0	0.00089747	0.000902005	Bacillariophyta_121	1	Rhizosolenia_pungens	Radial-centric-basal-Coscinodiscophyceae	Ochrophyta	Eukaryota	Stramenopiles	Bacillariophyta	Bacillariophyta_X	Rhizosolenia	Rhizosolenia_pungens
441	CCGCCCGTCGCACCTACCGATTGAACGGTCCGATGAACACCCGAGCGCGGACTTTGTTTCCTTCATTGGAGATTAAGACCGTAAACCCGTGTAAATCTTATCGTTTAGAGGAAGGTGAAGTCGTAACAAGGTTTCCGTAGGAACC	0	0	0	0	0	0	0	0	0	0	0	0	0	0	0	0	5.18567e-05	0	0	0	0	0	0	0	0	0	9.92207e-05	0	0	0	0	0	Bacillariophyta_121	1	Rhizosolenia_pungens	Radial-centric-basal-Coscinodiscophyceae	Ochrophyta	Eukaryota	Stramenopiles	Bacillariophyta	Bacillariophyta_X	Rhizosolenia	Rhizosolenia_pungens
442	CCGCCCGTCGCACCTACCGATTGAACGGTCCGATGAACACCCGAGCGCGGACTTTGTTTCCTTCATTGGAGATTAAGACCGTAAACCCGTGTAAATCTTATCGTTTAGAGGAAGGTGAAGTCGTAACAAGGTTTCCGTAGGGAAC	0	0	0	0	0	0	0	0	4.60178e-05	0	0	0	0	0	0.000155196	0	9.17464e-05	0	0	0	0	0	0	0	0	0	0	0.000147994	0.000349148	0	0	0	Bacillariophyta_121	1	Rhizosolenia_pungens	Radial-centric-basal-Coscinodiscophyceae	Ochrophyta	Eukaryota	Stramenopiles	Bacillariophyta	Bacillariophyta_X	Rhizosolenia	Rhizosolenia_pungens
443	CCGCCCGTCGCACCTACCGATTGAACGGTCCGATGAACACCCGAGCGCGGACTTTGTTTCCTTCATTGGAGATTAAGACCGTAAACCCGTGTAAATCTTATCGTTTAGAGGAAGGTGAAGTCGTAACAAGGTTTCCGTAGGTAAC	0	0	0	0	0	0	0	0	0	0	0	0	0	0	0	0	0.000263272	0	0	0	0	0	0	0	0	0	0.00016028	0.000234323	0	0	0	0	Bacillariophyta_121	1	Rhizosolenia_pungens	Radial-centric-basal-Coscinodiscophyceae	Ochrophyta	Eukaryota	Stramenopiles	Bacillariophyta	Bacillariophyta_X	Rhizosolenia	Rhizosolenia_pungens
444	CCGCCCGTCGCACCTACCGATTGAACGGTCCGATGAACACCCGAGCGCGGACTTTGTTTCCTTCATTGGAGATTAAGACCGTAAACCCGTGTAAATCTTATCGTTTAGAGGAAGGTGAAGTCGTAACAAGGTTTCCGTAGGTGAA	0.267248	0.0425797	0.0103706	0.395251	0.381454	0.312205	0.136485	0.203376	0.100957	0.0595901	0.00890098	0.360352	0.388599	0.38381	0.0848302	0.092505	0.216466	0.184653	0.205136	0.24231	0.27999	0.2681	0.246724	0.29135	0.314675	0.306752	0.203868	0.219407	0.232251	0.39752	0.324327	0.386827	Bacillariophyta_121	1	Rhizosolenia_pungens	Radial-centric-basal-Coscinodiscophyceae	Ochrophyta	Eukaryota	Stramenopiles	Bacillariophyta	Bacillariophyta_X	Rhizosolenia	Rhizosolenia_pungens
445	CCGCCCGTCGCACCTACCGATTGAACGGTCCGATGAACACCCGAGCGCGGACTTTGTTTCCTTCATTGGAGATTAAGACCGTAAACCCGTGTAAATCTTATCGTTTAGAGGAAGGTGAAGTCGTAACAAGGTTTCTGTAGGTGAA	0.0138518	0.0062932	0.00121411	0.00987721	0.011397	0.00560481	0.00649931	0.0232702	0.00413503	0	0	0.0304978	0.0159071	0.0161957	0.00433662	0.00340435	0.00824521	0.013068	0.0049695	0.00988025	0.00941901	0.0120608	0.0079872	0.0128272	0.0121269	0.00997033	0.00535792	0.00451998	0.00501564	0.00848584	0.00879521	0.0150355	Bacillariophyta_121	1	Rhizosolenia_pungens	Radial-centric-basal-Coscinodiscophyceae	Ochrophyta	Eukaryota	Stramenopiles	Bacillariophyta	Bacillariophyta_X	Rhizosolenia	Rhizosolenia_pungens
446	CCGCCCGTCGCACCTACCGATTGAACGGTCCGATGAACACCCGAGCGCGGACTTTGTTTCCTTCATTGGAGATTAAGACCGTAAACCTGTCTAAACCTTATCACTTAGAGGAAGGTGAAGTCGTAACAAGGTTTCCGTAGGTGAA	0	0	0	0	0	0	0	0	0	0	0	0	0	0	0	0	0	0	0	0	0	0	0	0	0	0	0	0	0	0	0	0.000114339	Bacillariophyta_46	1	Skeletonema_menzellii	Polar-centric-Mediophyceae	Ochrophyta	Eukaryota	Stramenopiles	Bacillariophyta	Bacillariophyta_X	Skeletonema	Skeletonema_menzellii
447	CCGCCCGTCGCACCTACCGATTGAACGGTCCGATGAACACCTGAGCGCGGACTTTGTTTCCTTCATTGGAGATTAAGACCGTAAACCCGTGTAAATCTTATCGTTTAGAGGAAGGTGAAGTCGTAACAAGGTTTCCGTAGGTGAA	0	0.00302388	0	0	0	0	0	0	0	0	0	0	0	0	0	0	0	0	0	0	0	0	0	0	0	0	0	0	0	0	0	0	Bacillariophyta_121	1	Rhizosolenia_pungens	Radial-centric-basal-Coscinodiscophyceae	Ochrophyta	Eukaryota	Stramenopiles	Bacillariophyta	Bacillariophyta_X	Rhizosolenia	Rhizosolenia_pungens
448	CCGCCCGTCGCACCTACCGATTGAACGGTCCGATGAACATTCGGGCGATAACTTTGTTTTCTTCGTTGGAGATTAAGATGTTAAACCTGTGTAAATCTGATCATTTAGAGGAAGGTGAAGTCGTAACAAGGTTTCCGTAGGTGAA	7.14009e-05	0	0	0.000193671	8.7737e-05	9.55684e-05	0	0	0	0	0	0.000107143	8.97536e-05	0.000118522	0	8.97062e-06	0.000103713	0	0	3.89753e-05	8.53042e-05	7.69538e-05	5.9979e-05	7.46733e-05	4.29523e-05	5.47152e-05	6.10589e-05	0.000117162	8.7287e-05	0.000167134	7.05155e-05	0.000107987	Opalozoa_196	1	Opalozoa	Unclassified Eukaryota	Opalozoa	Eukaryota	Stramenopiles	Unclassified Eukaryota	Unclassified Eukaryota	Unclassified Eukaryota	Unclassified Eukaryota
449	CCGCCCGTCGCACCTACCGATTGAACGTTCCGATGAACACCCGAGCGCGGACTGTGTTTCCTTCATTGGAGATTAAGACCGTAAACCCATGTAAATCTTATCGTTTAGAGGAAGGTGAAGTCGTAACAAGGTTTCCGTAGGTGAA	0	0	0	0	0	0	0	0.000465841	0	0	0	0	0	0	0	0	0	0	0	0	0	0	0	0	0	0	0	0	0	0	0	0	Bacillariophyta_121	1	Rhizosolenia_pungens	Radial-centric-basal-Coscinodiscophyceae	Ochrophyta	Eukaryota	Stramenopiles	Bacillariophyta	Bacillariophyta_X	Rhizosolenia	Rhizosolenia_pungens
450	CCGCCCGTCGCACCTACCGATTGAACGTTCCGGTGAGACCTTGGGATTTTGAATCAGGTCGTTTATTCGACTTTTTACAAGAGAACTTGAGCGAACCTTAACGTTTAGAGGAAGGTGAAGTCGTAACAAGGTTTCCGTAGGTGAA	0	0	0	0	0	0	0.000200216	0	0	0.000315292	0.00022823	0	0	0	0	0	0	0	0	0	0	0	0	0	0	0	0	0	0	0	0	0	Sagenista_153	1	Thraustochytriaceae	Thraustochytriaceae	Sagenista	Eukaryota	Stramenopiles	Labyrinthulomycetes	Thraustochytriales	Unclassified Eukaryota	Unclassified Eukaryota
451	CCGCCCGTCGCACCTACCGATTGAACTGTCCGATGAACACCCGAGCGCGGACTTTGTTTCCTTCATTGGAGATTAAGACCGTAAACCCGTGTAAATCTTATCGTTTAGAGGAAGGTGAGGTCGTAACAAGGTTTCCGTAGGTGAA	0	0	0	0	0	0	0	0.000269314	0	0	0	0	0	0	0	0	0	0	0	0	0	0	0	0	0	0	0	0	0	0	0	0	Bacillariophyta_121	1	Rhizosolenia_pungens	Radial-centric-basal-Coscinodiscophyceae	Ochrophyta	Eukaryota	Stramenopiles	Bacillariophyta	Bacillariophyta_X	Rhizosolenia	Rhizosolenia_pungens
452	CCGCCCGTCGCACCTACCGATTGAATAGTCCGGTGAAAACCTGGCATATTAGATATGTGCCGTTTTAGGTATGTGTTTAGTAGAACTTGTTTAAACCTTATTATTTAGAGGAAGGTGAAGTCGTAACAAGGTTTCCGTAGGTGAA	0	0	0	0	0	0	0	0.000181969	0	0	0	0	0	0	0	0	0	0	0	0	0	0	0	0	0	0	0	0	0	0	0	0	div_reps_786	1	Unclassified Eukaryota	Unclassified Eukaryota	Unclassified Eukaryota	Unclassified Eukaryota	Unclassified Eukaryota	Unclassified Eukaryota	Unclassified Eukaryota	Unclassified Eukaryota	Unclassified Eukaryota
453	CCGCCCGTCGCACCTACCGATTGAATCATTCGGTGAGGATTCCGGATTCCGTAGCTTACGCTTCACGGCGTTTTTTACGAAAAAAGTTATCCAAACCTCATGATTTAGAGGAAGGTGAAGTCGTAACAAGGTTTCCGTAGGTGAA	0	0	0	0	0	0	0	0	0	0	0	3.7815e-05	0	0	0	0	0	0	0	0	0	0	0	0	0	0	0	0	0	0	0	0	Phaeophyceae_63	1	Phaeophyceae_XX	Phaeophyceae_XX	Ochrophyta	Eukaryota	Stramenopiles	Phaeophyceae	Phaeophyceae_X	Unclassified Eukaryota	Unclassified Eukaryota
454	CCGCCCGTCGCACCTACCGATTGAATCATTCGGTGAGGATTCCGGATTTTGTTGCTTACGCTTCACGGCGTTTTTGACGAAAGAAGTTATCCAAACCTCATGATTTAGAGGAAGGTGAAGTCGTAACAAGGTTTCCGTAGGTGAA	0.000219303	0	0	0	0	0	0	0	0	0	0	8.82351e-05	0	0	6.20785e-05	0	2.79228e-05	6.0746e-05	6.42055e-05	0.000107182	0.000206152	0.000244853	0.000189934	0.000116158	0.000121698	9.11921e-05	2.28971e-05	3.0832e-05	0	0	0	0	Phaeophyceae_69	1	Phaeophyceae_XX	Phaeophyceae_XX	Ochrophyta	Eukaryota	Stramenopiles	Phaeophyceae	Phaeophyceae_X	Unclassified Eukaryota	Unclassified Eukaryota
455	CCGCCCGTCGCACCTACCGATTGAATGACTCGGTGAAATCTTCGGACCATTTCTAAACCACCCTCGGGTGATTCTGAGACGGGAAGTAGAGTAAACCTCGCCATTTAGAGGAAGGTGAAGTCGTAACAAGGTTTCCGTAGGTGAA	0	0	0	0	0	0	0	0	0	7.00648e-05	0	0	0	0	0	0	0	0	0	0	0	0	0	0	0	0	0	0	0	0	0	0	Chrysophyceae_63	1	Chrysophyceae_Clade-H_X_sp.	Chrysophyceae_Clade-H	Ochrophyta	Eukaryota	Stramenopiles	Chrysophyceae	Chrysophyceae_X	Chrysophyceae_Clade-H_X	Chrysophyceae_Clade-H_X_sp.
456	CCGCCCGTCGCACCTACCGATTGAATGATCCGGTGAAGCCTCGGGATTGTGGTCAGTTTGCTTTATTGCAGGTTGATTGCGAGAACTTGTCTAAACCTTATCATTTAGAGGAAGGTGAAGTCGTAACAAGGTTTCCGTAGGTGAA	0	0	0	0	0	0	0.000954874	0.000720597	0.000440456	0	0	0	0	0	0	0	4.38787e-05	0	0	0	0	0	0	0	0	0	0	0	0	0	0	0	div_reps_658	1	Unclassified Eukaryota	Unclassified Eukaryota	Unclassified Eukaryota	Unclassified Eukaryota	Unclassified Eukaryota	Unclassified Eukaryota	Unclassified Eukaryota	Unclassified Eukaryota	Unclassified Eukaryota
457	CCGCCCGTCGCACCTACCGATTGAATGATCCGGTGAAGCCTCGGGATTGTGGTCAGTTTGCTTTATTGCGAGTTGATCGCGAGAACTTGTCTAAACCTTATCATTTAGAGGAAGGTGAAGTCGTAACAAGGTCTCCGTAGGTGAA	0.000255003	0	0	0	0	0.000320435	0.00147852	0.000393053	0.000690267	0	0.00276729	0	0	0	0	0.000251177	0.000219394	0.000334103	0	0	0	0	0	0	0.000465316	0	0	0	0	0.000395044	0	0	Bacillariophyta_190	1	Navicula_gregaria	Raphid-pennate	Ochrophyta	Eukaryota	Stramenopiles	Bacillariophyta	Bacillariophyta_X	Navicula	Navicula_gregaria
458	CCGCCCGTCGCACCTACCGATTGAATGATCCGGTGAGGCCTCGGGATTATGGCCCGTGCTATTCAGTTAGTGTGGGCTATGAGAACTTGTCCTAACCTTATCATTTAGAGGAAGGTGAAGTCGTAACAAGGTTTCCGTAGGTGAA	0	0	0	0	0	0	0	0	0	0	0	0	0	0	0	0	0	0.000136678	0	0	0	0	0	0	0	0	0	0	0	0	0	0	Bacillariophyta_15	1	Pleurosira_laevis	Polar-centric-Mediophyceae	Ochrophyta	Eukaryota	Stramenopiles	Bacillariophyta	Bacillariophyta_X	Pleurosira	Pleurosira_laevis
459	CCGCCCGTCGCACCTACCGATTGAATGATCCGGTGAGGCCTCGGGATTATGGCCCGTGCTATTTAGTTAGTTTGGGCTATGAGAACTTGTCCTAACCTTATCATTTAGAGGAAGGTGAAGTCGTAACAAGGTTTCCGTAGGTGAA	0	0	0	0	0	0	0	0	0	0	0	0	0	0	0	0	1.99449e-05	0	0	0	0	0	0	3.31881e-05	0	0	0	0	0	0	0	0	Bacillariophyta_15	1	Pleurosira_laevis	Polar-centric-Mediophyceae	Ochrophyta	Eukaryota	Stramenopiles	Bacillariophyta	Bacillariophyta_X	Pleurosira	Pleurosira_laevis
460	CCGCCCGTCGCACCTACCGATTGAATGATTCGGTGAAAATTTCGGATTGTAGCATTGACACCTTCGGGTGACTTTGCCGTGAGAAGTTATTTAAACCTCATCATTTAGAGGAAGGTGAAGTCGTAACAAGGTTTCCGTAGGTGAA	0	0	0	0	0	0	0	0	0	0	6.65671e-05	4.41176e-05	0	0	0	0	0	0	0	0	0	0	0	0	0	0	0	0	0	0	0	0	div_reps_1216	1	Unclassified Eukaryota	Unclassified Eukaryota	Unclassified Eukaryota	Unclassified Eukaryota	Unclassified Eukaryota	Unclassified Eukaryota	Unclassified Eukaryota	Unclassified Eukaryota	Unclassified Eukaryota
461	CCGCCCGTCGCACCTACCGATTGAATGATTCGGTGAAACTTTCGGACCGTGGCAGAGACGCCTTCGGGCGACTCTACCGTGGGAAGTTATTTAAACCTCATCATTTAGAGGAAGGTGAAGTCGTAACAAGGTTTCCGTAGGTGAA	0	0	0	0	0	0	0.000169413	0	7.23137e-05	0	0	0	0	0	0	0	0	0	0	0	0	0	0	0	0	0	0	0	0	0	0	0	div_reps_1204	1	Unclassified Eukaryota	Unclassified Eukaryota	Unclassified Eukaryota	Unclassified Eukaryota	Unclassified Eukaryota	Unclassified Eukaryota	Unclassified Eukaryota	Unclassified Eukaryota	Unclassified Eukaryota
462	CCGCCCGTCGCACCTACCGATTGAATGATTCGGTGAAGATCTCGGACCGTGTCATGGCACCTTCATTGGAGTTGTGTCGTGGGAAGTTATCTAAACCTCATCATTTAGAGGAAGGTGAAGTCGTAACAAGGTTTCCGTAGGTGAA	0	0	0	0	0	0	0.000215617	0.000203805	0	0	0	0	0	0	0	0	3.19118e-05	0	0	0	0	0	0	0	0	0	0	0	0	0	0	0	div_reps_1131	1	Unclassified Eukaryota	Unclassified Eukaryota	Unclassified Eukaryota	Unclassified Eukaryota	Unclassified Eukaryota	Unclassified Eukaryota	Unclassified Eukaryota	Unclassified Eukaryota	Unclassified Eukaryota
463	CCGCCCGTCGCACCTACCGATTGAATGATTCGGTGAAGATCTCGGACCGTGTCATGGCACCTTTATTGGAGTTGTGTCGTGGGAAGTTATCTAAACCTCATCATTTAGAGGAAGGTGAAGTCGTAACAAGGTTTCCGTAGGTGAA	0	0	0	0	0	0	0	0	0.000138053	0	0	0	0	0	0	0	0	0	0	0	0	0	0	0	0	0	0	0	0	0	0	0	div_reps_1131	1	Unclassified Eukaryota	Unclassified Eukaryota	Unclassified Eukaryota	Unclassified Eukaryota	Unclassified Eukaryota	Unclassified Eukaryota	Unclassified Eukaryota	Unclassified Eukaryota	Unclassified Eukaryota
464	CCGCCCGTCGCACCTACCGATTGAATGGTACGGTGAAAACCTGGGATATTAGATATATGCCGTTTTAGGTATGTGTTTAGTAGAACTTGTTTAAATCTTATCATTTAGAGGAAGGTGAAGTCGTAACAAGGTTTCCGTAGGTGAA	0	0	0	0	0	0	0	0	0	0	0	0	0	0	0	0	0	8.35257e-05	0	0	0	0	0	0	0	0	0	0	0	0	0	0	div_reps_786	1	Unclassified Eukaryota	Unclassified Eukaryota	Unclassified Eukaryota	Unclassified Eukaryota	Unclassified Eukaryota	Unclassified Eukaryota	Unclassified Eukaryota	Unclassified Eukaryota	Unclassified Eukaryota
465	CCGCCCGTCGCACCTACCGATTGAATGGTCCAGTGAAGCCTCGGGATTGTGGTTTGGTTTCTTCATTGAGACTTGACTGCGAGAACTTGTCTAAACCTTATCATTTAGAGGAAGGTGAAGTCGTAACAAGGTTTCCGTAGGTGAA	0	0	0.00154294	0	0	0	0	0	0	0	0	0	0	0	0	0	0	0	0	0	0	0	0	0	0	0	0	0	0	0	0	0	Bacillariophyta_17	1	Porosira_pseudodelicatula	Polar-centric-Mediophyceae	Ochrophyta	Eukaryota	Stramenopiles	Bacillariophyta	Bacillariophyta_X	Porosira	Porosira_pseudodelicatula
466	CCGCCCGTCGCACCTACCGATTGAATGGTCCCGTGAAGCCTCAGGATTGTGGTTTGGTTTATTTATTGAGACTTGAATGCAAAAACTTGTCTAAACCTTATCATTTAGAGAAATGTGAAGTCGTAACAAGGTTTCTGTAGGTGAA	0	0	0	0	0	0	0	0	0	0	0	0	0	0	0	0	0	0.000144272	0	0	0	0	0	0	0	0	0	0	0	0	0	0	Bacillariophyta_17	1	Porosira_pseudodelicatula	Polar-centric-Mediophyceae	Ochrophyta	Eukaryota	Stramenopiles	Bacillariophyta	Bacillariophyta_X	Porosira	Porosira_pseudodelicatula
467	CCGCCCGTCGCACCTACCGATTGAATGGTCCGCTGAAGCCTCGGGATTGTGGTGAGTTTCCTTCATTGGGAGTTTGTCGCGAGAACTTGTCTAAACCTTATCATTTAGAGGAAGGTGAAGTCGTAACAAGGTTTCCGTAGGTGAA	0	0	0	0	0	0	0	0	0	0	0.000199701	0	0	0	0	0	0	0	0	0	0	0	0	0	0	0	0	0	0	0	0	0	Bacillariophyta_207	1	Nitzschia_sp.	Raphid-pennate	Ochrophyta	Eukaryota	Stramenopiles	Bacillariophyta	Bacillariophyta_X	Nitzschia	Nitzschia_sp.
468	CCGCCCGTCGCACCTACCGATTGAATGGTCCGGCGAGGACTCGGGATTGTGGTTTGGCTCCTTCATTGGGGCCTGACCGCGAGAACTTTTCCGAACCTTATCATTTAGAGGAAGATGAAGTCGTAACAAGGTTTCCGTAGGTGAA	0	0	0	0	0	0	0	0	0	0	0	0	0	0	0	0	0	9.87122e-05	0	0	0	0	0	0	0	0	0	0	0	0	0	0	Bacillariophyta_29	1	Thalassiosira_tumida	Polar-centric-Mediophyceae	Ochrophyta	Eukaryota	Stramenopiles	Bacillariophyta	Bacillariophyta_X	Thalassiosira	Thalassiosira_tumida
469	CCGCCCGTCGCACCTACCGATTGAATGGTCCGGTGAAAACCTCGGATTTTCGTTTATTTCTGGCAACAGAGATTTGTGAGGAGAAGTCGTTTAAACCTTACCATTTAGAGGAAGGTGAAGTCGTAACAAGGTTTCCGTAGGTGAA	0	0	0	0	0	0	0	0	0	0	4.7548e-06	0	0	0	0	0	0	0	0	0	0	0	0	0	0	0	0	0	0	0	0	0	div_reps_609	1	Unclassified Eukaryota	Unclassified Eukaryota	Unclassified Eukaryota	Unclassified Eukaryota	Unclassified Eukaryota	Unclassified Eukaryota	Unclassified Eukaryota	Unclassified Eukaryota	Unclassified Eukaryota
470	CCGCCCGTCGCACCTACCGATTGAATGGTCCGGTGAAAACCTGGGATATTAGATATGTGCCGTTTTAGGTATGTGTTTAGTAGAACTTGTTTAAACCTTATCATTTAGAGGAAGGTGAAGTCGTAACAAGGTTTCCGTAGGTGAA	0.00480936	0	0	0.005508	0.00489572	0.00540243	0.00194055	0.00564104	0.00206423	0.00735681	4.7548e-05	0.00324579	0.00194006	0.00425286	0.00129921	0.00181655	0.00379351	0.00286265	0.00214446	0.00298161	0.00550923	0.0031621	0.00389864	0.00269654	0.00513995	0.00370848	0.00296899	0.00369368	0.00372648	0.00610039	0.00444248	0.00568517	div_reps_786	1	Unclassified Eukaryota	Unclassified Eukaryota	Unclassified Eukaryota	Unclassified Eukaryota	Unclassified Eukaryota	Unclassified Eukaryota	Unclassified Eukaryota	Unclassified Eukaryota	Unclassified Eukaryota
471	CCGCCCGTCGCACCTACCGATTGAATGGTCCGGTGAAAACCTGGGATATTAGATATGTGCCGTTTTAGGTATGTGTTTAGTAGAACTTGTTTAAACCTTATCATTTAGAGGAAGGTGAAGTCGTAACAAGGTTTCTGTAGGTGAA	0	0	0	0	0	0	0	0.000720597	0	0	0	0	0	0	0	0	0	0	0	0	0	0	0	0	0	0	0	0	0	0	0	0	div_reps_786	1	Unclassified Eukaryota	Unclassified Eukaryota	Unclassified Eukaryota	Unclassified Eukaryota	Unclassified Eukaryota	Unclassified Eukaryota	Unclassified Eukaryota	Unclassified Eukaryota	Unclassified Eukaryota
472	CCGCCCGTCGCACCTACCGATTGAATGGTCCGGTGAAAACTTCGGACTGTGGCAACGTTGCTTCATTGGAGCGTCGCCGTGGGAAGTTGTTTAAACCTTACCATTTAGAGGAAGGTGAAGTCGTAACAAGGTTTCCGTAGGTGAA	0.00144842	0	0	0.000209165	0.000184248	0	0	0.0010627	0.00038129	0	0	0.000283613	0.000262357	0.000320707	0.003166	0.00327876	0.000602335	0.00324232	0.00208026	0.00226057	0.00116582	0.00119628	0.00121957	0.000854594	0.000787458	0.000851126	0.000465574	0.000530311	0.000543865	3.7985e-05	6.4105e-05	6.35215e-05	Pseudofungi_40	1	MAST-2D_XX_sp.	MAST-2D_X	Pseudofungi	Eukaryota	Stramenopiles	MAST-2	MAST-2D	MAST-2D_XX	MAST-2D_XX_sp.
473	CCGCCCGTCGCACCTACCGATTGAATGGTCCGGTGAAAACTTTGGACTGTGGCAACGTTGCTTTATTGGAGCGTCGCCGTGGGAAGTTGTTTAAACCTTACCATTTAGAGGAAGGTGAAGTCGTAACAAGGTTTCCGTAGGTGAA	0	0	0	0	0	0	0	0.000487677	0	0	0	0	0	0	0	0	0	0	0	0	0	0	0	0	0	0	0	0	0	0	0	0	Pseudofungi_40	1	MAST-2D_XX_sp.	MAST-2D_X	Pseudofungi	Eukaryota	Stramenopiles	MAST-2	MAST-2D	MAST-2D_XX	MAST-2D_XX_sp.
474	CCGCCCGTCGCACCTACCGATTGAATGGTCCGGTGAAAGCTCGGGATTGTGGTCTGGTTCCTTTATTGGAAGCTGACTGTGAGAACTTGTTTGAACCTTATCATTTAGAGGAAGGTGAAGTCGTAACAAGGTTTCCGTAGGTGAA	6.12008e-05	0	0	0	0	0	0	0	0	0	0.000104605	3.15125e-05	0	0	2.66051e-05	2.69119e-05	2.39338e-05	0	7.70465e-05	4.87192e-05	4.97608e-05	6.9958e-05	0	0	0.000121698	0	0	3.69984e-05	5.37151e-05	2.2791e-05	0	0	Bacillariophyta_117	1	Rhizosolenia_fallax	Radial-centric-basal-Coscinodiscophyceae	Ochrophyta	Eukaryota	Stramenopiles	Bacillariophyta	Bacillariophyta_X	Rhizosolenia	Rhizosolenia_fallax
475	CCGCCCGTCGCACCTACCGATTGAATGGTCCGGTGAAATTCTCGGACCCGAGCTTGCAATGTTAATTCGGAGCTTGCTTGGGAAAGTTAATTAAACCTTACCATTTAGAGGAAGGTGAAGTCGTAACAAGGTTTCCGTAGGTGAA	0	0	0	0	0	0	0	0	0	0	0	0	0	0	5.32101e-05	6.27943e-05	3.98897e-05	0	0	0	0	0	7.9972e-05	0	0	0	0	0	0	0	0	0	Sagenista_53	1	MAST-7A_XX_sp.	MAST-7A_X	Sagenista	Eukaryota	Stramenopiles	MAST-7	MAST-7A	MAST-7A_XX	MAST-7A_XX_sp.
476	CCGCCCGTCGCACCTACCGATTGAATGGTCCGGTGAAATTCTCGGACTTGAGCTCGCAATGTTAATTCGGAGCTTGCTCGGGAAAGTTAATTAAACCTTACCATTTAGAGGAAGGTGAAGTCGTAACAAGGTTTCCGTAGGTGAA	0.000703809	0	0	0	0	0.000309192	0	0.000422168	0	0	0	0.000119748	0	4.18314e-05	0.0013879	0.00139045	0.000355019	0.000751731	0.000770465	0.000760019	0.000497608	0.000573655	0.000679762	0.000464634	0.000587014	0.000510676	0.000450309	0.000400816	0.000496864	8.35669e-05	0.000416683	0	Sagenista_53	1	MAST-7A_XX_sp.	MAST-7A_X	Sagenista	Eukaryota	Stramenopiles	MAST-7	MAST-7A	MAST-7A_XX	MAST-7A_XX_sp.
477	CCGCCCGTCGCACCTACCGATTGAATGGTCCGGTGAAATTTCGGGACTGAGCGATCGTTGATTTATTTTGGCTTTTGCTTGGGAACTTACTTAAACCTTATCATTTAGAGGAAGGTGAAGTCGTAACAAGGTTTCCGTAGGTGAA	0	0	0	0	0	0	0	0	0	0	0	0	0	0	0	0	0	0	0	0	0	0	0	0	0	0	0	0	0	0	0	5.71694e-05	div_reps_734	1	Unclassified Eukaryota	Unclassified Eukaryota	Unclassified Eukaryota	Unclassified Eukaryota	Unclassified Eukaryota	Unclassified Eukaryota	Unclassified Eukaryota	Unclassified Eukaryota	Unclassified Eukaryota
478	CCGCCCGTCGCACCTACCGATTGAATGGTCCGGTGAAATTTCGGGACTGAGCGATTCTTGATTTATTTCGAGTTTTGCTTGGGAACTTACTTAAACCTTATCATTTAGAGGAAGGTGAAGTCGTAACAAGGTTTCCGTAGGTGAA	0.00102511	0	0	0.000193671	0.000219342	0.000989414	0.000292623	0.001201	0.000308977	0	0.000423177	0.000686973	0.000158795	0.000850571	0.00300637	0.00365553	0.000303162	0.00158699	0.00178491	0.00177338	0.000774847	0.000811512	0.000959664	0.00044804	0.000458157	0.000431642	0.000213706	0.000258989	0.000369291	0.000546984	0.000596177	0.000107987	div_reps_734	1	Unclassified Eukaryota	Unclassified Eukaryota	Unclassified Eukaryota	Unclassified Eukaryota	Unclassified Eukaryota	Unclassified Eukaryota	Unclassified Eukaryota	Unclassified Eukaryota	Unclassified Eukaryota
479	CCGCCCGTCGCACCTACCGATTGAATGGTCCGGTGAAATTTCGGGATCGGGAGACAGTTGATTTATTTTGATTGTCTCTTGAGAACTTACTTAAACCTTATCATTTAGAGGAAGGTGAAGTCGTAACAAGGTTTCCGTAGGTGAA	0	0	0	0	0	0	0	0	4.60178e-05	0.000175162	7.60767e-05	0	0	0	0	0	0	0	0	0	0	0	0	0	0	0	0	0	0	0	0	0	Bolidophyceae_7	1	Parmales_XX_sp.	Parmales_X	Ochrophyta	Eukaryota	Stramenopiles	Bolidophyceae	Parmales	Parmales_XX	Parmales_XX_sp.
480	CCGCCCGTCGCACCTACCGATTGAATGGTCCGGTGAAATTTCGGGATCGTTAGGCTTTTGGTTTATTCTGATTGCTTAGTGAGAACTTACTTAAACCTTATCATTTAGAGGAAGGTGAAGTCGTAACAAGGTTTCCGTAGGTGAA	0	0	0	0	0	0	0	0.000655089	0.000131479	0	0	0	0	0	0	0	0	0	0	0	0	0	0	0	0	0	0	0	0	0	0	0	Bolidophyceae_5	1	Parmales_env_2_X_sp.	Parmales_env_2	Ochrophyta	Eukaryota	Stramenopiles	Bolidophyceae	Parmales	Parmales_env_2_X	Parmales_env_2_X_sp.
481	CCGCCCGTCGCACCTACCGATTGAATGGTCCGGTGAAATTTCGGGATTGGGAGATTGTTGATTTATTTTGACTGTCTTCTGAGAACTTACTTAAACCTTATCATTTAGAGGAAGGTGAAGTCGTAACAAGGTTTCCGTAGGTGAA	0	0	0	3.87342e-05	0	0	0.000323425	0.000247478	0.000571936	0.00213698	0.00023774	0	0	0	0	0	0	0	0	0	0	0	0	0	0	0	0	0	0	0	0	1.90565e-05	Bolidophyceae_9	1	Parmales	Unclassified Eukaryota	Ochrophyta	Eukaryota	Stramenopiles	Bolidophyceae	Parmales	Unclassified Eukaryota	Unclassified Eukaryota
482	CCGCCCGTCGCACCTACCGATTGAATGGTCCGGTGAAATTTTCGGACTTGAGCTCGCAATGTTAATTCGGAGCTTGCTCGGGAAAGTTAATTAAACCTTACCATTTAGAGGAAGGTGAAGTCGTAACAAGGTTTCCGTAGGTGAA	0	0	0	0	0	0	9.24072e-05	0	0.000315551	0	5.70575e-05	0	0	0	0	0	0	0	0	0	0	0	0	0	0	0	0	0	0	0	0	0	Sagenista_53	1	MAST-7A_XX_sp.	MAST-7A_X	Sagenista	Eukaryota	Stramenopiles	MAST-7	MAST-7A	MAST-7A_XX	MAST-7A_XX_sp.
483	CCGCCCGTCGCACCTACCGATTGAATGGTCCGGTGAACACCCGAGCGCGGACTTTGTTTCCTTCATTGGAGATTAAGACCGTAAACCCGTGTAAATCTTATCGTTTAGAGGAAGGTGAAGTCGTAACAAGGTTTCCGTAGGTGAA	0	0	0	0	0	0.000387895	0	0	0	0	0	0	0	0	0	0	0.000267261	0	0	0	0	0	0	0.000356772	0	0.000395166	0.000297662	0.000376151	0.000329005	0.00037985	0	0	Bacillariophyta_46	1	Skeletonema_menzellii	Polar-centric-Mediophyceae	Ochrophyta	Eukaryota	Stramenopiles	Bacillariophyta	Bacillariophyta_X	Skeletonema	Skeletonema_menzellii
484	CCGCCCGTCGCACCTACCGATTGAATGGTCCGGTGAAGACTCGGGATTGTGGTTTAGCTCCTTCATTGGGGCCTGACCGCGAGAACTTGTCTGAACCTTATCATTTAGAGGAAGGTGAAGTCGTAACAAGGTTTCCGTAGGTGAA	0	0	0	0	0	0	0	0	0	0	0.000142644	0	0	0	0	0	0	0	0	0	0	0	0	0	0	0	0	0	0	0	0	0	Bacillariophyta_33	1	Thalassiosira_delicatula	Polar-centric-Mediophyceae	Ochrophyta	Eukaryota	Stramenopiles	Bacillariophyta	Bacillariophyta_X	Thalassiosira	Thalassiosira_delicatula
485	CCGCCCGTCGCACCTACCGATTGAATGGTCCGGTGAAGACTCGGGATTGTGGTTTGGCTCCTTCATTGGGGCCAGACCGCGAGAACTTGTCTGAACCTTATCATTTAGAGGAAGGTGAAGTCGTAACAAGGTTTCAGTAGGTGAA	0	0	0	0	0	0	0	0	0	0	0	0	0	0	0	0.000273604	0	0	0	0	0	0	0	0	0	0	0	0	0	0	0	0	Bacillariophyta_29	1	Thalassiosira_tumida	Polar-centric-Mediophyceae	Ochrophyta	Eukaryota	Stramenopiles	Bacillariophyta	Bacillariophyta_X	Thalassiosira	Thalassiosira_tumida
486	CCGCCCGTCGCACCTACCGATTGAATGGTCCGGTGAAGACTCGGGATTGTGGTTTGGCTCCTTCATTGGGGCCAGACCGCGAGAACTTGTCTGAACCTTATCATTTAGAGGAAGGTGAAGTCGTAACAAGGTTTCCGTAGGTGAA	0.0146576	0.00508561	0	0.000123949	0.000210569	0.00504264	0.000985677	0.0110928	0.00404957	0.00686635	0	0.00618276	0.000441864	0.007195	0.00506383	0.00554833	0.0113526	0.0133565	0.0135345	0.0152199	0.0148572	0.0165451	0.0135952	0.0164862	0.0168946	0.0172171	0.0122423	0.0124746	0.0122269	0.00700443	0.0048848	0.000209621	Bacillariophyta_29	1	Thalassiosira_tumida	Polar-centric-Mediophyceae	Ochrophyta	Eukaryota	Stramenopiles	Bacillariophyta	Bacillariophyta_X	Thalassiosira	Thalassiosira_tumida
487	CCGCCCGTCGCACCTACCGATTGAATGGTCCGGTGAAGACTCGGGATTGTGGTTTGGCTCCTTCATTGGGGCCAGACCGCGAGAACTTGTCTGAACCTTATCATTTAGAGGAAGGTGAAGTCGTAACAAGGTTTCTGTAGGTGAA	0.000683408	0.00139413	0	0	0	0	0	0.00118644	0	0	0	0	0	0	0	0	0.000494633	0.000850443	0	0	0	0.000734559	0	0.000846297	0.000765982	0	0	0	0	0	0	0	Bacillariophyta_29	1	Thalassiosira_tumida	Polar-centric-Mediophyceae	Ochrophyta	Eukaryota	Stramenopiles	Bacillariophyta	Bacillariophyta_X	Thalassiosira	Thalassiosira_tumida
488	CCGCCCGTCGCACCTACCGATTGAATGGTCCGGTGAAGCCCCGGGATTGTGACCAGTTTCCTTTATTGGGAGTTGGTTGCGAGAACTTGTCTAAACCTTATCATTTAGAGGAAGGTGAAGTCGTAACAAGGTTTCCGTAGGTGAA	0	0.00765787	0	0	0	0	0	0	0	0	0	0	0	0	0	0	0	0	0	0	0	0	0	0	0	0	0	0	0	0	0	0	Bacillariophyta_183	1	Raphid-pennate_X_sp.	Raphid-pennate	Ochrophyta	Eukaryota	Stramenopiles	Bacillariophyta	Bacillariophyta_X	Raphid-pennate_X	Raphid-pennate_X_sp.
489	CCGCCCGTCGCACCTACCGATTGAATGGTCCGGTGAAGCCCCGGGATTGTGACCAGTTTCCTTTATTGGGAGTTGGTTGCGAGAACTTGTCTAAACCTTATCATTTAGAGGAAGGTGAAGTCGTAACAAGGTTTCTGTAGGTGAA	0	0.000952325	0	0	0	0	0	0	0	0	0	0	0	0	0	0	0	0	0	0	0	0	0	0	0	0	0	0	0	0	0	0	Bacillariophyta_183	1	Raphid-pennate_X_sp.	Raphid-pennate	Ochrophyta	Eukaryota	Stramenopiles	Bacillariophyta	Bacillariophyta_X	Raphid-pennate_X	Raphid-pennate_X_sp.
490	CCGCCCGTCGCACCTACCGATTGAATGGTCCGGTGAAGCCTCAGGATTGCGATGAGTCTCCTTTATTGGGGATCCGTCGCGAGAACTTGTCTAAACCTTATCATTTAGAGGAAGGTGAAGTCGTAACAAGGTTTCCGTAGGTGAA	0	0	0	0	0	0	0	0	0	0	0	3.15125e-05	0	0	0	0	0	0	0	0	0	0	0	0	0	0	0	0	0	0	0	0	Bacillariophyta_355	1	Araphid-pennate	Araphid-pennate	Ochrophyta	Eukaryota	Stramenopiles	Bacillariophyta	Bacillariophyta_X	Unclassified Eukaryota	Unclassified Eukaryota
491	CCGCCCGTCGCACCTACCGATTGAATGGTCCGGTGAAGCCTCGAGATTGCAATGAGGTTCCTTTACTGGGAGTTTGTCGCGAGAACTTGTCTAAACCTTATCATTTAGAGGAAGGTGAAGTCGTAACAAGGTTTCCGTAGGTGAA	0.000260103	0	0	0	0	0	0	8.00664e-05	9.86096e-05	0	0	6.93276e-05	0	9.06347e-05	4.43418e-05	2.69119e-05	0.000355019	0.0005619	0.000436597	0.00038001	0.000142174	0.000153908	0.000149948	0.00100394	0.00121698	0.00101527	0.000305295	0.000320653	0.000329005	0	0	5.08172e-05	Bacillariophyta_378	1	Araphid-pennate	Araphid-pennate	Ochrophyta	Eukaryota	Stramenopiles	Bacillariophyta	Bacillariophyta_X	Unclassified Eukaryota	Unclassified Eukaryota
492	CCGCCCGTCGCACCTACCGATTGAATGGTCCGGTGAAGCCTCGAGATTGTGGTTGGGTTCCTTTATTGGAGCCTGACTGTGAGAACTTGTCTAAACCTTATCATTTAGAGGAAGGTGAAGTCGTAACAAGGTTTCCGTAGGTGAA	0.000290704	0	0	9.2962e-05	0	0.000584654	0	0.000524071	0.000151201	0.000175162	3.32836e-05	8.82351e-05	9.66577e-05	0.000355567	0.000257182	0.000255663	0.000319118	0.000645426	0.000500803	0.000370266	0.000199043	0.000223865	0.000269906	0.000580792	0.000372253	0.000370848	0.000389251	0.00032682	0.00038272	0.000569775	0.000602587	0.000114339	div_reps_1250	1	Unclassified Eukaryota	Unclassified Eukaryota	Unclassified Eukaryota	Unclassified Eukaryota	Unclassified Eukaryota	Unclassified Eukaryota	Unclassified Eukaryota	Unclassified Eukaryota	Unclassified Eukaryota
493	CCGCCCGTCGCACCTACCGATTGAATGGTCCGGTGAAGCCTCGGGATTGCGATGAGTCTCCTTTATTGGGGATCCGTCGCGAGAACTTGTCTAAACCTTATCATTTAGAGGAAGGTGAAGTCGTAACAAGGTTTCCGTAGGTGAA	0	0	0	0	0	0	0	0	0	0	0	0	0	0	0	5.8309e-05	0	0	0	0	0	0	0	0	0	0	0	0	0	0	0	0	Bacillariophyta_355	1	Araphid-pennate	Araphid-pennate	Ochrophyta	Eukaryota	Stramenopiles	Bacillariophyta	Bacillariophyta_X	Unclassified Eukaryota	Unclassified Eukaryota
494	CCGCCCGTCGCACCTACCGATTGAATGGTCCGGTGAAGCCTCGGGATTGCGATGGGTTTCCTTTATTGGGAGCCCGTCGCGAGAACTTGTCTAAACCTTATCATTTAGAGGAAGGTGAAGTCGTAACAAGGTTTCCGTAGGTGAA	0	0	0	0	0	0	0	0	0	0	0	0	0	0	0	0	0	9.11189e-05	0	0	0	0	0	0	0	0	0	0	0	0	0	0	Bacillariophyta_362	1	Araphid-pennate	Araphid-pennate	Ochrophyta	Eukaryota	Stramenopiles	Bacillariophyta	Bacillariophyta_X	Unclassified Eukaryota	Unclassified Eukaryota
495	CCGCCCGTCGCACCTACCGATTGAATGGTCCGGTGAAGCCTCGGGATTGCGGTTTAGTTCCTTTATTGGTACTTGACTGTGAGAACTTGTCTAAACCTTATCATTTAGAGGAAGGTGAAGTCGTAACAAGGTTTCCGTAGGTGAA	0.00477876	0	0	0.000805671	0.000465006	0.00459291	0.00050824	0.00431631	0.00178812	0.00465931	2.85288e-05	0.00371218	0.000635179	0.00398095	0.00236342	0.00236824	0.0042323	0.00389533	0.0044687	0.00404369	0.00481258	0.0041555	0.00503824	0.00493674	0.00592025	0.00523442	0.00406042	0.00425482	0.00419649	0.0060776	0.00452582	0.000749554	Bacillariophyta_130	1	Eucampia_antarctica	Polar-centric-Mediophyceae	Ochrophyta	Eukaryota	Stramenopiles	Bacillariophyta	Bacillariophyta_X	Eucampia	Eucampia_antarctica
496	CCGCCCGTCGCACCTACCGATTGAATGGTCCGGTGAAGCCTCGGGATTGCGGTTTAGTTCCTTTATTGGTACTTGACTGTGAGAACTTGTCTAAACCTTATCATTTAGAGGAAGGTGAAGTCGTAACAAGGTTTCTGTAGGTGAA	0	0	0	0	0	0	0	0.000553186	0	0	0	0	0	0	0	0	0	0	0	0	0	0	0	0	0	0	0	0	0	0	0	0	Bacillariophyta_130	1	Eucampia_antarctica	Polar-centric-Mediophyceae	Ochrophyta	Eukaryota	Stramenopiles	Bacillariophyta	Bacillariophyta_X	Eucampia	Eucampia_antarctica
497	CCGCCCGTCGCACCTACCGATTGAATGGTCCGGTGAAGCCTCGGGATTGCGGTTTGGTTCCTTCATTGGGACCTGACTGTGAGAACTTGTCTGAACCTTATCATTTAGAGGAAGGTGAAGTCGTAACAAGGTTTCCGTAGGTGAA	0	0	0	0	0	0	0.00361928	0.0041125	0.00225487	0	0	0	0	0	0	0	0.000430809	0	0	0	0	0	0	0	0	0	0	8.01633e-05	0	0	0	0	Bacillariophyta_18	1	Thalassiosira_nordenskioeldii	Polar-centric-Mediophyceae	Ochrophyta	Eukaryota	Stramenopiles	Bacillariophyta	Bacillariophyta_X	Thalassiosira	Thalassiosira_nordenskioeldii
498	CCGCCCGTCGCACCTACCGATTGAATGGTCCGGTGAAGCCTCGGGATTGCGGTTTGGTTCCTTCATTGGGACCTGACTGTGAGAACTTGTCTGAACCTTATCATTTAGAGGAAGGTGAAGTCGTAACAAGGTTTCTGTAGGTGAA	0	0	0	0	0	0	0	0.000516792	0	0	0	0	0	0	0	0	0	0	0	0	0	0	0	0	0	0	0	0	0	0	0	0	Bacillariophyta_18	1	Thalassiosira_nordenskioeldii	Polar-centric-Mediophyceae	Ochrophyta	Eukaryota	Stramenopiles	Bacillariophyta	Bacillariophyta_X	Thalassiosira	Thalassiosira_nordenskioeldii
499	CCGCCCGTCGCACCTACCGATTGAATGGTCCGGTGAAGCCTCGGGATTGGAGCCAGTTCACTTTATTGGGAGTTGGCTGCGAGAACTTGTCTAAACCTTATCATTTAGAGGAAGGTGAAGTCGTAACAAGGTTTCCGTAGGTGAA	0.000249903	0	0	7.74683e-05	0	0.000534059	0	0.000145575	0.000341847	0.00164652	7.13219e-05	0.000749998	0	0.00080874	0.000514365	0.000448531	0.000378953	0.000531527	0.000526485	0.000389753	0.000390978	0.000209874	0.000239916	0.000257208	0.000286348	0.000206702	0.000251868	0.000357652	0.000355862	0.000334268	0.000198726	9.52823e-05	Bacillariophyta_223	1	Eolimna_minima	Raphid-pennate	Ochrophyta	Eukaryota	Stramenopiles	Bacillariophyta	Bacillariophyta_X	Eolimna	Eolimna_minima
500	CCGCCCGTCGCACCTACCGATTGAATGGTCCGGTGAAGCCTCGGGATTGTAAGCTAGCTCCTTCATTGGAACTTGATTGCGAGAACTTGTCTAAACCTTATCATTTAGAGGAAGGTGAAGTCGTAACAAGGTTTCCGTAGGTGAA	0.000122402	0	0	0	0	9.55684e-05	0.000154012	0	6.57397e-05	0	0.000423177	3.7815e-05	0	4.18314e-05	0.000221709	0.00014353	8.77574e-05	0.000212611	0.000205457	0.000194877	6.39782e-05	0.000111933	6.99755e-05	0.000149347	7.87458e-05	0.000139828	8.3956e-05	3.0832e-05	2.68575e-05	8.35669e-05	7.6926e-05	0	Bacillariophyta_115	1	Corethron	Radial-centric-basal-Coscinodiscophyceae	Ochrophyta	Eukaryota	Stramenopiles	Bacillariophyta	Bacillariophyta_X	Corethron	Unclassified Eukaryota
501	CCGCCCGTCGCACCTACCGATTGAATGGTCCGGTGAAGCCTCGGGATTGTGACCAGTTTCCTTTATTGGAAGTTAGTCGCGAGAACTTGTCCAAACCTTATCATTTAGAGGAAGGTGAAGTCGTAACAAGGTTTCCGTAGGTGAA	0	0	0	0	0	0	0	0	0	0	0.000394648	0	0	0	0	0	0	0	0	0	0	0	0	0	0	0	0	0	0	0	0	0	Bacillariophyta_296	1	Licmophora_gracilis	Araphid-pennate	Ochrophyta	Eukaryota	Stramenopiles	Bacillariophyta	Bacillariophyta_X	Licmophora	Licmophora_gracilis
502	CCGCCCGTCGCACCTACCGATTGAATGGTCCGGTGAAGCCTCGGGATTGTGACCAGTTTCCTTTATTGGGAGTTGGTAGCGAGAACTTGTCTAAACCTTATCATTTAGAGGAAGGTGAAGTCGTAACAAGGTTTCCGTAGGTGAA	0	0	0.00232705	0	0	0	0	0	0	0	0	0	0	0	0	0	0	0	0	0	0	0	0	0	0	0	0	0	0	0	0	0	Bacillariophyta_187	1	Raphid-pennate_X_sp.	Raphid-pennate	Ochrophyta	Eukaryota	Stramenopiles	Bacillariophyta	Bacillariophyta_X	Raphid-pennate_X	Raphid-pennate_X_sp.
503	CCGCCCGTCGCACCTACCGATTGAATGGTCCGGTGAAGCCTCGGGATTGTGACCAGTTTCCTTTATTGGGAGTTGGTTACGAGAACTTGTCTAAACCTCATCATTTAGAGGAAGGTGAAGTCGTGACAAGGTTTCCGTAGGTGAA	0	0	0	0	0	0	0	0.000538628	0.000401012	0.00178665	0	0	0	0	0	0	0	0	0	0	0	0	0	0	0	0	0	0	0	0	0	0	Bacillariophyta_183	1	Raphid-pennate_X_sp.	Raphid-pennate	Ochrophyta	Eukaryota	Stramenopiles	Bacillariophyta	Bacillariophyta_X	Raphid-pennate_X	Raphid-pennate_X_sp.
504	CCGCCCGTCGCACCTACCGATTGAATGGTCCGGTGAAGCCTCGGGATTGTGACCAGTTTCCTTTATTGGGAGTTGGTTGCGAGAACTTGCCTAAACCTTATCATTTAGAGGAAGGTGAAGTCGTAACAAGGTTTCCGTAGGTGAA	0	0.00779532	0	0	0	0	0	0	0	0	0	0	0	0	0	0	0	0	0	0	0	0	0	0	0	0	0	0	0	0	0	0	Bacillariophyta_183	1	Raphid-pennate_X_sp.	Raphid-pennate	Ochrophyta	Eukaryota	Stramenopiles	Bacillariophyta	Bacillariophyta_X	Raphid-pennate_X	Raphid-pennate_X_sp.
505	CCGCCCGTCGCACCTACCGATTGAATGGTCCGGTGAAGCCTCGGGATTGTGACCAGTTTCCTTTATTGGGAGTTGGTTGCGAGAACTTGCCTAAACCTTATCATTTAGAGGAAGGTGAAGTCGTAACAAGGTTTCTGTAGGTGAA	0	0.00104068	0	0	0	0	0	0	0	0	0	0	0	0	0	0	0	0	0	0	0	0	0	0	0	0	0	0	0	0	0	0	Bacillariophyta_183	1	Raphid-pennate_X_sp.	Raphid-pennate	Ochrophyta	Eukaryota	Stramenopiles	Bacillariophyta	Bacillariophyta_X	Raphid-pennate_X	Raphid-pennate_X_sp.
506	CCGCCCGTCGCACCTACCGATTGAATGGTCCGGTGAAGCCTCGGGATTGTGACCAGTTTCCTTTATTGGGAGTTGGTTGCGAGAACTTGTCTAAACCCTATCATTTAGAGGAAGGTGAAGTCGTAACAAGGTTTCCGTAGGTGAA	0	0.00241517	0	0	0	0	0	0	0	0	0	0	0	0	0	0	0	0	0	0	0	0	0	0	0	0	0	0	0	0	0	0	Bacillariophyta_183	1	Raphid-pennate_X_sp.	Raphid-pennate	Ochrophyta	Eukaryota	Stramenopiles	Bacillariophyta	Bacillariophyta_X	Raphid-pennate_X	Raphid-pennate_X_sp.
507	CCGCCCGTCGCACCTACCGATTGAATGGTCCGGTGAAGCCTCGGGATTGTGACCAGTTTCCTTTATTGGGAGTTGGTTGCGAGAACTTGTCTAAACCTCATCATTTAGAGGAAGGTGAAGTCGCAACAAGGTTTCCGTAGGTGAA	0	0	0	0	0	0	0	0.000152854	0	0	0.000213966	0	0	0	0	0	0	0	0	0	0	0	0	0	0	0	0	0	0	0	0	0	Bacillariophyta_183	1	Raphid-pennate_X_sp.	Raphid-pennate	Ochrophyta	Eukaryota	Stramenopiles	Bacillariophyta	Bacillariophyta_X	Raphid-pennate_X	Raphid-pennate_X_sp.
508	CCGCCCGTCGCACCTACCGATTGAATGGTCCGGTGAAGCCTCGGGATTGTGACCAGTTTCCTTTATTGGGAGTTGGTTGCGAGAACTTGTCTAAACCTTATCATTTAGAGGAAGGTCAAGTCGTAACAAGGTTTCCGTAGGTGAA	0	0	0	0	0	0	0	0.000851615	0	0	0	0	0	0	0	0	0	0	0	0	0	0	0	0	0	0	0	0	0	0	0	0	Bacillariophyta_183	1	Raphid-pennate_X_sp.	Raphid-pennate	Ochrophyta	Eukaryota	Stramenopiles	Bacillariophyta	Bacillariophyta_X	Raphid-pennate_X	Raphid-pennate_X_sp.
509	CCGCCCGTCGCACCTACCGATTGAATGGTCCGGTGAAGCCTCGGGATTGTGACCAGTTTCCTTTATTGGGAGTTGGTTGCGAGAACTTGTCTAAACCTTATCATTTAGAGGAAGGTGAAGTCGTAACAAGGTTTCCGTAGGGAAC	0	0	0	0	0	0	0	0	0	0	7.13219e-05	0	0	0	0	0	0	0	0	0	0	0	0	0	0	0	0	0	0	0	0	0	Bacillariophyta_187	1	Raphid-pennate_X_sp.	Raphid-pennate	Ochrophyta	Eukaryota	Stramenopiles	Bacillariophyta	Bacillariophyta_X	Raphid-pennate_X	Raphid-pennate_X_sp.
510	CCGCCCGTCGCACCTACCGATTGAATGGTCCGGTGAAGCCTCGGGATTGTGACCAGTTTCCTTTATTGGGAGTTGGTTGCGAGAACTTGTCTAAACCTTATCATTTAGAGGAAGGTGAAGTCGTAACAAGGTTTCCGTAGGTAAC	0	0	0	0	0	0	0	0	0	0	9.98507e-05	0	0	0	0	0	0	0	0	0	0	0	0	0	0	0	0	0	0	0	0	0	Bacillariophyta_187	1	Raphid-pennate_X_sp.	Raphid-pennate	Ochrophyta	Eukaryota	Stramenopiles	Bacillariophyta	Bacillariophyta_X	Raphid-pennate_X	Raphid-pennate_X_sp.
511	CCGCCCGTCGCACCTACCGATTGAATGGTCCGGTGAAGCCTCGGGATTGTGACCAGTTTCCTTTATTGGGAGTTGGTTGCGAGAACTTGTCTAAACCTTATCATTTAGAGGAAGGTGAAGTCGTAACAAGGTTTCCGTAGGTGAA	0.00111181	0.261506	0.264525	0.000325367	0.000175474	0.000230489	0.076852	0.0250535	0.0490813	0.174251	0.109294	0.00115966	0.000269261	0.00150593	0.000953348	0.000923974	0.000542501	0.00137438	0.00859069	0.00140311	0.00059713	0.000370777	0.000589794	0.000439743	0.00470327	0.000370848	0.000465574	0.000665972	0.00049015	0.000159537	0.00012821	0.000184212	Bacillariophyta_187	1	Raphid-pennate_X_sp.	Raphid-pennate	Ochrophyta	Eukaryota	Stramenopiles	Bacillariophyta	Bacillariophyta_X	Raphid-pennate_X	Raphid-pennate_X_sp.
512	CCGCCCGTCGCACCTACCGATTGAATGGTCCGGTGAAGCCTCGGGATTGTGACCAGTTTCCTTTATTGGGAGTTGGTTGCGAGAACTTGTCTAAACCTTATCATTTAGAGGAAGGTGAAGTCGTAACAAGGTTTCTGTAGGTGAA	0	0.0366891	0.0296952	0	0	0	0.00340367	0.00310075	0.00195904	0.00585041	0.00258661	0	0	0	0	0	0	0	0	0	0	0	0	0	0	0	0	0	0	0	0	0	Bacillariophyta_183	1	Raphid-pennate_X_sp.	Raphid-pennate	Ochrophyta	Eukaryota	Stramenopiles	Bacillariophyta	Bacillariophyta_X	Raphid-pennate_X	Raphid-pennate_X_sp.
513	CCGCCCGTCGCACCTACCGATTGAATGGTCCGGTGAAGCCTCGGGATTGTGACCAGTTTCCTTTATTGGGAGTTGGTTGCGAGAACTTGTCTAAACCTTATCATTTAGAGGAAGGTGAGGTCGTAACAAGGTTTCCGTAGGTGAA	0	0	0.00601998	0	0	0	0	0	0	0	0	0	0	0	0	0	0	0	0	0	0	0	0	0	0	0	0	0	0	0	0	0	Bacillariophyta_183	1	Raphid-pennate_X_sp.	Raphid-pennate	Ochrophyta	Eukaryota	Stramenopiles	Bacillariophyta	Bacillariophyta_X	Raphid-pennate_X	Raphid-pennate_X_sp.
514	CCGCCCGTCGCACCTACCGATTGAATGGTCCGGTGAAGCCTCGGGATTGTGACTAGTTGGCTTTATTGTTGACTTGTCGCGAGAACTTGTCTAAACCTTATCATTTAGAGGAAGGTGAAGTCGTAACAAGGTTTCCGTAGGTGAA	0	0	0	0	0	0	0.000138611	0	0.000453604	0	0	0	0	0	0	0	0.000123658	0	0	0	0	0	0	0	0	0	0	4.93313e-05	0	0	0	0	div_reps_654	1	Unclassified Eukaryota	Unclassified Eukaryota	Unclassified Eukaryota	Unclassified Eukaryota	Unclassified Eukaryota	Unclassified Eukaryota	Unclassified Eukaryota	Unclassified Eukaryota	Unclassified Eukaryota
515	CCGCCCGTCGCACCTACCGATTGAATGGTCCGGTGAAGCCTCGGGATTGTGATGAGTTTCCTTTATTGGGGATTTGTCGCGAGAACTTGTCTAAACCTTATCATTTAGAGGAAGGTGAAGTCGTAACAAGGTTTCCGTAGGTGAA	0.000326404	0	0	0	0	0	0	0	0.000262959	0	0.00035661	0	0	0.000250988	0	0	0.000171526	0	0.000449438	0.000516423	0.000334108	0.00026584	0	0.000514416	0.000307824	0.000273576	0.000244236	0	0.000248432	0	0	0	Bacillariophyta_321	1	Synedra_fragilaroides	Araphid-pennate	Ochrophyta	Eukaryota	Stramenopiles	Bacillariophyta	Bacillariophyta_X	Synedra	Synedra_fragilaroides
516	CCGCCCGTCGCACCTACCGATTGAATGGTCCGGTGAAGCCTCGGGATTGTGATTAGTTTCCTTTATTGGGGATTTGTCGCGAGAACTTGTCTAAACCTTATCATTTAGAGGAAGGTGAAGTCGTAACAAGGTTTCCGTAGGTGAA	0	0	0	0.000185924	0.000254437	0.000213624	0.000369629	0.000181969	0.000289255	0.00203188	0	0.000478991	0.000207124	0.000411342	0.000279353	0.000278089	0.000131636	0.000311323	0	0	0	0	0.000289899	0	0.000193285	0.000206702	0	0	0	0	0.000134621	0.000349368	Bacillariophyta_309	1	Synedra_minuscula	Araphid-pennate	Ochrophyta	Eukaryota	Stramenopiles	Bacillariophyta	Bacillariophyta_X	Synedra	Synedra_minuscula
517	CCGCCCGTCGCACCTACCGATTGAATGGTCCGGTGAAGCCTCGGGATTGTGGCCAGTTCACTTTATTGGGAGTTGGCTGCGAGAACTTGTCTAAACCTTATCATTTAGAGGAAGGTGAAGTCGTAACAAGGTTTCCGTAGGTGAA	0	0	0	0	0	0	0.00733097	0.00787562	0.00609407	0	0	0	0.000110466	0	0	0	0.00148789	0	0	0	0	0	0	0	0	0	0	0.00048098	0	0	0	0	div_reps_687	1	Unclassified Eukaryota	Unclassified Eukaryota	Unclassified Eukaryota	Unclassified Eukaryota	Unclassified Eukaryota	Unclassified Eukaryota	Unclassified Eukaryota	Unclassified Eukaryota	Unclassified Eukaryota
518	CCGCCCGTCGCACCTACCGATTGAATGGTCCGGTGAAGCCTCGGGATTGTGGCCAGTTCACTTTATTGGGAGTTGGCTGCGAGAACTTGTCTAAACCTTATCATTTAGAGGAAGGTGAAGTCGTAACAAGGTTTCTGTAGGTGAA	0	0	0	0	0	0	0	0.00088073	0	0	0	0	0	0	0	0	0	0	0	0	0	0	0	0	0	0	0	0	0	0	0	0	div_reps_687	1	Unclassified Eukaryota	Unclassified Eukaryota	Unclassified Eukaryota	Unclassified Eukaryota	Unclassified Eukaryota	Unclassified Eukaryota	Unclassified Eukaryota	Unclassified Eukaryota	Unclassified Eukaryota
519	CCGCCCGTCGCACCTACCGATTGAATGGTCCGGTGAAGCCTCGGGATTGTGGCCAGTTCACTTTATTGGGAGTTGGCTGTGAGAACTTGTCTAAACCTTATCATTTAGAGGAAGGTGAAGTCGTAACAAGGTTTCCGTAGGTGAA	0	0	0	0	0	0	0.00106268	0.00141936	0.00120304	0	0	0	0	0	0	0	0.000299173	0	0	0	0	0	0	0	0	0	0	0	0	0	0	0	Bacillariophyta_195	1	Raphid-pennate	Raphid-pennate	Ochrophyta	Eukaryota	Stramenopiles	Bacillariophyta	Bacillariophyta_X	Unclassified Eukaryota	Unclassified Eukaryota
520	CCGCCCGTCGCACCTACCGATTGAATGGTCCGGTGAAGCCTCGGGATTGTGGCCAGTTCGCTTTATTGGGAGTTGGTCGCGAGAACTTGTCTAAACCTTATCATTTAGAGGAAGGTGAAGTCGTAACAAGGTTTCCGTAGGTGAA	0	0	0	0	0	0	0.000569844	0.000538628	0.000986096	0	0	0	0	0	0	0	0.000151581	0	0	0	0	0	0	0	0	0	0	0	0	0	0	0	Bacillariophyta_195	1	Raphid-pennate	Raphid-pennate	Ochrophyta	Eukaryota	Stramenopiles	Bacillariophyta	Bacillariophyta_X	Unclassified Eukaryota	Unclassified Eukaryota
521	CCGCCCGTCGCACCTACCGATTGAATGGTCCGGTGAAGCCTCGGGATTGTGGCGAGTTCCCTTCATTGGGAGTTTGTCGCGAGAACTTGTCTAAACCTTATCATTTAGAGGAAGGTGAAGTCGTAACAAGGTTTCCGTAGGTGAA	0	0	0	0	0	0	0	0	0.00133452	0	0	0	0	0	0	0	0.00027125	0	0	0	0	0	0	0	0	0	0	0	0	0	0	0	Bacillariophyta_202	1	Cylindrotheca_closterium	Raphid-pennate	Ochrophyta	Eukaryota	Stramenopiles	Bacillariophyta	Bacillariophyta_X	Cylindrotheca	Cylindrotheca_closterium
522	CCGCCCGTCGCACCTACCGATTGAATGGTCCGGTGAAGCCTCGGGATTGTGGCGAGTTCCCTTTATTGGGAGTTTGTCGCGAGAACTTGTCTAAACCTTATCATTTAGAGGAAGGTGAAGTCGTAACAAGGTTTCAGTAGGTGAA	0	0	0	0	0	0	0	0	0	0	0	0	0	0	0	0.000188383	0	0	0	0	0	0	0	0	0	0	0	0	0	0	0	0	Bacillariophyta_211	1	Nitzschia_sp.	Raphid-pennate	Ochrophyta	Eukaryota	Stramenopiles	Bacillariophyta	Bacillariophyta_X	Nitzschia	Nitzschia_sp.
523	CCGCCCGTCGCACCTACCGATTGAATGGTCCGGTGAAGCCTCGGGATTGTGGCGAGTTCCCTTTATTGGGAGTTTGTCGCGAGAACTTGTCTAAACCTTATCATTTAGAGGAAGGTGAAGTCGTAACAAGGTTTCCGTAGGTGAA	0.00133622	0	0	0.000247899	0.000333401	0.00182704	0.00731557	0.00678381	0.00718535	0.00945875	0.000489744	0.00269117	0.00031759	0.00411342	0.00415039	0.00398296	0.0020623	0.0017996	0.00241413	0.00228006	0.00115872	0.00118229	0.00107962	0.000879486	0.000794617	0.000796411	0.000778501	0.00114079	0.000879584	0.00128389	0.00143595	0.000406538	Bacillariophyta_196	1	Bacillaria_paxillifer	Raphid-pennate	Ochrophyta	Eukaryota	Stramenopiles	Bacillariophyta	Bacillariophyta_X	Bacillaria	Bacillaria_paxillifer
524	CCGCCCGTCGCACCTACCGATTGAATGGTCCGGTGAAGCCTCGGGATTGTGGCGAGTTCCCTTTATTGGGAGTTTGTCGCGAGAACTTGTCTAAACCTTATCATTTAGAGGAAGGTGAAGTCGTAACAAGGTTTCTGTAGGTGAA	0	0	0	0	0	0	0	0.000735155	0	0	0	0	0	0	0	0	0	0	0	0	0	0	0	0	0	0	0	0	0	0	0	0	Bacillariophyta_211	1	Nitzschia_sp.	Raphid-pennate	Ochrophyta	Eukaryota	Stramenopiles	Bacillariophyta	Bacillariophyta_X	Nitzschia	Nitzschia_sp.
525	CCGCCCGTCGCACCTACCGATTGAATGGTCCGGTGAAGCCTCGGGATTGTGGCGAGTTTCCTTCATTGGGAGTTTGTCGCGAGAACTTGTCTAAACCTTATCATTTAGAGGAAGGTGAAGTCGTAACAAGGTTTCCGTAGGTGAA	0	0	0	0	0	0	0.0285076	0.00112821	0	0	0.0231178	0	0	0	0	0	0	0	0	0.000175389	0	0	0	0	0.00107381	0	0	0	0	0	0	0	Bacillariophyta_207	1	Nitzschia_sp.	Raphid-pennate	Ochrophyta	Eukaryota	Stramenopiles	Bacillariophyta	Bacillariophyta_X	Nitzschia	Nitzschia_sp.
526	CCGCCCGTCGCACCTACCGATTGAATGGTCCGGTGAAGCCTCGGGATTGTGGCGAGTTTCCTTCATTGGGAGTTTGTCGCGAGAACTTGTCTAAACCTTATCATTTAGAGGAAGGTGAAGTCGTAACAAGGTTTCTGTAGGTGAA	0	0	0	0	0	0	0	0	0	0	0.000565821	0	0	0	0	0	0	0	0	0	0	0	0	0	0	0	0	0	0	0	0	0	Bacillariophyta_207	1	Nitzschia_sp.	Raphid-pennate	Ochrophyta	Eukaryota	Stramenopiles	Bacillariophyta	Bacillariophyta_X	Nitzschia	Nitzschia_sp.
527	CCGCCCGTCGCACCTACCGATTGAATGGTCCGGTGAAGCCTCGGGATTGTGGCGAGTTTCCTTGATTGGGAGTTTGTCGCAAGAACTTGTCTAAACCTTACCATTTAGAGGAAGGTGAAGTCGTAACAAGGTTTCCGTAGGTGAA	0	0	0	0	0	0	0	0	0	0	0.000104605	0	0	0	0	0	0	0	0	0	0	0	0	0	0	0	0	0	0	0	0	0	Bacillariophyta_211	1	Nitzschia_sp.	Raphid-pennate	Ochrophyta	Eukaryota	Stramenopiles	Bacillariophyta	Bacillariophyta_X	Nitzschia	Nitzschia_sp.
528	CCGCCCGTCGCACCTACCGATTGAATGGTCCGGTGAAGCCTCGGGATTGTGGCGAGTTTCCTTTATTGGGAGTTTGTCGCGAGAACTTGTCTAAACCTTATCATTTAGAGGAAGGTGAAGTCGTAACAAGGTTTCCGTAGGTGAA	0	0	0	0	0	0	0.0026028	0.00246022	0.00402327	0.00143633	0	0	0	0	0	0	0.00121664	0	0	0	0	0	0	0	0	0	0	0.000271322	0	0	0	0	Bacillariophyta_211	1	Nitzschia_sp.	Raphid-pennate	Ochrophyta	Eukaryota	Stramenopiles	Bacillariophyta	Bacillariophyta_X	Nitzschia	Nitzschia_sp.
529	CCGCCCGTCGCACCTACCGATTGAATGGTCCGGTGAAGCCTCGGGATTGTGGCTGGTTCCCTTTATTGGGAGTTAGTCGCGAGAACTTGTCTAAACCTTATCATTTAGAGGAAGGTGAAGTCGTAACAAGGTTTCCGTAGGTGAA	0	0	0	0	0	0	0.000970276	0.000917124	0.00157775	0	0	0	0	0	0	0	0.000390919	0	0	0	0	0	0	0	0	0	0	9.86625e-05	0	0	0	0	div_reps_687	1	Unclassified Eukaryota	Unclassified Eukaryota	Unclassified Eukaryota	Unclassified Eukaryota	Unclassified Eukaryota	Unclassified Eukaryota	Unclassified Eukaryota	Unclassified Eukaryota	Unclassified Eukaryota
530	CCGCCCGTCGCACCTACCGATTGAATGGTCCGGTGAAGCCTCGGGATTGTGGCTGGTTTCCTTTATTGGAATCTGACCACGAGAACCTGTCTAAACCTTATCATTTAGAGGAAGGTGAAGTCGTAACAAGGTTTCCGTAGGTGAA	0.00080071	0	0	0	5.26422e-05	0.00588589	0.000246419	0	0.00051277	0.00014013	0.000294797	0.00373108	5.5233e-05	0.00251685	0.00086023	0.0007939	0.000877574	0.00142753	0.000924559	0.00103285	0.000931238	0.000629622	0.000939671	0.0011201	0.00109528	0.000972715	0.001038	0.000783134	0.00081244	0.00522673	0.00501942	0.000152452	Bacillariophyta_151	1	Chaetoceros	Polar-centric-Mediophyceae	Ochrophyta	Eukaryota	Stramenopiles	Bacillariophyta	Bacillariophyta_X	Chaetoceros	Unclassified Eukaryota
531	CCGCCCGTCGCACCTACCGATTGAATGGTCCGGTGAAGCCTCGGGATTGTGGTCAGTTTGCTTTATTGCGAGTTGATCGCGAGAACTTGTCTAAACCTTATCATTTAGAGGAAGGTGAAGTCGTAACAAGGTCTCCGTAGGTGAA	0.00200942	0	0	0	0	0.00165277	0.0012475	0.00163772	0.00176182	0.00318795	0.00237264	0.00215546	0	0.0019103	0.00304185	0.00236824	0.0014839	0.00236909	0.00243981	0.00214364	0.00206152	0.00198681	0.00150947	0.0016677	0.0014389	0.00141652	0.00177834	0.00188692	0.00149731	0.00124591	0.00119876	0.000114339	Bacillariophyta_190	1	Navicula_gregaria	Raphid-pennate	Ochrophyta	Eukaryota	Stramenopiles	Bacillariophyta	Bacillariophyta_X	Navicula	Navicula_gregaria
532	CCGCCCGTCGCACCTACCGATTGAATGGTCCGGTGAAGCCTCGGGATTGTGGTCAGTTTGCTTTATTGCGAGTTGATTGCGAGAACTTGTCTAAACCTTATCATTTAGAGGAAGGTGAAGTCGTAACAAGGTTTCCGTAGGTGAA	0	0	0	0	0	0	0.0012937	0.000655089	0.00137396	0	0	0	0	0	0	0	0.000374964	0	0	0	0	0	0	0	0	0	0	0	0	0	0	0	Bacillariophyta_190	1	Navicula_gregaria	Raphid-pennate	Ochrophyta	Eukaryota	Stramenopiles	Bacillariophyta	Bacillariophyta_X	Navicula	Navicula_gregaria
533	CCGCCCGTCGCACCTACCGATTGAATGGTCCGGTGAAGCCTCGGGATTGTGGTCAGTTTGCTTTATTGTGAGTTGATCGCGAGAACTTGTCTAAACCTTATCATTTAGAGGAAGGTGAAGTCGTAACAAGGTCTCCGTAGGTGAA	0	0.000520342	0	0	0	0	0	0	0	0	0	0	0	0	0	0	0	0	0	0	0	0	0	0	0	0	0	0	0	0	0	0	Bacillariophyta_190	1	Navicula_gregaria	Raphid-pennate	Ochrophyta	Eukaryota	Stramenopiles	Bacillariophyta	Bacillariophyta_X	Navicula	Navicula_gregaria
534	CCGCCCGTCGCACCTACCGATTGAATGGTCCGGTGAAGCCTCGGGATTGTGGTGAGTTCCCTTTATTGGGAGTTCATCGCGAGAACTTGTCTAAACCTTATCATTTAGAGGAAGGTGAAGTCGTAACAAGGTTTCCGTAGGTGAA	0	0	0	0	0	0	0	0.000181969	0	0	0	0	0	0	0	0	0	0	0	0	0	0	0	0	0	0	0	0	0	0	0	0	Bacillariophyta_199	1	Raphid-pennate_X_sp.	Raphid-pennate	Ochrophyta	Eukaryota	Stramenopiles	Bacillariophyta	Bacillariophyta_X	Raphid-pennate_X	Raphid-pennate_X_sp.
535	CCGCCCGTCGCACCTACCGATTGAATGGTCCGGTGAAGCCTCGGGATTGTGGTTAGTTTCCTTTATTGGAAGGTAACCACGAGAACCTGTCTAAACCTTATCATTTAGAGGAAGGTGAAGTCGTAACAAGGTTTCCGTAGGTGAA	0.00317224	0	0	0	0	0.00479529	0.00112429	0.00320266	0.000953226	0	0.00166893	0.000932771	0	0.000634443	0.00224369	0.00235927	0.00212612	0.00434334	0.00385233	0.00356624	0.00317758	0.00318309	0.00329885	0.00275462	0.00330016	0.00252906	0.00222102	0.00210891	0.0021486	0.00567495	0.00521174	0	Bacillariophyta_218	1	Pseudo-nitzschia	Raphid-pennate	Ochrophyta	Eukaryota	Stramenopiles	Bacillariophyta	Bacillariophyta_X	Pseudo-nitzschia	Unclassified Eukaryota
536	CCGCCCGTCGCACCTACCGATTGAATGGTCCGGTGAAGCCTCGGGATTGTGGTTAGTTTCCTTTATTGGAAGGTAACCACGAGAACCTGTCTAAACCTTATCATTTAGAGGAAGGTGAAGTCGTAACAAGGTTTCTGTAGGTGAA	0	0	0	0	0	0	0	0.000371217	0	0	0	0	0	0	0	0	0	0	0	0	0	0	0	0	0	0	0	0	0	0	0	0	Bacillariophyta_218	1	Pseudo-nitzschia	Raphid-pennate	Ochrophyta	Eukaryota	Stramenopiles	Bacillariophyta	Bacillariophyta_X	Pseudo-nitzschia	Unclassified Eukaryota
537	CCGCCCGTCGCACCTACCGATTGAATGGTCCGGTGAAGCCTCGGGATTGTGGTTAGTTTCCTTTATTGGAAGGTAGTCACGAGAACTTGTCTAAACCTTATCATTTAGAGGAAGGTGAAGTCGTAACAAGGTTTCCGTAGGTGAA	0	0	0	0	0	0	0	0	0	0	0	0	0	0	0	0	0.00011568	0.000182238	0	0	0.000113739	0	0	0	0	0	0	0	0	0	0	0	Bacillariophyta_218	1	Pseudo-nitzschia	Raphid-pennate	Ochrophyta	Eukaryota	Stramenopiles	Bacillariophyta	Bacillariophyta_X	Pseudo-nitzschia	Unclassified Eukaryota
538	CCGCCCGTCGCACCTACCGATTGAATGGTCCGGTGAAGCCTCGGGATTGTGGTTAGTTTCCTTTATTGGAAGTTAGTCGCGAGAACTTGTCTAAACCTTATCATTTAGAGGAAGGTGAAGTCGTAACAAGGTTTCAGTAGGTGAA	0	0	0	0	0	0	0	0	0	0	0	0	0	0	0	0.000385737	0	0	0	0	0	0	0	0	0	0	0	0	0	0	0	0	Bacillariophyta_219	1	Fragilariopsis_sublineata	Raphid-pennate	Ochrophyta	Eukaryota	Stramenopiles	Bacillariophyta	Bacillariophyta_X	Fragilariopsis	Fragilariopsis_sublineata
539	CCGCCCGTCGCACCTACCGATTGAATGGTCCGGTGAAGCCTCGGGATTGTGGTTAGTTTCCTTTATTGGAAGTTAGTCGCGAGAACTTGTCTAAACCTTATCATTTAGAGGAAGGTGAAGTCGTAACAAGGTTTCCGTAGGTGAA	0.0081091	0	0	0.0020684	0.00351825	0.0104001	0.00217157	0.0105979	0.00468067	0.0247679	0.000741748	0.00916385	0.00149129	0.0112457	0.00887722	0.00967481	0.00545293	0.00779067	0.00853933	0.0100556	0.00833138	0.00760443	0.00673764	0.00682846	0.0074021	0.00665702	0.00508315	0.00575326	0.00520365	0.00988369	0.00928241	0.00218514	Bacillariophyta_219	1	Fragilariopsis_sublineata	Raphid-pennate	Ochrophyta	Eukaryota	Stramenopiles	Bacillariophyta	Bacillariophyta_X	Fragilariopsis	Fragilariopsis_sublineata
540	CCGCCCGTCGCACCTACCGATTGAATGGTCCGGTGAAGCCTCGGGATTGTGGTTAGTTTCCTTTATTGGAAGTTAGTCGCGAGAACTTGTCTAAACCTTATCATTTAGAGGAAGGTGAAGTCGTAACAAGGTTTCTGTAGGTGAA	0.000448806	0	0	0	0	0	0	0.00121555	0	0	0	0.000762603	0	0	0.00040351	0.000331913	0	0.000569493	0	0	0	0	0	0	0	0	0	0	0	0	0	0	Bacillariophyta_219	1	Fragilariopsis_sublineata	Raphid-pennate	Ochrophyta	Eukaryota	Stramenopiles	Bacillariophyta	Bacillariophyta_X	Fragilariopsis	Fragilariopsis_sublineata
541	CCGCCCGTCGCACCTACCGATTGAATGGTCCGGTGAAGCCTCGGGATTGTGGTTAGTTTGCTTTATTGCGAATTGATTGCGAGAACTTGTCTAAACCTTATCATTTAGAGGAAGGTGAAGTCGTAACAAGGTTTCCGTAGGTGAA	0	0	0	0	0	0	0.000677653	0.000931682	0.000887486	0	0	0	0	0	0	0	0.000283217	0	0	0	0	0	0	0	0	0	0	0	0	0	0	0	Bacillariophyta_190	1	Navicula_gregaria	Raphid-pennate	Ochrophyta	Eukaryota	Stramenopiles	Bacillariophyta	Bacillariophyta_X	Navicula	Navicula_gregaria
542	CCGCCCGTCGCACCTACCGATTGAATGGTCCGGTGAAGCCTCGGGATTGTGGTTGGGTTCCTTTATTGGAGCCTGACTGTAAGAACTTGTCTAAACCTTATCATTTAGAGGAAGGTGAAGTCGTAACAAGGTTTCCGTAGGTGAA	8.1601e-05	0	0	0	0	0	0	0	0	0	0	0	0	0	7.09468e-05	9.41915e-05	8.37685e-05	0.000182238	0	0	0	0.000181891	0	0	0	0	0	0	0	0	0	0	div_reps_1250	1	Unclassified Eukaryota	Unclassified Eukaryota	Unclassified Eukaryota	Unclassified Eukaryota	Unclassified Eukaryota	Unclassified Eukaryota	Unclassified Eukaryota	Unclassified Eukaryota	Unclassified Eukaryota
543	CCGCCCGTCGCACCTACCGATTGAATGGTCCGGTGAAGCCTCGGGATTGTGGTTTGGTTCCTTTATTGGGATTGTACCGTGAGAACTTGTCTAAACCTTATCATTTAGAGGAAGGTGAAGTCGTAACAAGGTTTCCGTAGGTGAA	0	0	0	0	0	0	0.000600647	0.000691482	0.000190645	0	0	0	0	0	0	0	5.58456e-05	0	0	0	0	0	0	0	0	0	0	0	0	0	0	0	Bacillariophyta_11	1	Attheya_longicornis	Polar-centric-Mediophyceae	Ochrophyta	Eukaryota	Stramenopiles	Bacillariophyta	Bacillariophyta_X	Attheya	Attheya_longicornis
544	CCGCCCGTCGCACCTACCGATTGAATGGTCCGGTGAAGCCTCGGGATTGTGGTTTGGTTTCTTCATTGAGACTTGACTGCGAGAACTTGTCTAAACCTTATCATTTAGAGGAAGGTGAAGTCGTAACAAGGTTTCAGTAGGTGAA	0	0	0	0	0	0	0	0	0	0	0	0	0	0	0	0.00115272	0	0	0	0	0	0	0	0	0	0	0	0	0	0	0	0	Bacillariophyta_17	1	Porosira_pseudodelicatula	Polar-centric-Mediophyceae	Ochrophyta	Eukaryota	Stramenopiles	Bacillariophyta	Bacillariophyta_X	Porosira	Porosira_pseudodelicatula
545	CCGCCCGTCGCACCTACCGATTGAATGGTCCGGTGAAGCCTCGGGATTGTGGTTTGGTTTCTTCATTGAGACTTGACTGCGAGAACTTGTCTAAACCTTATCATTTAGAGGAAGGTGAAGTCGTAACAAGGTTTCCGTAGGTGAA	0.0356086	0	0.00275705	0.000596506	0.000517648	0.0195072	0.0038041	0.0299958	0.0115176	0.0322999	0.000675181	0.0276239	0.000793974	0.0383106	0.0301125	0.0297645	0.0301048	0.0249438	0.0290465	0.0317552	0.0354439	0.0274445	0.0319688	0.044497	0.0409192	0.0444409	0.0292091	0.0289451	0.0326856	0.0216666	0.0215072	0.00120691	Bacillariophyta_17	1	Porosira_pseudodelicatula	Polar-centric-Mediophyceae	Ochrophyta	Eukaryota	Stramenopiles	Bacillariophyta	Bacillariophyta_X	Porosira	Porosira_pseudodelicatula
546	CCGCCCGTCGCACCTACCGATTGAATGGTCCGGTGAAGCCTCGGGATTGTGGTTTGGTTTCTTCATTGAGACTTGACTGCGAGAACTTGTCTAAACCTTATCATTTAGAGGAAGGTGAAGTCGTAACAAGGTTTCTGTAGGTGAA	0.00190742	0	0	0	0	0	0	0.00314443	0.000440456	0	0	0.00228781	0	0.00182664	0.00163621	0.0011303	0.00114882	0.00182997	0	0.00129593	0.00122269	0.00114731	0.00110961	0.00216553	0.0016465	0.00151987	0	0.000647473	0	0	0	0	Bacillariophyta_17	1	Porosira_pseudodelicatula	Polar-centric-Mediophyceae	Ochrophyta	Eukaryota	Stramenopiles	Bacillariophyta	Bacillariophyta_X	Porosira	Porosira_pseudodelicatula
547	CCGCCCGTCGCACCTACCGATTGAATGGTCCGGTGAAGCCTCGGGATTGTGTTTAGTTCCCTTTATTGGGAGTTGAATGCGAGAACTTGTCTAAACCTTATCATTTAGAGGAAGGTGAAGTCGTAACAAGGTTTCCGTAGGTGAA	0	0	0.0154294	0	0	0	0	0	0	0	0	0	0	0	0	0	0	0	0	0	0	0	0	0	0	0	0	0	0	0	0	0	Bacillariophyta_224	1	Nitzschia_thermalis	Raphid-pennate	Ochrophyta	Eukaryota	Stramenopiles	Bacillariophyta	Bacillariophyta_X	Nitzschia	Nitzschia_thermalis
548	CCGCCCGTCGCACCTACCGATTGAATGGTCCGGTGAAGCCTCGGGATTGTGTTTAGTTCCCTTTATTGGGAGTTGAATGCGAGAACTTGTCTAAACCTTATCATTTAGAGGAAGGTGAAGTCGTAACAAGGTTTCTGTAGGTGAA	0	0	0.00149235	0	0	0	0	0	0	0	0	0	0	0	0	0	0	0	0	0	0	0	0	0	0	0	0	0	0	0	0	0	Bacillariophyta_224	1	Nitzschia_thermalis	Raphid-pennate	Ochrophyta	Eukaryota	Stramenopiles	Bacillariophyta	Bacillariophyta_X	Nitzschia	Nitzschia_thermalis
549	CCGCCCGTCGCACCTACCGATTGAATGGTCCGGTGAAGCGTTGGGATTGTGGTTGGGTTCCTTTATTGGAGCCTGACCGTGAGAACTTCTCTAAACCTTATCATTTAGAGGAAGGTGAAGTCGTAACAAGGTTTCCGTAGGTGAA	0.000377405	0	0	0	0	0.000320435	0	0	0.000138053	0.000315292	0	0.000548318	0	0.000285848	0.00050993	0.000453016	0.00031114	0.000242984	0.000385233	0.000370266	0.000184826	0.000195882	0.000159944	0.000240614	0.000293507	0.00023102	0.000297662	0.000246656	0.000248432	0.000273492	0.000262831	0	div_reps_1246	1	Unclassified Eukaryota	Unclassified Eukaryota	Unclassified Eukaryota	Unclassified Eukaryota	Unclassified Eukaryota	Unclassified Eukaryota	Unclassified Eukaryota	Unclassified Eukaryota	Unclassified Eukaryota
550	CCGCCCGTCGCACCTACCGATTGAATGGTCCGGTGAAGTCTCGGGATTGTGATCTGGTTCCTTTATTGGAACCTGACCACGAGAACTTGCCTAAACCTTATTATTTAGAGGAAGGTGAAGTCGTAACAAGGTTTCCGTAGGTGAA	0.00238683	0	0	9.2962e-05	3.50948e-05	0.00146163	0.000246419	0.00147031	0.000782303	0.0088632	0.000670426	0.00160084	4.83289e-05	0.00212643	0.00140563	0.00150706	0.00224978	0.00220204	0.00279936	0.00222159	0.00216104	0.00336498	0.00245914	0.00287907	0.00282053	0.00303366	0.00216759	0.00224457	0.00203446	0.00145862	0.00129492	5.71694e-05	Bacillariophyta_128	1	Proboscia_alata	Radial-centric-basal-Coscinodiscophyceae	Ochrophyta	Eukaryota	Stramenopiles	Bacillariophyta	Bacillariophyta_X	Proboscia	Proboscia_alata
551	CCGCCCGTCGCACCTACCGATTGAATGGTCCGGTGAGATTTCGGGATCGAATGATTGTTGATTTATTTTGACTGTTATTTGAGAACTTACTCAAACCTTATCATTTAGAGGAAGGTGAAGTCGTAACAAGGTTTCCGTAGGTGAA	0	0	0	8.52152e-05	7.89633e-05	0	0	0	0	0	0	0	8.28495e-05	0	0	0	0	0	0	0	0	0	0	0	0	0	0	0	0	0	2.5642e-05	8.2578e-05	Bolidophyceae_6	1	Parmales_env_2_X_sp.	Parmales_env_2	Ochrophyta	Eukaryota	Stramenopiles	Bolidophyceae	Parmales	Parmales_env_2_X	Parmales_env_2_X_sp.
552	CCGCCCGTCGCACCTACCGATTGAATGGTCCGGTGAGGACTCGGGATTGTGGTTTAGCTCCTTCATTGGGGCCTGACTGTGAGAACCTGTCCGAACCTTATCATTTAGAGGAAGGTGAAGTCGTAACAAGGTTTCCGTAGGTGAA	0	0.000500707	0	0	0	0	0	0	0	0	0	0	0	0	0	0	0	0	0	0	0	0	0	0	0	0	0	0	0	0	0	0	Bacillariophyta_56	1	Skeletonema	Polar-centric-Mediophyceae	Ochrophyta	Eukaryota	Stramenopiles	Bacillariophyta	Bacillariophyta_X	Skeletonema	Unclassified Eukaryota
553	CCGCCCGTCGCACCTACCGATTGAATGGTCCGGTGAGGACTCGGGATTGTGGTTTAGCTCCTTCATTGGGGCCTGACTGTGAGAACTTGTCCGAACCTTATCATTTAGAGGAAGGTGAAGTCGTAACAAGGTTTCAGTAGGTGAA	0	0	0	0	0	0	0	0	0	0	0	0	0	0	0	0.000775959	0	0	0	0	0	0	0	0	0	0	0	0	0	0	0	0	Bacillariophyta_67	1	Planktoniella_sol	Polar-centric-Mediophyceae	Ochrophyta	Eukaryota	Stramenopiles	Bacillariophyta	Bacillariophyta_X	Planktoniella	Planktoniella_sol
554	CCGCCCGTCGCACCTACCGATTGAATGGTCCGGTGAGGACTCGGGATTGTGGTTTAGCTCCTTCATTGGGGCCTGACTGTGAGAACTTGTCCGAACCTTATCATTTAGAGGAAGGTGAAGTCGTAACAAGGTTTCCGTAGGTGAA	0.00966972	0.00438855	0	0.0105047	0.0120024	0.0062513	0.00557523	0.0112239	0.00337902	0.000385356	0.00278631	0.00550839	0.0121582	0.00628168	0.0146239	0.0171698	0.00369379	0.0199323	0.0161926	0.0164378	0.00993083	0.00884968	0.0103564	0.00573325	0.00765982	0.00544113	0.00349562	0.00381084	0.0038272	0.00748304	0.00737849	0.00931225	Bacillariophyta_67	1	Planktoniella_sol	Polar-centric-Mediophyceae	Ochrophyta	Eukaryota	Stramenopiles	Bacillariophyta	Bacillariophyta_X	Planktoniella	Planktoniella_sol
555	CCGCCCGTCGCACCTACCGATTGAATGGTCCGGTGAGGACTCGGGATTGTGGTTTAGCTCCTTCATTGGGGCCTGACTGTGAGAACTTGTCCGAACCTTATCATTTAGAGGAAGGTGAAGTCGTAACAAGGTTTCTGTAGGTGAA	0	0.000667609	0	0	0	0	0	0.001201	0	0	0	0	0	0	0.000736073	0.000610002	0	0.00133641	0	0	0	0	0	0	0	0	0	0	0	0	0	0.000444651	Bacillariophyta_67	1	Planktoniella_sol	Polar-centric-Mediophyceae	Ochrophyta	Eukaryota	Stramenopiles	Bacillariophyta	Bacillariophyta_X	Planktoniella	Planktoniella_sol
556	CCGCCCGTCGCACCTACCGATTGAATGGTCCGGTGAGGACTCGGGATTGTGGTTTGGCACCTTCATTGGGGCCTGACCGCGAGAACTTGTCCGAACCTTATCATTTAGAGGAAGGTGAAGTCGTAACAAGGTTTCCGTAGGTGAA	0	0.000805058	0	0	0	0	0	0	0	0	0	0	0	0	0	0	0	0	0	0	0	0	0	0	0	0	0	0	0	0	0	0	Bacillariophyta_29	1	Thalassiosira_tumida	Polar-centric-Mediophyceae	Ochrophyta	Eukaryota	Stramenopiles	Bacillariophyta	Bacillariophyta_X	Thalassiosira	Thalassiosira_tumida
557	CCGCCCGTCGCACCTACCGATTGAATGGTCCGGTGAGGACTCGGGATTGTGGTTTGGCTCCTTCATTGGGGCCAGACCGCGAGAACTTGTCCAAACCTTATCATTTAGAGGAAGGTGAAGTCGTAACAAGGTTTCAGTAGGTGAA	0	0	0	0	0	0	0	0	0	0	0	0	0	0	0	0.000623458	0	0	0	0	0	0	0	0	0	0	0	0	0	0	0	0	Bacillariophyta_71	1	Bacterosira_bathyomphala	Polar-centric-Mediophyceae	Ochrophyta	Eukaryota	Stramenopiles	Bacillariophyta	Bacillariophyta_X	Bacterosira	Bacterosira_bathyomphala
558	CCGCCCGTCGCACCTACCGATTGAATGGTCCGGTGAGGACTCGGGATTGTGGTTTGGCTCCTTCATTGGGGCCAGACCGCGAGAACTTGTCCAAACCTTATCATTTAGAGGAAGGTGAAGTCGTAACAAGGTTTCCGTAGGTGAA	0.0115057	0.00304351	0	0	0	0.00399139	0.00158632	0.0109473	0.00278079	0	0.000679936	0.00598108	0	0.00536139	0.012695	0.0140884	0.00697273	0.00986363	0.0106324	0.0120531	0.0122625	0.0105357	0.0120458	0.0104294	0.0136302	0.0115571	0.00812847	0.00789917	0.00653981	0.00829592	0.00523097	0	Bacillariophyta_29	1	Thalassiosira_tumida	Polar-centric-Mediophyceae	Ochrophyta	Eukaryota	Stramenopiles	Bacillariophyta	Bacillariophyta_X	Thalassiosira	Thalassiosira_tumida
559	CCGCCCGTCGCACCTACCGATTGAATGGTCCGGTGAGGACTCGGGATTGTGGTTTGGCTCCTTCATTGGGGCCAGACCGCGAGAACTTGTCCAAACCTTATCATTTAGAGGAAGGTGAAGTCGTAACAAGGTTTCTGTAGGTGAA	0.000663008	0.000431982	0	0	0	0	0	0.00129562	0	0	0	0.000554621	0	0	0.000620785	0.000686253	0	0.000698579	0	0	0	0	0	0.000472931	0	0	0	0	0	0	0	0	Bacillariophyta_71	1	Bacterosira_bathyomphala	Polar-centric-Mediophyceae	Ochrophyta	Eukaryota	Stramenopiles	Bacillariophyta	Bacillariophyta_X	Bacterosira	Bacterosira_bathyomphala
560	CCGCCCGTCGCACCTACCGATTGAATGGTCCGGTGAGGACTCGGGATTGTGGTTTGGCTCCTTCATTGGGGCCTGACCGCGAGAACTTGTCCAAACCTTATCATTTAGAGGAAGGTGAAGTCGTAACAAGGTTTCAGTAGGTGAA	0	0	0	0	0	0	0	0	0	0	0	0	0	0	0	0.000367795	0	0	0	0	0	0	0	0	0	0	0	0	0	0	0	0	Bacillariophyta_71	1	Bacterosira_bathyomphala	Polar-centric-Mediophyceae	Ochrophyta	Eukaryota	Stramenopiles	Bacillariophyta	Bacillariophyta_X	Bacterosira	Bacterosira_bathyomphala
561	CCGCCCGTCGCACCTACCGATTGAATGGTCCGGTGAGGACTCGGGATTGTGGTTTGGCTCCTTCATTGGGGCCTGACCGCGAGAACTTGTCCAAACCTTATCATTTAGAGGAAGGTGAAGTCGTAACAAGGTTTCCGTAGGTGAA	0.0192272	0	0	0.00185149	0.00172842	0.0182367	0.002572	0.0123375	0.00757322	0.00385356	0.00183535	0.011584	0.00177436	0.0145085	0.00789283	0.00836959	0.0217958	0.0213598	0.0221252	0.0231124	0.0175727	0.0180422	0.0161743	0.0222112	0.023953	0.0220989	0.0231719	0.0222669	0.0218217	0.0178833	0.0158083	0.00210891	Bacillariophyta_70	1	Polar-centric-Mediophyceae	Polar-centric-Mediophyceae	Ochrophyta	Eukaryota	Stramenopiles	Bacillariophyta	Bacillariophyta_X	Unclassified Eukaryota	Unclassified Eukaryota
562	CCGCCCGTCGCACCTACCGATTGAATGGTCCGGTGAGGACTCGGGATTGTGGTTTGGCTCCTTCATTGGGGCCTGACCGCGAGAACTTGTCCAAACCTTATCATTTAGAGGAAGGTGAAGTCGTAACAAGGTTTCTGTAGGTGAA	0.000948612	0	0	0	0	0	0	0.00124467	0	0	0	0.000882351	0	0	0.000399076	0.000372281	0.000745938	0.00144272	0	0.000984127	0.000639782	0.000797521	0	0.000920971	0.00104517	0.000620106	0	0.000511812	0	0	0.000480788	0	Bacillariophyta_71	1	Bacterosira_bathyomphala	Polar-centric-Mediophyceae	Ochrophyta	Eukaryota	Stramenopiles	Bacillariophyta	Bacillariophyta_X	Bacterosira	Bacterosira_bathyomphala
563	CCGCCCGTCGCACCTACCGATTGAATGGTCCGGTGAGGACTCGGGATTGTGGTTTGGCTCCTTCATTGGGGCCTGACCGCGAGAACTTGTCCGAACCTTATCATTTAGAGGAAGGTGAAGTCGTAACAAGGTTTCAGTAGGTGAA	0	0	0	0	0	0	0	0	0	0	0	0	0	0	0	0.000497869	0	0	0	0	0	0	0	0	0	0	0	0	0	0	0	0	Bacillariophyta_29	1	Thalassiosira_tumida	Polar-centric-Mediophyceae	Ochrophyta	Eukaryota	Stramenopiles	Bacillariophyta	Bacillariophyta_X	Thalassiosira	Thalassiosira_tumida
564	CCGCCCGTCGCACCTACCGATTGAATGGTCCGGTGAGGACTCGGGATTGTGGTTTGGCTCCTTCATTGGGGCCTGACCGCGAGAACTTGTCCGAACCTTATCATTTAGAGGAAGGTGAAGTCGTAACAAGGTTTCCGTAGGTGAA	0.00699219	0.0429921	0.00576704	0.0150366	0.0156084	0.00870797	0.00685353	0.00516792	0.00513427	0.00192678	0.00188765	0.00724158	0.00883037	0.00735535	0.00789727	0.00923974	0.0058957	0.00785142	0.00941252	0.0083797	0.00760629	0.00471517	0.00759734	0.00718523	0.00806786	0.00623754	0.00660963	0.00565459	0.00659352	0.00949624	0.0077503	0.0137333	Bacillariophyta_29	1	Thalassiosira_tumida	Polar-centric-Mediophyceae	Ochrophyta	Eukaryota	Stramenopiles	Bacillariophyta	Bacillariophyta_X	Thalassiosira	Thalassiosira_tumida
565	CCGCCCGTCGCACCTACCGATTGAATGGTCCGGTGAGGACTCGGGATTGTGGTTTGGCTCCTTCATTGGGGCCTGACCGCGAGAACTTGTCCGAACCTTATCATTTAGAGGAAGGTGAAGTCGTAACAAGGTTTCTGTAGGTGAA	0.000443706	0.00625393	0	0	0	0	0	0	0	0	0	0.000548318	0.000393535	0	0.000434549	0.000349854	0	0.000569493	0	0	0	0	0	0	0	0	0	0	0	0	0	0.000616159	Bacillariophyta_29	1	Thalassiosira_tumida	Polar-centric-Mediophyceae	Ochrophyta	Eukaryota	Stramenopiles	Bacillariophyta	Bacillariophyta_X	Thalassiosira	Thalassiosira_tumida
566	CCGCCCGTCGCACCTACCGATTGAATGGTCCGGTGAGGACTCGGGATTGTGGTTTGGCTCCTTCATTGGGGCCTGACTGCGAGAACTTATCCGAACCTTATCATTTAGAGGAAGGTGAAGTCGTAACAAGGTTTCCGTAGGTGAA	0.000882311	0	0	0.00119301	0.00107917	0.00323808	0.000323425	0	0.000335273	0	0	0.00109664	0.00109085	0.000878459	0.00147215	0.00156537	0.000498622	0.00155662	0.0014382	0.00169543	0.000888586	0.000594643	0.000979657	0.000696951	0.000651442	0.00068698	0.000511368	0.000468647	0.000517008	0.00267414	0.00300653	0.0010354	Bacillariophyta_28	1	Thalassiosira_hendeyi	Polar-centric-Mediophyceae	Ochrophyta	Eukaryota	Stramenopiles	Bacillariophyta	Bacillariophyta_X	Thalassiosira	Thalassiosira_hendeyi
567	CCGCCCGTCGCACCTACCGATTGAATGGTCCGGTGAGGACTCGGGATTGTGGTTTGGCTCCTTCATTGGGGCCTGACTGCGAGAACTTGTCCGAACCTTATCATTTAGAGGAAGGTGAAGTCGTAACAAGGTTTCCGTAGGTGAA	0.00144332	0	0	0.000472557	0	0.00378339	0	0.000553186	0.000354995	0	0	0.00163865	0.000566138	0.00140832	0.00237672	0.00243552	0.000793806	0.00276394	0.00250401	0.00261135	0.00142174	0.00125924	0.00152946	0.00116158	0.00128857	0.00114902	0.000511368	0.000709137	0.000725153	0.00360857	0.00396169	0.000406538	Bacillariophyta_28	1	Thalassiosira_hendeyi	Polar-centric-Mediophyceae	Ochrophyta	Eukaryota	Stramenopiles	Bacillariophyta	Bacillariophyta_X	Thalassiosira	Thalassiosira_hendeyi
568	CCGCCCGTCGCACCTACCGATTGAATGGTCCGGTGAGGACTCGGGATTGTGGTTTGGCTCCTTCATTGGGGCCTGACTGCGAGAACTTGTCTGAACCTTATCATTTAGAGGAAGGTGAAGTCGTAACAAGGTTTCCGTAGGTGAA	0	0	0.000859997	0	0	0	0	0	0	0	0	0	0	0	0	0	0	0	0	0	0	0	0	0	0	0	0	0	0	0	0	0	Bacillariophyta_28	1	Thalassiosira_hendeyi	Polar-centric-Mediophyceae	Ochrophyta	Eukaryota	Stramenopiles	Bacillariophyta	Bacillariophyta_X	Thalassiosira	Thalassiosira_hendeyi
569	CCGCCCGTCGCACCTACCGATTGAATGGTCCGGTGAGGACTCGGGATTGTGGTTTGGCTCCTTTATTGGGGCCTGACCGCGAGAACTTGTCCAAACCTTATCATTTAGAGGAAGGTGAAGTCGTAACAAGGTTTCCGTAGGTGAA	0.00202983	0.00246426	0	0	0	0.00202942	0	0.000611416	0.000591658	0	0	0.000787813	0	0.000613527	0.000505496	0.000708679	0.00218596	0.00250577	0.00246549	0.00203646	0.00196911	0.00208475	0.00151947	0.00263016	0.00274894	0.00252298	0.00204547	0.00197942	0.0020546	0.00199801	0.0018334	0	Bacillariophyta_70	1	Polar-centric-Mediophyceae	Polar-centric-Mediophyceae	Ochrophyta	Eukaryota	Stramenopiles	Bacillariophyta	Bacillariophyta_X	Unclassified Eukaryota	Unclassified Eukaryota
570	CCGCCCGTCGCACCTACCGATTGAATGGTCCGGTGAGGCCTCGAGATCGGACTTTGTTTCCTTCATTGGAGATTAAGACCGTAAACCCGTGTAAATCTTATCGTTTAGAGGAAGGTGAAGTCGTAACAAGGTTTCCGTAGGTGAA	0	0	0	0	0	0	0	0	6.57397e-05	0	0	0	0	0	0	0	5.18567e-05	0	0	0	0	0	0	0	0	0	0	0	0	0	0	0	Bacillariophyta_395	1	Asterionella_glacialis	Araphid-pennate	Ochrophyta	Eukaryota	Stramenopiles	Bacillariophyta	Bacillariophyta_X	Asterionella	Asterionella_glacialis
571	CCGCCCGTCGCACCTACCGATTGAATGGTCCGGTGAGGCCTCGAGATTGTGGCCTGGTAGCTTCATTGGTACCTGGCCGCGAGAACTTGTCCAAACCTTATCATTTAGAGGAAGGTGAAGTCGTAACAAGGTTTCCGTAGGTGAA	0.00231033	0	0	0.00121625	0.000859823	0.00168088	0.000523641	7.27876e-05	0.000887486	0.00276756	7.13219e-05	0.00127311	0.00179507	0.0014641	0.00147215	0.00111684	0.00173121	0.00241465	0.00175923	0.00228006	0.00199043	0.0029872	0.00172939	0.00239784	0.00248407	0.00282695	0.00161806	0.0016896	0.00187331	0.00182328	0.00197443	0.0011815	Bacillariophyta_156	1	Toxarium_undulatum	Polar-centric-Mediophyceae	Ochrophyta	Eukaryota	Stramenopiles	Bacillariophyta	Bacillariophyta_X	Toxarium	Toxarium_undulatum
572	CCGCCCGTCGCACCTACCGATTGAATGGTCCGGTGAGGCCTCGAGCGCGGACTTTGTTTCCTTCATTGGAGATTAAGACCGTAAACCCGTGTAAATCTTATCGTTTAGAGGAAGGTGAAGTCGTAACAAGGTTTCCGTAGGTGAA	0	0	0	0	0	6.18384e-05	0	0	0	0	0	0	0	0	0	0	0	0	0	0	0	0	0	0	0	0	0	0.000129495	0	0	0	0	Bacillariophyta_395	1	Asterionella_glacialis	Araphid-pennate	Ochrophyta	Eukaryota	Stramenopiles	Bacillariophyta	Bacillariophyta_X	Asterionella	Asterionella_glacialis
573	CCGCCCGTCGCACCTACCGATTGAATGGTCCGGTGAGGCCTCGGGATCGTGGCGAACTTTCTTCATTGGAGGTGAGCTGTGAGAACTTGTCCAAATCTTATCATTTAGAGGAAGGTGAAGTCGTAACAAGGTTTCCGTAGGTGAA	0	0	0	0	0	0	0	0	0.000374716	0	0	0	0	0	0	0	5.98346e-05	0	0	0	0	0	0	0	0	0	0	0	0	0	0	0	Bacillariophyta_104	1	Melosira_varians	Radial-centric-basal-Coscinodiscophyceae	Ochrophyta	Eukaryota	Stramenopiles	Bacillariophyta	Bacillariophyta_X	Melosira	Melosira_varians
574	CCGCCCGTCGCACCTACCGATTGAATGGTCCGGTGAGGCCTCGGGATCGTGGCGAGCTTTCTTCATTGGAGGTGAGCTGTGAGAACTTGTCCAAATCTTATCATTTAGAGGAAGGTGAAGTCGTAACAAGGTTTCCGTAGGTGAA	0	0	0	0	0	0	0.000215617	0.000312987	0	0	0	0	0	0	0	0	0	0	0	0	0	0	0	0	0	0	0	0	0	0	0	0	Bacillariophyta_104	1	Melosira_varians	Radial-centric-basal-Coscinodiscophyceae	Ochrophyta	Eukaryota	Stramenopiles	Bacillariophyta	Bacillariophyta_X	Melosira	Melosira_varians
575	CCGCCCGTCGCACCTACCGATTGAATGGTCCGGTGAGGCCTCGGGATTGTGACCAGTTCACTTCATTGTGAGTTGGTTGTGAGAACTTGTCCAAACCTTATCATTTAGAGGAAGGTGAAGTCGTAACAAGGTTTCCGTAGGTGAA	0	0	0	0	0	0	0.000708455	0.000946239	0.00140683	0	0	0	0	0	0	0	0.000319118	0	0	0	0	0	0	0	0	0	0	8.01633e-05	0	0	0	0	Bacillariophyta_192	1	Navicula_reinhardtii	Raphid-pennate	Ochrophyta	Eukaryota	Stramenopiles	Bacillariophyta	Bacillariophyta_X	Navicula	Navicula_reinhardtii
576	CCGCCCGTCGCACCTACCGATTGAATGGTCCGGTGAGGCCTCGGGATTGTGGTTAGTTTCCTTCATTGGAGATTAAGACCGTAAACCCGTGTAAATCTTATCGTTTAGAGGAAGGTGAAGTCGTAACAAGGTTTCCGTAGGTGAA	0	0	0	0	0	0	0	0	0	0	0	0	0	0	0	0	0	0	0	0	0	0	0	0	0	0	0	0	0	0	0	9.52823e-05	Bacillariophyta_119	1	Guinardia_delicatula	Radial-centric-basal-Coscinodiscophyceae	Ochrophyta	Eukaryota	Stramenopiles	Bacillariophyta	Bacillariophyta_X	Guinardia	Guinardia_delicatula
577	CCGCCCGTCGCACCTACCGATTGAATGGTCCGGTGAGGCCTCGGGATTGTGGTTAGTTTCCTTTATTGGAAGTTAGTCGCGAGAACCTGTCTAAACCTTATCACTTAGAGGAAGGTGAAGTCGTAACAAGGTTTCCGTAGGTGAA	0	0	0	0.00014719	0	0	0	0	0	0	0	0	0	0	0	0	0	0	0	0	0	0	0	0	0	0	0	0	0	0	0	0	Bacillariophyta_219	1	Fragilariopsis_sublineata	Raphid-pennate	Ochrophyta	Eukaryota	Stramenopiles	Bacillariophyta	Bacillariophyta_X	Fragilariopsis	Fragilariopsis_sublineata
578	CCGCCCGTCGCACCTACCGATTGAATGGTCCGGTGAGGCCTCGGGATTGTGGTTAGTTTCCTTTATTGGAAGTTAGTCGCGAGAACTTGTCCAAACCTTATCATTTAGAGGAAGGTGAAGTCGTAACAAGGTTTCAGTAGGTGAA	0	0	0	0	0	0	0	0	0	0	0	0	0	0	0	0.00367347	0	0	0	0	0	0	0	0	0	0	0	0	0	0	0	0	Bacillariophyta_219	1	Fragilariopsis_sublineata	Raphid-pennate	Ochrophyta	Eukaryota	Stramenopiles	Bacillariophyta	Bacillariophyta_X	Fragilariopsis	Fragilariopsis_sublineata
579	CCGCCCGTCGCACCTACCGATTGAATGGTCCGGTGAGGCCTCGGGATTGTGGTTAGTTTCCTTTATTGGAAGTTAGTCGCGAGAACTTGTCCAAACCTTATCATTTAGAGGAAGGTGAAGTCGTAACAAGGTTTCCATAGGTGAA	0	0	0	0	0	0	0	0	0	0	0.000627633	0	2.07124e-05	0	0	0	0	0	0	0	0	0	0	0	0	0	0	0	0	0	0	0	Bacillariophyta_219	1	Fragilariopsis_sublineata	Raphid-pennate	Ochrophyta	Eukaryota	Stramenopiles	Bacillariophyta	Bacillariophyta_X	Fragilariopsis	Fragilariopsis_sublineata
580	CCGCCCGTCGCACCTACCGATTGAATGGTCCGGTGAGGCCTCGGGATTGTGGTTAGTTTCCTTTATTGGAAGTTAGTCGCGAGAACTTGTCCAAACCTTATCATTTAGAGGAAGGTGAAGTCGTAACAAGGTTTCCGGAGGTGAA	0	0	0	0	0	0.000449734	0	0	0	0	0.000775032	0	0	0	0	0	0	0	0	0	0	0	0	0	0	0	0	0	0	0	0	0	Bacillariophyta_219	1	Fragilariopsis_sublineata	Raphid-pennate	Ochrophyta	Eukaryota	Stramenopiles	Bacillariophyta	Bacillariophyta_X	Fragilariopsis	Fragilariopsis_sublineata
581	CCGCCCGTCGCACCTACCGATTGAATGGTCCGGTGAGGCCTCGGGATTGTGGTTAGTTTCCTTTATTGGAAGTTAGTCGCGAGAACTTGTCCAAACCTTATCATTTAGAGGAAGGTGAAGTCGTAACAAGGTTTCCGTAGGGAAC	0	0	0	0.000247899	0.000245664	0.000140542	0	0	0	0	0	0.000271008	0.000151891	0	0	0.000170442	0	0	0	0	0	0	0	0	0	0	0	0	0	0	0	0.000139747	Bacillariophyta_219	1	Fragilariopsis_sublineata	Raphid-pennate	Ochrophyta	Eukaryota	Stramenopiles	Bacillariophyta	Bacillariophyta_X	Fragilariopsis	Fragilariopsis_sublineata
582	CCGCCCGTCGCACCTACCGATTGAATGGTCCGGTGAGGCCTCGGGATTGTGGTTAGTTTCCTTTATTGGAAGTTAGTCGCGAGAACTTGTCCAAACCTTATCATTTAGAGGAAGGTGAAGTCGTAACAAGGTTTCCGTAGGTAAC	0	0	0	0	0.000210569	0.000118055	0	0	0	0	0	0	0.000193315	0.000181269	0	0	0	0	0	0	0	0	0	0	0	0	0	0	0	0	0	0.000171508	Bacillariophyta_219	1	Fragilariopsis_sublineata	Raphid-pennate	Ochrophyta	Eukaryota	Stramenopiles	Bacillariophyta	Bacillariophyta_X	Fragilariopsis	Fragilariopsis_sublineata
583	CCGCCCGTCGCACCTACCGATTGAATGGTCCGGTGAGGCCTCGGGATTGTGGTTAGTTTCCTTTATTGGAAGTTAGTCGCGAGAACTTGTCCAAACCTTATCATTTAGAGGAAGGTGAAGTCGTAACAAGGTTTCCGTAGGTGAA	0.0274944	0.0179665	0.0389528	0.22039	0.250147	0.121198	0.239258	0.0319101	0.161707	0.103591	0.28534	0.117598	0.212723	0.141139	0.068375	0.0909845	0.0121664	0.0588704	0.0742087	0.0542439	0.0250155	0.0231911	0.0253811	0.0164945	0.032343	0.0171745	0.0118912	0.0112044	0.0129856	0.0814246	0.100587	0.214004	Bacillariophyta_219	1	Fragilariopsis_sublineata	Raphid-pennate	Ochrophyta	Eukaryota	Stramenopiles	Bacillariophyta	Bacillariophyta_X	Fragilariopsis	Fragilariopsis_sublineata
584	CCGCCCGTCGCACCTACCGATTGAATGGTCCGGTGAGGCCTCGGGATTGTGGTTAGTTTCCTTTATTGGAAGTTAGTCGCGAGAACTTGTCCAAACCTTATCATTTAGAGGAAGGTGAAGTCGTAACAAGGTTTCTGTAGGTGAA	0.00144332	0.00232681	0.00462881	0.00564744	0.00787878	0.00258597	0.0107192	0.00346469	0.00690267	0	0.0067946	0.0101596	0.00913415	0.00638626	0.00335667	0.00313523	0.0005066	0.00432056	0.00191332	0.00214364	0.000746412	0.000958424	0.000739741	0.000730139	0.0015606	0.000559311	0	0	0	0.00200561	0.00282062	0.00940118	Bacillariophyta_219	1	Fragilariopsis_sublineata	Raphid-pennate	Ochrophyta	Eukaryota	Stramenopiles	Bacillariophyta	Bacillariophyta_X	Fragilariopsis	Fragilariopsis_sublineata
585	CCGCCCGTCGCACCTACCGATTGAATGGTCCGGTGAGGCCTCGGGATTGTGGTTAGTTTCCTTTATTGGAAGTTAGTCGCGAGAACTTGTCCAAACCTTATCGCTTAGAGGAAGGAGAAGTCGTAACAAGGTTTCCGTAGGTGAA	0	0	0	0	0	0	0	0	0	0	9.50959e-05	0	0	0	0	0	0	0	0	0	0	0	0	0	0	0	0	0	0	0	0	0	Bacillariophyta_219	1	Fragilariopsis_sublineata	Raphid-pennate	Ochrophyta	Eukaryota	Stramenopiles	Bacillariophyta	Bacillariophyta_X	Fragilariopsis	Fragilariopsis_sublineata
586	CCGCCCGTCGCACCTACCGATTGAATGGTCCGGTGAGGCCTCGGGATTGTGGTTAGTTTCCTTTATTGGAAGTTAGTCGCGAGAACTTGTCCAAACCTTATTATTTAGAGGAAGGAGAAGTCGTAACAAGGTTTCCGTAGGTGAA	0	0	0	0	0	0	0	0	0.000223515	0	0	0.000283613	0	0	0.000181801	0	0	0	0	0	0	0	0	0	0	0	0	0	0	0	0.000153852	0	Bacillariophyta_219	1	Fragilariopsis_sublineata	Raphid-pennate	Ochrophyta	Eukaryota	Stramenopiles	Bacillariophyta	Bacillariophyta_X	Fragilariopsis	Fragilariopsis_sublineata
587	CCGCCCGTCGCACCTACCGATTGAATGGTCCGGTGAGGCCTCGGGATTGTGGTTAGTTTCCTTTATTGGAAGTTAGTCGCGAGAACTTGTCGAAACCTTATCATTTAGAGGAAGGTGAAGTCGTAACAAGGTTTCCGTAGGTGAA	0	0	0	0	0	0	0	0.000429447	0	0	0	0	0	0	0	0	0	0	0	0	0	0	0	0	0	0	0	0	0	0	0	0	Bacillariophyta_219	1	Fragilariopsis_sublineata	Raphid-pennate	Ochrophyta	Eukaryota	Stramenopiles	Bacillariophyta	Bacillariophyta_X	Fragilariopsis	Fragilariopsis_sublineata
588	CCGCCCGTCGCACCTACCGATTGAATGGTCCGGTGAGGCCTCGGGATTGTGGTTAGTTTCCTTTATTGGAAGTTAGTCGCGAGAACTTGTCTAAACCTTATCACTTAGAGGAAGGTGAAGTCGTAACAAGGTTTCCGTAGGTGAA	0	0	0	0.000232405	0	0	0	0	0	0	0	0	0	0	0	0	0	0	0	0	0	0	0	0	0	0	0	0	0	0	0	0	Bacillariophyta_219	1	Fragilariopsis_sublineata	Raphid-pennate	Ochrophyta	Eukaryota	Stramenopiles	Bacillariophyta	Bacillariophyta_X	Fragilariopsis	Fragilariopsis_sublineata
589	CCGCCCGTCGCACCTACCGATTGAATGGTCCGGTGAGGCCTCGGGATTGTGGTTAGTTTCCTTTATTGGAGATTAAGACCGTAAACCCGTGTAAATCTTATCGTTTAGAGGAAGGTGAAGTCGTAACAAGGTTTCCGTAGGTGAA	0	0	0	0	9.65107e-05	6.74601e-05	4.62036e-05	0	0	0	0	0	0	0	0	0	0	0	0	0	0	0	0	0	0	0	0	0	0	0	0	0	Bacillariophyta_219	1	Fragilariopsis_sublineata	Raphid-pennate	Ochrophyta	Eukaryota	Stramenopiles	Bacillariophyta	Bacillariophyta_X	Fragilariopsis	Fragilariopsis_sublineata
590	CCGCCCGTCGCACCTACCGATTGAATGGTCCGGTGAGGCCTCGGGATTGTGGTTAGTTTCCTTTATTGGGAGTTGGTTGCGAGAACTTGTCTAAACCTTATCATTTAGAGGAAGGTGAAGTCGTAACAAGGTTTCCGTAGGTGAA	0	0	0	0	0	0	0.000292623	0	0.000151201	0.000385356	0.000637143	0	0	0	0	0	0	0	0	0	0	0	0	0	0	0	0	0	0	0	0	0	div_reps_673	1	Unclassified Eukaryota	Unclassified Eukaryota	Unclassified Eukaryota	Unclassified Eukaryota	Unclassified Eukaryota	Unclassified Eukaryota	Unclassified Eukaryota	Unclassified Eukaryota	Unclassified Eukaryota
591	CCGCCCGTCGCACCTACCGATTGAATGGTCCGGTGAGGCCTCGGGATTTTGGCCTGGTTCCTTTATTGGAAGCTGACTAAGAGAACTTGTCCAAACCTTATCATTTAGAGGAAGGTGAAGTCGTAACAAGGTTTCCGTAGGTGAA	0	0	0	0	0	0	0	0	0	0	0	0	0	0	0	0	0	0	0	0	0	0	0	0	0	0	0	0	0	0	3.8463e-05	0	Bacillariophyta_123	1	Guinardia_delicatula	Radial-centric-basal-Coscinodiscophyceae	Ochrophyta	Eukaryota	Stramenopiles	Bacillariophyta	Bacillariophyta_X	Guinardia	Guinardia_delicatula
592	CCGCCCGTCGCACCTACCGATTGAATGGTCGGGTGAAGCCTCGGGATTGTGGCGAGTTTCCTTCATTGGGAGTTTGTGGCGAGAACTTGTCTAAACCTTATCATTTAGAGGAAGGTGAAGTTGTAACAAGGTTTCCGTAGGTGAA	0	0	0	0	0	0	0.000184814	0	0	0	8.55863e-05	0	0	0	0	0	0	0	0	0	0	0	0	0	0	0	0	0	0	0	0	0	Bacillariophyta_207	1	Nitzschia_sp.	Raphid-pennate	Ochrophyta	Eukaryota	Stramenopiles	Bacillariophyta	Bacillariophyta_X	Nitzschia	Nitzschia_sp.
593	CCGCCCGTCGCACCTACCGATTGAATGGTCTGGTGAAAATCTCGGACCGGGTCTCGCAATGTTAATTCGGAGCTTGATCTGGAAAGTTATTTAAACCCTACCATTTAGAGGAAGGTGAAGTCGTAACAAGGTTTCCGTAGGTGAA	0	0	0	0	0	0	0	0	0	0	0	0	0	0	0	1.79412e-05	1.19669e-05	0	0	0	0	0	0	0	1.43174e-05	0	0	0	0	0	0	0	Sagenista_53	1	MAST-7A_XX_sp.	MAST-7A_X	Sagenista	Eukaryota	Stramenopiles	MAST-7	MAST-7A	MAST-7A_XX	MAST-7A_XX_sp.
594	CCGCCCGTCGCACCTACCGATTGAATGGTTCGGTGAAAACCTCGGACCGCGACTCGGACGCCTTCGGGCGACCTTGATGTGGAAAGTTGTTTAAACCTCATCATTTAGAGGAAGGTGAAGTCGTAACAAGGTTTCTGTAGGTGAA	0	0	0	0	0	0	0	0	3.94438e-05	0	0	0	0	0	0	0	0	0	0	0	0	0	0	0	0	0	0	0	0	0	0	0	Chrysophyceae_16	1	Paraphysomonas_sp.	Chrysophyceae_Clade-F	Ochrophyta	Eukaryota	Stramenopiles	Chrysophyceae	Chrysophyceae_X	Paraphysomonas	Paraphysomonas_sp.
595	CCGCCCGTCGCACCTACCGATTGAATGGTTCGGTGAAAATCTCGGACCGTGGCTCGGATGCCTTCGGGCAACCAAGCTGTGGGAAGTTGTTTAAACCTCATCATTTAGAGGAAGGTGAAGTCGTAACAAGGTTTCCGTAGGTGAA	0	0	0	0	0	0	0.00335746	0.000807943	0.00986753	0.000420389	0.00726057	0	0	0	0	0	0	0	0.00138684	8.76945e-05	0	0	0	0	0.000236237	0	0	0	0	0	0	0	Synurophyceae_23	1	Mallomonas_akrokomos	Synurales_X	Ochrophyta	Eukaryota	Stramenopiles	Synurophyceae	Synurales	Mallomonas	Mallomonas_akrokomos
596	CCGCCCGTCGCACCTACCGATTGAATGGTTCGGTGAAAATCTCGGACTGCGGCTTGGATGCCCTCGGGCAACCAGGCTGTGGAAAGTTGTTTAAACCTCATCATTTAGAGGAAGGTGAAGTCGTAACAAGGTTTCCGTAGGTGAA	0	0	0	0	0	0	0	0	0	0.0358382	0.000361364	0	0	0	0	0	0	0	0	0	0	0	0	0	0	0	0	0	0	0	0	0	Chrysophyceae_16	1	Paraphysomonas_sp.	Chrysophyceae_Clade-F	Ochrophyta	Eukaryota	Stramenopiles	Chrysophyceae	Chrysophyceae_X	Paraphysomonas	Paraphysomonas_sp.
597	CCGCCCGTCGCACCTACCGATTGAATGGTTCGGTGAAAATCTCGGACTGCGGCTTGGATGCCTTCGGGCAACCAGGCTGTGGAAAGTTGTTTAAACCTCATCATTTAGAGGAAGGTGAAGTCGTAACAAGGTTTCCGTAGGTGAA	4.59006e-05	0.00608702	0	0.000154937	0.00023689	0	0.0012475	0.00331184	0.00356967	0.0175512	0.000912921	4.41176e-05	0.000186411	0	5.76443e-05	6.72797e-05	0	0	0.000513644	0	0	6.9958e-06	0	0	0	0	0	0	0	2.2791e-05	0	0.000158804	Chrysophyceae_16	1	Paraphysomonas_sp.	Chrysophyceae_Clade-F	Ochrophyta	Eukaryota	Stramenopiles	Chrysophyceae	Chrysophyceae_X	Paraphysomonas	Paraphysomonas_sp.
598	CCGCCCGTCGCACCTACCGATTGAATGGTTCGGTGAAAATCTCGGACTGCGGCTTGGATGCCTTCGGGCAACCAGGCTGTGGAAAGTTGTTTAAACCTCATCATTTAGAGGAAGGTGAAGTCGTAACAAGGTTTCTGTAGGTGAA	0	0.000854147	0	0	0	0	0	0	0	0	0	0	0	0	0	0	0	0	0	0	0	0	0	0	0	0	0	0	0	0	0	0	Chrysophyceae_16	1	Paraphysomonas_sp.	Chrysophyceae_Clade-F	Ochrophyta	Eukaryota	Stramenopiles	Chrysophyceae	Chrysophyceae_X	Paraphysomonas	Paraphysomonas_sp.
599	CCGCCCGTCGCACCTACCGATTGAATGGTTCGGTGAAAATCTCGGACTGTGGCTTGGATGCCTTCGGGCAACCAGGCTGTGGAAAGTTGTTTAAACCTCATCATTTAGAGGAAGGTGAAGTCGTAACAAGGTTTCCGTAGGTGAA	0	0	0	0	0	0	0	0	0	0.00224207	0.000294797	0	0	0	0	0	0	0	0	0	1.42174e-05	0	0	0	0	0	0	0	0	0	0	0	div_reps_1163	1	Unclassified Eukaryota	Unclassified Eukaryota	Unclassified Eukaryota	Unclassified Eukaryota	Unclassified Eukaryota	Unclassified Eukaryota	Unclassified Eukaryota	Unclassified Eukaryota	Unclassified Eukaryota
600	CCGCCCGTCGCACCTACCGATTGAATGGTTCGGTGAAAATTTCGGACTGCAGCTTCTTATGCCTTGTGCATTTGAGTCGTGGAAAGTTATTTAAACCTCATCATTTAGAGGAAGGTGAAGTCGTAACAAGGTTTCCGTAGGTGAA	0	0.00547832	0	0	0	0	0.000677653	0	0.00166979	0.0114906	0.0012933	0	0	0	0	0	0	0	0.000256822	0	0	0	0	0	0	0	0	0	0	0	0	0	Chrysophyceae_131	1	Ochromonas_sp.	Chrysophyceae_Clade_C	Ochrophyta	Eukaryota	Stramenopiles	Chrysophyceae	Chrysophyceae_X	Ochromonas	Ochromonas_sp.
601	CCGCCCGTCGCACCTACCGATTGAATGGTTCGGTGAAACCTCCGGACTGGGGTTCGCAAGCTTCACGGCGAACGTACCTCGGGAAGCTGTCCAAACCTTATTATTTAGAGGAAGGAGAAGTCGTAACAAGGTTTCCGTAGGTGAA	0	0	0	0	0	0	0	0	0	0	0	0	0	0	3.99076e-05	0	0	0	0	0	0	0	0	0	0	0	0	0	0	0	0	0	Pelagophyceae_14	1	Aureococcus_anophagefferens	Pelagomonadaceae	Ochrophyta	Eukaryota	Stramenopiles	Pelagophyceae	Pelagomonadales	Aureococcus	Aureococcus_anophagefferens
602	CCGCCCGTCGCACCTACCGATTGAATGGTTCGGTGAAACCTCCGGACTGGGGTTCGCAAGCTTCACGGCGAACGTACCTCGGGAAGTTGGTTAAACCTCACTATTTAGAGGAAGGTGAAGTCGTAACAAGGTTTCAGTAGGTGAA	0	0	0	0	0	0	0	0	0	0	0	0	0	0	0	0.00175376	0	0	0	0	0	0	0	0	0	0	0	0	0	0	0	0	Pelagophyceae_14	1	Aureococcus_anophagefferens	Pelagomonadaceae	Ochrophyta	Eukaryota	Stramenopiles	Pelagophyceae	Pelagomonadales	Aureococcus	Aureococcus_anophagefferens
603	CCGCCCGTCGCACCTACCGATTGAATGGTTCGGTGAAACCTCCGGACTGGGGTTCGCAAGCTTCACGGCGAACGTACCTCGGGAAGTTGGTTAAACCTCACTATTTAGAGGAAGGTGAAGTCGTAACAAGGTTTCCGTAGGTGAA	0.0079306	0.0107701	0.0254711	0.000154937	9.65107e-05	0.00537432	0.000492838	0.00548819	0.00214312	0	0.000280533	0.00344117	0.000220932	0.00366722	0.0525583	0.0433146	0.00415252	0.0201449	0.0189535	0.0169056	0.00824607	0.00838096	0.00986655	0.00664592	0.00610638	0.00504596	0.00410621	0.00331136	0.00404206	0.0055534	0.00600664	0.000215973	Pelagophyceae_14	1	Aureococcus_anophagefferens	Pelagomonadaceae	Ochrophyta	Eukaryota	Stramenopiles	Pelagophyceae	Pelagomonadales	Aureococcus	Aureococcus_anophagefferens
604	CCGCCCGTCGCACCTACCGATTGAATGGTTCGGTGAAACCTCCGGACTGGGGTTCGCAAGCTTCACGGCGAACGTACCTCGGGAAGTTGGTTAAACCTCACTATTTAGAGGAAGGTGAAGTCGTAACAAGGTTTCTGTAGGTGAA	0.000392705	0.00137449	0.0029847	0	0	0	0	0.000655089	0	0	0	0	0	0	0.00274032	0.00153846	0	0.00164014	0	0	0	0	0	0	0	0	0	0	0	0	0	0	Pelagophyceae_14	1	Aureococcus_anophagefferens	Pelagomonadaceae	Ochrophyta	Eukaryota	Stramenopiles	Pelagophyceae	Pelagomonadales	Aureococcus	Aureococcus_anophagefferens
605	CCGCCCGTCGCACCTACCGATTGAATGGTTCGGTGAAACCTCCGGACTGTGGCTCGCAAGCTTAACGGCGAGCGTGCCACGGGAAGTTGGTTAAACCTCACTATTTAGAGGAAGGTGAAGTCGTAACAAGGTTTCCGTAGGTGAA	0	0	0	0	0	0	0	0.00017469	0.000315551	0	0.000518273	0	0	0	0	0	0	0	8.98876e-05	0	0	0	0	0	0	0	0	0	0	0	0	0	Pelagophyceae_16	1	Pelagophyceae_XXX_sp.	Pelagophyceae_XX	Ochrophyta	Eukaryota	Stramenopiles	Pelagophyceae	Pelagophyceae_X	Pelagophyceae_XXX	Pelagophyceae_XXX_sp.
606	CCGCCCGTCGCACCTACCGATTGAATGGTTCGGTGAAACCTTCGGACTGTGGCAGAGACGCCTTCGGGCGACTCTACCGTGGGAAGTTGTTTAAACCTCATCATTTAGAGGAAGGTGAAGTCGTAACAAGGTTTCCGTAGGTGAA	0	0	0	0	0	0	0	0.000211084	5.25918e-05	0	0	0	0	0	0	0	0	0	0	0	0	0	0	0	0	0	0	0	0	0	0	0	div_reps_1201	1	Unclassified Eukaryota	Unclassified Eukaryota	Unclassified Eukaryota	Unclassified Eukaryota	Unclassified Eukaryota	Unclassified Eukaryota	Unclassified Eukaryota	Unclassified Eukaryota	Unclassified Eukaryota
607	CCGCCCGTCGCACCTACCGATTGAATGGTTCGGTGAAATCTCCGGACTGTGGCTCGCAAGCTTAACGGCGAGCGTGCCACGGGAAGTTGCTTAAACCTCACTATTTAGAGGAAGGTGAAGTCGTAACAAGGTTTCCGTAGGTGAA	0	0	0	0	0	0	0.00220237	0.0008225	0.000493048	0	0.00226804	0	0	0	0	0	0.000127647	0	0	0	0	0	0	0	5.72697e-05	0	0	5.54977e-05	0	0	0	0	Pelagophyceae_16	1	Pelagophyceae_XXX_sp.	Pelagophyceae_XX	Ochrophyta	Eukaryota	Stramenopiles	Pelagophyceae	Pelagophyceae_X	Pelagophyceae_XXX	Pelagophyceae_XXX_sp.
608	CCGCCCGTCGCACCTACCGATTGAATGGTTCGGTGAAATCTCCGGACTGTGGCTCGCAAGCTTCACGGCGAGCGTACCACGGGAAGTTGATTAAACCTCACTATTTAGAGGAAGGTGAAGTCGTAACAAGGTTTCCGTAGGTGAA	0	0.00405474	0	0	0	0	0	0	0	0	0	0	0	0	0	0	0	0	0	0	0	0	0	0	0	0	0	0	0	0	0	0	Pelagophyceae_15	1	Pelagomonadaceae	Pelagomonadaceae	Ochrophyta	Eukaryota	Stramenopiles	Pelagophyceae	Pelagomonadales	Unclassified Eukaryota	Unclassified Eukaryota
609	CCGCCCGTCGCACCTACCGATTGAATGGTTCGGTGAAATCTCCGGACTGTGGCTCGCAAGCTTCACGGCGAGCGTACCACGGGAAGTTGATTAAACCTCACTATTTAGAGGAAGGTGAAGTCGTAACAAGGTTTCTGTAGGTGAA	0	0.000500707	0	0	0	0	0	0	0	0	0	0	0	0	0	0	0	0	0	0	0	0	0	0	0	0	0	0	0	0	0	0	Pelagophyceae_15	1	Pelagomonadaceae	Pelagomonadaceae	Ochrophyta	Eukaryota	Stramenopiles	Pelagophyceae	Pelagomonadales	Unclassified Eukaryota	Unclassified Eukaryota
610	CCGCCCGTCGCACCTACCGATTGAATGGTTCGGTGAAATCTCCGGATTGGAGCCCGCAAGCTTCACGGCGAACGTGCTTTGAGAAGTTGATTAAACCTCACTATTTAGAGGAAGGTGAAGTCGTAACAAGGTTTCAGTAGGTGAA	0	0	0	0	0	0	0	0	0	0	0	0	0	0	0	0.000174927	0	0	0	0	0	0	0	0	0	0	0	0	0	0	0	0	Pelagophyceae_2	1	Pelagomonas_calceolata	Pelagomonadaceae	Ochrophyta	Eukaryota	Stramenopiles	Pelagophyceae	Pelagomonadales	Pelagomonas	Pelagomonas_calceolata
611	CCGCCCGTCGCACCTACCGATTGAATGGTTCGGTGAAATCTCCGGATTGGAGCCCGCAAGCTTCACGGCGAACGTGCTTTGAGAAGTTGATTAAACCTCACTATTTAGAGGAAGGTGAAGTCGTAACAAGGTTTCCGTAGGTGAA	0.000933312	0	0	0	0	0.000146163	0	0.000181969	0.000138053	0	0	0.000415966	0	0.000285848	0.00468249	0.00379457	0.00042682	0.00296137	0.00163082	0.00144209	0.000739303	0.00101439	0.000619783	0.000414852	0.000572697	0.000498517	0.000450309	0.00032682	0.000349148	0.000265895	0.0001218	0	Pelagophyceae_1	1	Pelagomonas_calceolata	Pelagomonadaceae	Ochrophyta	Eukaryota	Stramenopiles	Pelagophyceae	Pelagomonadales	Pelagomonas	Pelagomonas_calceolata
612	CCGCCCGTCGCACCTACCGATTGAATGGTTCGGTGAGGGCCTCGGATCTCGTGATTCGACCTTTACTGGGAGAGTCGCGAGAGAAGTTGTCCAAACCTCATCATTTAGAGGAAGGTGAAGTCGTAACAAGGTTTCCGTAGGTGAA	3.57004e-05	0	0	0	0	0	0	0	0	0	0	0	0	0	9.75519e-05	6.27943e-05	3.98897e-05	0.000151865	7.70465e-05	5.8463e-05	0	4.89706e-05	3.9986e-05	4.97822e-05	4.29523e-05	3.64768e-05	4.57942e-05	0	6.04295e-05	0	0	0	div_reps_1234	1	Unclassified Eukaryota	Unclassified Eukaryota	Unclassified Eukaryota	Unclassified Eukaryota	Unclassified Eukaryota	Unclassified Eukaryota	Unclassified Eukaryota	Unclassified Eukaryota	Unclassified Eukaryota
613	CCGCCCGTCGCACCTACCGATTGAATGGTTCGGTGAGGTCTCAGGATCGTGGCTTAGCACCTTCATTGGAGCTCTGCCGTGAGAATCTGCCCAAACCTCATCATTTAGAGGAAGGTGAAGTCGTAACAAGGTTACCGTAGGTGAA	0.000300904	0	0	0	0	0	0	0.000749712	0	0	0	0	0	0.000104578	0.000332563	0.000394707	0	0.000334103	0	0	0	0	0	0	0	0.000273576	0	0	0	0	0	0	Dictyochophyceae_0	1	Pseudochattonella_verruculosa	Florenciellales	Ochrophyta	Eukaryota	Stramenopiles	Dictyochophyceae	Dictyochophyceae_X	Pseudochattonella	Pseudochattonella_verruculosa
614	CCGCCCGTCGCACCTACCGATTGAATGGTTCGGTGAGGTCTCAGGATCGTGGCTTAGCACCTTCATTGGAGCTCTGCCGTGAGAATTTGCCCAAACCTCATCATTTAGAGGAAGGTGAAGTCGTAACAAGGTTACCGTAGGTGAA	0.000571207	0	0.00270646	0.000131696	0.000105284	0.000950063	0	0	0.000243237	0	0	0.000315125	0.000131178	0	0.00105977	0.000852209	0.000390919	0.00103268	0.000847512	0.000633349	0.000774847	0.000664601	0.000929675	0.000572495	0.000708712	0.000474199	0.000526633	0.000468647	0.000355862	0.000691327	0.00116671	0.000127043	Dictyochophyceae_4	1	Florenciella_parvula	Florenciellales	Ochrophyta	Eukaryota	Stramenopiles	Dictyochophyceae	Dictyochophyceae_X	Florenciella	Florenciella_parvula
615	CCGCCCGTCGCACCTACCGATTGAATGTCTCGGTGAAGACTTGGGATCGTAGCTCTGTTGCTTTATTGGAACGGTGCCATGAGAACTCGTTTAAACCTCGTTATTTAGAGGAAGGTAAAGTCGTAACAAGGTTTCCGTAGGTGAA	0.00172892	0	0	0	0	4.49734e-05	7.7006e-05	0.00143392	0.000315551	0	0	0.000308823	0	0.000132466	0.00407944	0.003512	0.000745938	0.00276394	0.00174639	0.00217288	0.00164921	0.001665	0.00211926	0.00171749	0.00138163	0.00128885	0.000763236	0.000672138	0.000624438	3.7985e-05	6.4105e-05	0	Bacillariophyta_99	1	Leptocylindrus_minimus	Radial-centric-basal-Coscinodiscophyceae	Ochrophyta	Eukaryota	Stramenopiles	Bacillariophyta	Bacillariophyta_X	Leptocylindrus	Leptocylindrus_minimus
616	CCGCCCGTCGCACCTACCGATTGAATGTCTCGGTGAGGCCCTCGGATCTCGTGATTCGACCTTAATTGGGAGATTCGCGAGAGAAGTTGTCCAAACCTCGACATTTAGAGGAAGGTGAAGTCGTAACAAGGTTTCCGTAGGTGAA	0	0	0	0	0	0	0	0	0.000348421	0.000105097	8.08315e-05	0	0	0	0	3.58825e-05	0	0	0	0	0	0	0	0	0	0	0	0	0	0	0	0	div_reps_1234	1	Unclassified Eukaryota	Unclassified Eukaryota	Unclassified Eukaryota	Unclassified Eukaryota	Unclassified Eukaryota	Unclassified Eukaryota	Unclassified Eukaryota	Unclassified Eukaryota	Unclassified Eukaryota
617	CCGCCCGTCGCACCTACCGATTGAATGTCTCGGTGAGGCCCTCGGATCTCGTGATTTGACCTTCATTGGGAGATTCGCGAGAGAAGTTGTCCAAACCTCGACATTTAGAGGAAGGTGAAGTCGTAACAAGGTTTCCGTAGGTGAA	0	0	0	0	0	0	0	0	0.000177497	0	0	0	0	0	0	0	0	0	0	0	0	0	0	0	0	0	0	0	0	0	0	0	div_reps_1234	1	Unclassified Eukaryota	Unclassified Eukaryota	Unclassified Eukaryota	Unclassified Eukaryota	Unclassified Eukaryota	Unclassified Eukaryota	Unclassified Eukaryota	Unclassified Eukaryota	Unclassified Eukaryota
618	CCGCCCGTCGCACCTACCGATTGAATGTTCCGGTGAAGCTTCGGGATTGTGGAATTGTTGATTCATTTTGACTTTTCCGTGAGAACTTATCTAAACCTTAACATTTAGAGGAAGGTGAAGTCGTAACAAGGTTTCCGTAGGTGAA	0	0	0	5.42278e-05	0.000149153	5.62167e-05	0.00012321	0	0	0	0	0	0.000138082	6.27471e-05	2.21709e-05	0	0	9.11189e-05	0	0	0	0	0	0	0	0	0	0	0	0	0	3.81129e-05	div_reps_739	1	Unclassified Eukaryota	Unclassified Eukaryota	Unclassified Eukaryota	Unclassified Eukaryota	Unclassified Eukaryota	Unclassified Eukaryota	Unclassified Eukaryota	Unclassified Eukaryota	Unclassified Eukaryota
619	CCGCCCGTCGCACCTACCGATTGAATGTTCCGGTGAAGCTTTGGGATTGTGGAATTGTTGATTTATTTTGACTTTTCCGTGAGAACTTATCTAAACCTTAACATTTAGAGGAAGGTGAAGTCGTAACAAGGTTTCCGTAGGTGAA	0	0	0	0	0	0	0	0	0	0	2.85288e-05	0	0	0	0	0	0	0	0	0	0	0	0	0	0	0	0	0	0	0	0	0	div_reps_739	1	Unclassified Eukaryota	Unclassified Eukaryota	Unclassified Eukaryota	Unclassified Eukaryota	Unclassified Eukaryota	Unclassified Eukaryota	Unclassified Eukaryota	Unclassified Eukaryota	Unclassified Eukaryota
620	CCGCCCGTCGCACCTACCGATTGAATGTTTCGGTGAAACTTTCGGACTACGATACGGACGCCCTCGGGCAGCTGCGTTGTGGGAAGTTATTTAAACCTCAACATTTAGAGGAAGGTGAAGTCGTAACAAGGTTTCCGTAGGTGAA	0	0	0	0	0	0	0.00012321	0	0.00099267	0.000595551	0.000142644	0	0	0	0	2.24266e-05	0	0	0.000128411	0	0	0	0	0	0	0	0	0	0	0	0	0	div_reps_1195	1	Unclassified Eukaryota	Unclassified Eukaryota	Unclassified Eukaryota	Unclassified Eukaryota	Unclassified Eukaryota	Unclassified Eukaryota	Unclassified Eukaryota	Unclassified Eukaryota	Unclassified Eukaryota
621	CCGCCCGTCGCACCTACCGATTGAATGTTTCGGTGAAGATTCCGGACCGTGGCTCGTGCGCTTCGCGGCGCTCCTGCCGCGGGAAGTTATCTAAACCTCAACATTTAGAGGAAGGTGAAGTCGTAACAAGGTTTCCGTAGGTGAA	0	0	0	0	0	0	0	0	0	0	0	0	0	0	2.66051e-05	0	0	0	0	0	0	0	0	0	0	0	0	0	0	0	0	0	Phaeophyceae_142	1	Sphacelaria_sp.	Phaeophyceae_XX	Ochrophyta	Eukaryota	Stramenopiles	Phaeophyceae	Phaeophyceae_X	Sphacelaria	Sphacelaria_sp.
622	CCGCCCGTCGCACCTACCGATTGAATGTTTCGGTGAAGATTCCGGACCGTGGCTTGCGCGCTTTACGGCGCTCTTGCCGTGGGAAGTTATCTAAACCTCAACATTTAGAGGAAGGTGAAGTCGTAACAAGGTTTCCGTAGGTGAA	0.000989412	0	0	0	0	0.000163029	7.7006e-05	0.000815221	0.000203793	0	0	0.000775208	1.38082e-05	0.000571695	0.00235011	0.00261942	0.00027125	0.00187553	0.00101445	0.00141286	0.00100943	0.000930441	0.00111961	0.00053101	0.00060849	0.000589709	0.000236603	0.000289821	0.000208146	5.3179e-05	3.20525e-05	0	Phaeophyceae_117	1	Desmarestia_viridis	Phaeophyceae_XX	Ochrophyta	Eukaryota	Stramenopiles	Phaeophyceae	Phaeophyceae_X	Desmarestia	Desmarestia_viridis
623	CCGCCCGTCGCACCTACCGATTGAGTGGTCCGGTGAACCCTCGAGATTGTGATTAATTTCTTTTATTAGAATTTGATTGTGAGAACTTGTGTAAACCTTATCACTTAGAGGAAGGTGAAGTCGTAACAAGGTTTCCGTAGGTGAA	0.000520206	0	0	0.00561645	0.00372882	0.00283332	0.0013399	0.000305708	0.000591658	0	0	0.00192226	0.00505382	0.00202185	0.00019067	0.000139045	0.000498622	0.00030373	0.000410915	0.000555399	0.000383869	0.000475714	0.000339881	0.000622278	0.000422364	0.00034653	0.000595324	0.000419316	0.00049015	0.00230189	0.00316038	0.00583127	Bacillariophyta_150	1	Chaetoceros_debilis	Polar-centric-Mediophyceae	Ochrophyta	Eukaryota	Stramenopiles	Bacillariophyta	Bacillariophyta_X	Chaetoceros	Chaetoceros_debilis
624	CCGCCCGTCGCACCTACCGATTGAGTGGTCCGGTGAAGACTCGGGATTGTGGTTAGTTTCCTTTATTGGAAGTTAGTCGCGAGAACTTGTCCAAACCTTATCATTTAGAGGAAGGTGAAGTCGTAACAAGGTTTCCGTAGGTGAA	0	0	0	0.000271139	0.000280758	0	0	0	0	0	0	0	0.00020022	0	0	0	0	0	0	0	0	0	0	0	0	0	0	0	0	0	0	0.000171508	Bacillariophyta_219	1	Fragilariopsis_sublineata	Raphid-pennate	Ochrophyta	Eukaryota	Stramenopiles	Bacillariophyta	Bacillariophyta_X	Fragilariopsis	Fragilariopsis_sublineata
625	CCGCCCGTCGCACCTACCGATTGAGTGGTCCGGTGAGGACTCGGGATTGTGCTTTGGCTCCTTCATTGGGGCCAGACCGCGAGAACTTGTCCAAACTTTATCATTTAGAGGAAGGTGAAGTTGTAACAAGGTTTCCGTAGGTGAA	0	0	0	0	0	0	0	0	0	0	0	0	0	0	0	0	0	5.31527e-05	0	0	0	0	0	0	0	0	0	0	0	0	0	0	Bacillariophyta_70	1	Polar-centric-Mediophyceae	Polar-centric-Mediophyceae	Ochrophyta	Eukaryota	Stramenopiles	Bacillariophyta	Bacillariophyta_X	Unclassified Eukaryota	Unclassified Eukaryota
626	CCGCCCGTCGCACCTACCGATTGGATGGTTCGGTGAAACTCTCGGACCGTAGCTTGGACACCTTCGGGTGACCTCGTTGTGGGAAGTTATTTAAACCTCATCATCTAGAGGAAGGTGAAGTCGTAACAAGGTTTCCGTAGGTGAA	0	0	0	0	0	0	0.000631449	0	5.25918e-05	0.000315292	0.00115066	0	0	0	7.5381e-05	7.62503e-05	0	0	0	0	0	0	0	0	4.29523e-05	0	0	0	0	0	0	0	div_reps_1201	1	Unclassified Eukaryota	Unclassified Eukaryota	Unclassified Eukaryota	Unclassified Eukaryota	Unclassified Eukaryota	Unclassified Eukaryota	Unclassified Eukaryota	Unclassified Eukaryota	Unclassified Eukaryota
627	CCGCCCGTCGCACCTACCGATTGTATGTTTGAATGAAATTTCGGGATTTTTTTGTTAGGACGTTAAACTCTCGACTTAAGAAAAACTTGATTGAATTCAACTGTATAGAGGAAGGTGAAGTCGTAACAAGGTTTCTGTAGGTGAA	0	0	0	0	0	0	0	0	0	0	2.3774e-05	0	0	0	0	0	0	0	0	0	0	0	0	0	0	0	0	0	0	0	0	0	Sagenista_33	1	Aurantiochytrium_sp.	Thraustochytriaceae	Sagenista	Eukaryota	Stramenopiles	Labyrinthulomycetes	Thraustochytriales	Aurantiochytrium	Aurantiochytrium_sp.
628	CCGCCCGTCGCACCTACCGATTTTATGGTCCAGTGAAGCCTCAGGATTGTGGATAGTTTCCTTTATTGGAAGTTAGTTGCGAGAACATGTCCAAACCTTATCATTTAGAGGAAGGTGAAGTCAGAACTACGTTTCCGTAGGTGAA	0	0	0	0.000100709	0	0	0	0	0	0	0	0	0	0	0	0	0	0	0	0	0	0	0	0	0	0	0	0	0	0	0	0	Bacillariophyta_219	1	Fragilariopsis_sublineata	Raphid-pennate	Ochrophyta	Eukaryota	Stramenopiles	Bacillariophyta	Bacillariophyta_X	Fragilariopsis	Fragilariopsis_sublineata
629	CCGCCCGTCGCACCTACCGGTTGAATGGTCCGGTGAGGACTCGGGATTGTGGTTTGGCTCATTCATTGGGGCCTGACCGCGAGAACTTGTCCAAACCTTATCATTTAGAGGAAGGTGAAGTCGTAACAAGGTTTCCGTAGGTGAA	0	0	0	0	0	0	0	0.000167412	0	0	0	0	0	0	0	0	0	0	0	0	0	0	0	0	0	0	0	0	0	0	0	0	Bacillariophyta_70	1	Polar-centric-Mediophyceae	Polar-centric-Mediophyceae	Ochrophyta	Eukaryota	Stramenopiles	Bacillariophyta	Bacillariophyta_X	Unclassified Eukaryota	Unclassified Eukaryota
630	CCGCCCGTCGCACCTACGGATTGAATGGTCCGGTGAATCCTCGGGTTTGTGGTTTGGTTTCTTCATTGAGACTTGACTGCGATAACTTGTCTAAACCTTATCATTTAGAGGAAGGTGAATTCGTAACAAGGTTTCTGTAGGTGAA	0	0	0	0	0	0	0	0	0	0	0	5.04201e-05	0	0	0	0	0	0	0	0	0	0	0	0	0	0	0	0	0	0	0	0	Bacillariophyta_17	1	Porosira_pseudodelicatula	Polar-centric-Mediophyceae	Ochrophyta	Eukaryota	Stramenopiles	Bacillariophyta	Bacillariophyta_X	Porosira	Porosira_pseudodelicatula
631	CCGCCCGTCGCACCTACTGATTGAACGGTCCGATGAACACCCGAGCGCGGACTTTGTTTCCTTCATTGAAGATTAAGACCGTAAACCCGTGTAAATCTTATCGTTTAGAGGAAAGTAAAGTCATAACAAGGTTTCCGTAGGTGAA	0	0	0	0	0	0	0	0.000152854	0	0	0	0	0	0	0	0	0	0	0	0	0	0	0	0	0	0	0	0	0	0	0	0	Bacillariophyta_121	1	Rhizosolenia_pungens	Radial-centric-basal-Coscinodiscophyceae	Ochrophyta	Eukaryota	Stramenopiles	Bacillariophyta	Bacillariophyta_X	Rhizosolenia	Rhizosolenia_pungens
632	CCGCCCGTCGCACCTACTGATTGAATGGTCCAGTGAGGCCTTGGGATTGTGGTTAGTTTCCTTTACTGGAAGTTAGTTGCGAGAACTTGTCCAAACCTTATCATTTAGAGGAAGGTGAAGTCATAACAAGGTTTCTGTAGGTGAA	0	0	0	0	0	0	0	0	0	0	0	0.00010084	0	0	0	0	0	0	0	0	0	0	0	0	0	0	0	0	0	0	0	0	Bacillariophyta_219	1	Fragilariopsis_sublineata	Raphid-pennate	Ochrophyta	Eukaryota	Stramenopiles	Bacillariophyta	Bacillariophyta_X	Fragilariopsis	Fragilariopsis_sublineata
633	CCGCCCGTCGCACCTACTGATTGAATGGTCCGGTGAAGCCTTGGGATTGTGGTTAGTTTCCTTTATTAGAAGTTAGTCGCGAGAACTTGTCTAAACCTTATCATTTAGAGGAAAGTGAAGTAGTAACAAGGTTTCCGTAGGTGAA	0	0	0	0	0	0	0	0	0	0	0	3.15125e-05	0	0	0	0	0	0	0	0	0	0	0	0	0	0	0	0	0	0	0	0	Bacillariophyta_219	1	Fragilariopsis_sublineata	Raphid-pennate	Ochrophyta	Eukaryota	Stramenopiles	Bacillariophyta	Bacillariophyta_X	Fragilariopsis	Fragilariopsis_sublineata
634	CCGCCCGTCGCACCTACTGATTGAATGGTCCGGTGAGGCCTCAGGATTGTGGTTAGTTTCCTTTATTGGAAGTTAGTTGCGAGAACTTGTCCAAACCTTATCATTTTGAGGAAGGTGAAGTCATAACAAGGTTTCTGTAGGTGAA	0	0	0	0	0	0	0	0	0	0	5.70575e-05	0	0	0	0	0	0	0	0	0	0	0	0	0	0	0	0	0	0	0	0	0	Bacillariophyta_219	1	Fragilariopsis_sublineata	Raphid-pennate	Ochrophyta	Eukaryota	Stramenopiles	Bacillariophyta	Bacillariophyta_X	Fragilariopsis	Fragilariopsis_sublineata
635	CCGCCCGTCGCACCTATTGATTGAATGGTTTGGTGAGGACTCAATATTGTGGCCTGGTAGCTTCATTGATACTTGGCCGCAATAACTTGTTCAAACCTTATCATTTAGAGGAAGGTGAATTCGTAACAAGGTTTCTGTAGGTGAA	0	0	0	0	0	0	0	0	0	0	0	7.56301e-05	0	0	0	0	0	0	0	0	0	0	0	0	0	0	0	0	0	0	0	0	Bacillariophyta_93	1	Lithodesmium_undulatum	Polar-centric-Mediophyceae	Ochrophyta	Eukaryota	Stramenopiles	Bacillariophyta	Bacillariophyta_X	Lithodesmium	Lithodesmium_undulatum
636	CCGCCCGTCGCACCTGCCGATTGAATGGTCCGGTGAAGCCTCGGGATTGTGACCAGTTTCCTTCATTGGGAGTTGGTTGCGAGAACTTGTCTAAACCTCATCATTCAGAGGAAGGTGAAGTCGCAACAAGGTTTCCGTAGGTGAA	0	0	0	0	0	0	0.000107808	0	0	0	9.98507e-05	0	0	0	0	0	0	0	0	0	0	0	0	0	0	0	0	0	0	0	0	0	Bacillariophyta_183	1	Raphid-pennate_X_sp.	Raphid-pennate	Ochrophyta	Eukaryota	Stramenopiles	Bacillariophyta	Bacillariophyta_X	Raphid-pennate_X	Raphid-pennate_X_sp.
637	CCGCCCGTCGCAGCTACCGATTGAATGTCTCGGTGAAGACTTGGGACCGTGGTGCCATCGTTTTATCGCGGCGGCATTGTGAGAACTTGTCCAAACCTTATCATTTAGAGGAAGGTGAAGTCGTAACAAGGTTTCCGTAGGTGAA	0	0	0	0	0	0	0	0	0	0	0	0	0	0	7.09468e-05	4.03678e-05	0	0	0	0	0	0	0	0	0	0	0	0	0	0	0	0	Pseudofungi_36	1	MAST-1A_XX_sp.	MAST-1A_X	Pseudofungi	Eukaryota	Stramenopiles	MAST-1	MAST-1A	MAST-1A_XX	MAST-1A_XX_sp.
638	CCGCCCGTCGCAGCTACCGATTGAATGTCTCGGTGAAGACTTGGGACCGTGGTGCCATCGTTTTATCGCGGCGGCATTGTGGGAACTGGTTTAAACCTCGTTATTTAGAGGAAGCTAAAGTCGTAACAAGGTTTCAGTAGGTGAA	0	0	0	0	0	0	0	0	0	0	0	0	0	0	0	0.00224714	0	0	0	0	0	0	0	0	0	0	0	0	0	0	0	0	Pseudofungi_34	1	MAST-1A_XX_sp.	MAST-1A_X	Pseudofungi	Eukaryota	Stramenopiles	MAST-1	MAST-1A	MAST-1A_XX	MAST-1A_XX_sp.
639	CCGCCCGTCGCAGCTACCGATTGAATGTCTCGGTGAAGACTTGGGACCGTGGTGCCATCGTTTTATCGCGGCGGCATTGTGGGAACTGGTTTAAACCTCGTTATTTAGAGGAAGCTAAAGTCGTAACAAGGTTTCCGTAGGTAAC	0	0	0	0	0	0	0	0	0	0	0	0	0	0	0.000110854	0	0	0	0	0	0	0	0	0	0	0	0	0	0	0	0	0	Pseudofungi_34	1	MAST-1A_XX_sp.	MAST-1A_X	Pseudofungi	Eukaryota	Stramenopiles	MAST-1	MAST-1A	MAST-1A_XX	MAST-1A_XX_sp.
640	CCGCCCGTCGCAGCTACCGATTGAATGTCTCGGTGAAGACTTGGGACCGTGGTGCCATCGTTTTATCGCGGCGGCATTGTGGGAACTGGTTTAAACCTCGTTATTTAGAGGAAGCTAAAGTCGTAACAAGGTTTCCGTAGGTGAA	0.00756339	0.0065681	0	0.00804896	0.00639603	0.0128624	0.00231018	0.00369761	0.00252441	0.00014013	3.32836e-05	0.00407772	0.0130074	0.00132466	0.0585134	0.049298	0.00232956	0.017996	0.0156533	0.0154732	0.0064689	0.00739456	0.008567	0.00433935	0.00434534	0.00373887	0.00173255	0.0015971	0.00181288	0.00917717	0.0123146	0.00792748	Pseudofungi_34	1	MAST-1A_XX_sp.	MAST-1A_X	Pseudofungi	Eukaryota	Stramenopiles	MAST-1	MAST-1A	MAST-1A_XX	MAST-1A_XX_sp.
641	CCGCCCGTCGCAGCTACCGATTGAATGTCTCGGTGAAGACTTGGGACCGTGGTGCCATCGTTTTATCGCGGCGGCATTGTGGGAACTGGTTTAAACCTCGTTATTTAGAGGAAGCTAAAGTCGTAACAAGGTTTCTGTAGGTGAA	0.000428405	0.000775605	0	0	0	0	0	0.000385774	0	0	0	0.00035294	0.000538522	0	0.00303298	0.00197802	0	0.00143512	0	0	0	0	0	0	0	0	0	0	0	0	0	0	Pseudofungi_34	1	MAST-1A_XX_sp.	MAST-1A_X	Pseudofungi	Eukaryota	Stramenopiles	MAST-1	MAST-1A	MAST-1A_XX	MAST-1A_XX_sp.
642	CCGCCCGTCGCATCTACCAATTGAATGGTCTGGTGAAGACTCAGGATTGTGGTTTGGCTCCTCCAATGGGGTATGACCGCAAGAACTTGTCTGAAATTTATCATTCAGAGGAAGGTGAAGTTATAACAAGGTTTCTGTAGGTGAA	0	0	0	0	0	0	0	0	0	0	0	0	0	0	0	0	0	0	0	0	0	0	0	0	0	0	0	0	6.71438e-06	0	0	0	Bacillariophyta_33	1	Thalassiosira_delicatula	Polar-centric-Mediophyceae	Ochrophyta	Eukaryota	Stramenopiles	Bacillariophyta	Bacillariophyta_X	Thalassiosira	Thalassiosira_delicatula
643	CCGCCCGTCGCATCTACCGATTGAATGGTCCGGTGAAGCCTCGGGATTGTGACCAGTTTCCTTTATTGGGAGTTGGTTGCGAGAACTTGTCTAAACCTTATCATTTAGAGGAAGGTGAAGTCGTAACAAGGTTTCCGTAGGTGAA	0	0.00213046	0	0	0	0	0	0	0	0	0	0	0	0	0	0	0	0	0	0	0	0	0	0	0	0	0	0	0	0	0	0	Bacillariophyta_183	1	Raphid-pennate_X_sp.	Raphid-pennate	Ochrophyta	Eukaryota	Stramenopiles	Bacillariophyta	Bacillariophyta_X	Raphid-pennate_X	Raphid-pennate_X_sp.
644	CCGCCCGTCGCATCTACCGATTGAATGGTCTGGTGAATCCTCGGGATTGTGGTTTGGTTTCTTCATTAATACTTGACTGTGATAACTTGTCTAAACCTTATCAGTTAGAGGAAGGTGAAGTCGTAACAAGATTTCTGTAGGTGAA	0	0	0	0	0	0	0	0	0	0	0	0.000144958	0	0	0	0	0	0	0	0	0	0	0	0	0	0	0	0	0	0	0	0	Bacillariophyta_17	1	Porosira_pseudodelicatula	Polar-centric-Mediophyceae	Ochrophyta	Eukaryota	Stramenopiles	Bacillariophyta	Bacillariophyta_X	Porosira	Porosira_pseudodelicatula
645	CCGCCCGTCGCGCCTACCAATTGAATGGTTTGGTGAAGCCTCGGGATTGTGGTTTGGTTTCTTCATTGAGACTTGACTGCGAGAACTTGTCTAAACCTTATGATTTAGAGGAAGGTGAAGACATAACAAGGTTTCTGTAGGTGAA	0	0	0	0	0	0	0	0.000356659	0	0	0	0	0	0	0	0	0	0	0	0	0	0	0	0	0	0	0	0	0	0	0	0	Bacillariophyta_17	1	Porosira_pseudodelicatula	Polar-centric-Mediophyceae	Ochrophyta	Eukaryota	Stramenopiles	Bacillariophyta	Bacillariophyta_X	Porosira	Porosira_pseudodelicatula
646	CCGCCCGTCGCGCCTACCGATTGAATGATCCGGTGAAGCCTCGGGATTGCAGCCAACTCGCTTTACTGTGGATTGGTGGCGAAAACTTGTCTGAACCTTATCATTTAGAGGAAGGCGAAGTCGTAACAAGGTTTCCGTAGGTGAA	0	0	0	0	0	0	0	0	0	0	0	0	0	0	0	5.8309e-05	0	0	0	0	0	2.79832e-05	0	0	0	0	0	0	0	0	0	0	Bacillariophyta_5	1	Bellerochea_malleus	Polar-centric-Mediophyceae	Ochrophyta	Eukaryota	Stramenopiles	Bacillariophyta	Bacillariophyta_X	Bellerochea	Bellerochea_malleus
647	CCGCCCGTCGCGCCTACCGATTGAATGATCCGGTGAAGCCTCGGGATTGCAGCCAACTTGCTTTACTGTGGATTGGTGGCGAAAACTTGTCTGAACCTTATCATTTAGAGGAAGGCGAAGTCGTAACAAGGTTTCCGTAGGTGAA	3.57004e-05	0	0	0	0	0	0	0	0	0	0	0	0	0	0	0	0	0	0	0	0	0	0	0	0	4.25563e-05	0	0	0	0	0	0	Bacillariophyta_3	1	Psammoneis_pseudojaponica	Araphid-pennate	Ochrophyta	Eukaryota	Stramenopiles	Bacillariophyta	Bacillariophyta_X	Psammoneis	Psammoneis_pseudojaponica
648	CCGCCCGTCGCTACTACCGATTGAACGGTCCGATGAACACCCGAGCGCGGACTTTGTTTCCTTCATTGGAGATTAAGACCGTAAACCCGTGTAAATCTTATCGTTTAGAGGAAGGTGAAGTCGTAACAAGGTTTCCGTAGGTGAA	0	0	0	0	0	0	0	0	0.000236663	0	0	0	0	0	0	0	0	0	0	0	0	0	0	0	0	0	0	0	0	0	0	0	Bacillariophyta_121	1	Rhizosolenia_pungens	Radial-centric-basal-Coscinodiscophyceae	Ochrophyta	Eukaryota	Stramenopiles	Bacillariophyta	Bacillariophyta_X	Rhizosolenia	Rhizosolenia_pungens
649	CCGCCCGTCGCTACTACCGATTGAACGGTTTGATGAGTTCCGAGGATAGATTGCTTCAGGGCTTCGGTCCTGTTGTGATCTAGAGCAGGTGCAAATCTGATCGTTTAGAGGAAGTAAAAGTCGTAACAAGGTTTCCGTAGGTGAA	0	0	0	0	0	0	3.08024e-05	0	0	0	0	0	0	0	0	0	0	0	0	0	0	0	0	0	0	0	0	0	0	0	0	0	Cercozoa_18	1	Novel-clade-2_X_sp.	Novel-clade-2	Cercozoa	Eukaryota	Rhizaria	Filosa-Imbricatea	Filosa-Imbricatea_X	Novel-clade-2_X	Novel-clade-2_X_sp.
650	CCGCCCGTCGCTACTACCGATTGAACGTTTTAGTGAGGTATTTGGATCGGCGCTCTGAAGGTTAACGCCTCCATTGTGCTGAAAAGACTCCCAAACTTGAGCGTTTAGAGGAAGTAAAAGTCGTAACAAGGTTTCCGTAGGTGAA	0	0	0	0	0	0	0	0	8.54617e-05	0	0	0	0	0	0	0	0	0	0	0	0	0	0	0	0	0	0	0	0	0	0	0	Cercozoa_291	1	Massisteria_marina	Massiteriidae	Cercozoa	Eukaryota	Rhizaria	Filosa-Granofilosea	Filosa-Granofilosea_X	Massisteria	Massisteria_marina
651	CCGCCCGTCGCTACTACCGATTGAACGTTTTAGTGAGGTATTTGGATTGGACGTCAAGAGGTTCGCGCCTCTCGGCTGCCGAGAAGACTCCCAAACTTGAGCGTTTAGAGGAAGTAAAAGTCGTAACAAGGTTTCCGTAGGTGAA	0	0	0	0	0	0	0	0	0.00362226	0	0	0	6.90412e-06	0	0	0	0.000422831	0	0	0	0	0	0	0	0	0	0	6.16641e-05	0	0	0	0	Cercozoa_23	1	Spongomonas_minima	Spongomonadidae	Cercozoa	Eukaryota	Rhizaria	Filosa-Imbricatea	Spongomonadida	Spongomonas	Spongomonas_minima
652	CCGCCCGTCGCTACTACCGATTGAACGTTTTAGTGAGGTCCTCAGACTGTTTGGCGGGTGGATCGCTCCGCCCGCCTGGTGGGAAGACGACCAAACTGTAGCGTTTAGAGGAAGTAAAAGTCGTAACAAGGTTTCCGTAGGTGAA	0	0	0	0	0	0	0.00077006	0	0	0	0.00167369	0	0	0	0	0	0	0	0	0	0	0	0	0	0	0	0	0	0	0	0	0	Cercozoa_22	1	Novel-clade-2_X_sp.	Novel-clade-2	Cercozoa	Eukaryota	Rhizaria	Filosa-Imbricatea	Filosa-Imbricatea_X	Novel-clade-2_X	Novel-clade-2_X_sp.
653	CCGCCCGTCGCTACTACCGATTGAACGTTTTAGTGAGGTCCTCGGACTGTTTGGCGGGTGGATCGCTCCGCCCGCCTGGCGGGAAGACGACCAAACTGTAGCGTTTAGAGGAAGTAAAAGTCGTAACAAGGTTTCCGTAGGTGAA	0.000102001	0	0	0	0	0	0.00522101	0.000480398	0.00475298	0.00679629	0.0139458	1.89075e-05	0	0	0.00396415	0.00603274	8.77574e-05	0	0.00082183	0.000545655	7.81955e-05	0	2.99895e-05	0	0.000536903	0	0	0	0	0	0	0	Cercozoa_22	1	Novel-clade-2_X_sp.	Novel-clade-2	Cercozoa	Eukaryota	Rhizaria	Filosa-Imbricatea	Filosa-Imbricatea_X	Novel-clade-2_X	Novel-clade-2_X_sp.
654	CCGCCCGTCGCTACTACCGATTGAACGTTTTAGTGAGGTCCTCGGACTGTTTGGCGGGTGGATCGCTCCGCCCGCCTGGCGGGAAGACGACCAAACTGTAGCGTTTAGAGGAAGTAAAAGTCGTAACAAGGTTTCTGTAGGTGAA	0	0	0	0	0	0	0	0	0	0	0.00033759	0	0	0	0	0	0	0	0	0	0	0	0	0	0	0	0	0	0	0	0	0	Cercozoa_22	1	Novel-clade-2_X_sp.	Novel-clade-2	Cercozoa	Eukaryota	Rhizaria	Filosa-Imbricatea	Filosa-Imbricatea_X	Novel-clade-2_X	Novel-clade-2_X_sp.
655	CCGCCCGTCGCTACTACCGATTGAATGATTTGGTGAGCTTCATGGACCGGAGCCTTGGGGGGTAACCTTCACTGTGCACTGGGAAGTAACGCAAACCTGACTATTTAGAGGAAGTAAAAGTCGTAACAAGGTTTCCGTAGGTGAA	0	0	0.00609586	0	0	0	0	0.000211084	0.000631101	0.000595551	4.27932e-05	0	0	0	2.21709e-05	8.97062e-06	0	0	1.28411e-05	0	0	0	0	0	0	0	0	0	0	0	0	0	Cercozoa_243	1	Nanofila_sp.	Nanofilidae	Cercozoa	Eukaryota	Rhizaria	Filosa-Granofilosea	Cryptofilida	Nanofila	Nanofila_sp.
656	CCGCCCGTCGCTACTACCGATTGAATGGCTTAGTGAGCCCCAGGGACTGCTGCACTTCGGGGTTTTCTCCGTTGAGCATCGGGAACTGGGTCAAACTTGATCATTTAGAGGAAGTAAAAGTCGTAACAAGGTTTCCGTAGGTGAA	0	0	0	0	0	0	0	0	0.000111758	0	5.70575e-05	0	0	0	0	0	0	0	0	0	0	0	0	0	0	0	0	0	0	0	0	0	Cercozoa_371	1	TAGIRI1-lineage_X_sp.	TAGIRI1-lineage	Cercozoa	Eukaryota	Rhizaria	Filosa-Thecofilosea	Ebriida	TAGIRI1-lineage_X	TAGIRI1-lineage_X_sp.
657	CCGCCCGTCGCTACTACCGATTGAATGGCTTAGTGAGCTCCATGGACTGTTTTGATGTGAGGGTTTCTTTATTTCAGAACGGGAAGTGGATCAAACTTGATCATTTAGAGGAAGTAAAAGTCGTAACAAGGTTTCCGTAGGTGAA	2.55003e-05	0	0	7.74683e-05	3.50948e-05	0	0.000800862	0	0.000203793	0.000945875	0.00169271	1.2605e-05	0	0	6.65127e-05	6.27943e-05	4.38787e-05	9.11189e-05	0	4.87192e-05	0	0	0	0	9.30632e-05	0	0	2.46656e-05	0	0	0	0.000120691	Cercozoa_307	1	Mataza-lineage_X_sp.	Mataza-lineage	Cercozoa	Eukaryota	Rhizaria	Filosa-Thecofilosea	Filosa-Thecofilosea_X	Mataza-lineage_X	Mataza-lineage_X_sp.
658	CCGCCCGTCGCTACTACCGATTGAATGGCTTAGTGAGCTCTGTGGACTGTTACGCACCGTTGGCAACTTCGGAGCGCGACGGGAAGCAGATCAAACTTGATCATTTAGAGGAAGTAAAAGTCGTAACAAGGTTTCCGTAGGTGAA	0.000183602	0	0	0	0	2.24867e-05	0	0	0	0	0	0	0	5.57752e-05	7.98152e-05	0.000161471	8.77574e-05	0	0.000218299	0.000311803	0.000170608	0.000202878	0.000249913	0.00014105	0.000171809	0.000127669	0.000122118	4.93313e-05	0.00010743	0	5.1284e-05	0	Cercozoa_363	1	Rhogostoma-lineage	Rhogostoma-lineage	Cercozoa	Eukaryota	Rhizaria	Filosa-Thecofilosea	Cryomonadida	Unclassified Eukaryota	Unclassified Eukaryota
659	CCGCCCGTCGCTACTACCGATTGAATGGCTTAGTGAGCTCTGTGGACTGTTGCGCATCGGGGGCAACTCCGAAGCGTGACGGGAAGCAGATCAAACTTGATCATTTAGAGGAAGTAAAAGTCGTAACAAGGTTTCCGTAGGTGAA	0	0	0	8.52152e-05	0.000122832	4.49734e-05	0	0.0012665	0.00211025	0.000630583	7.60767e-05	1.89075e-05	6.21371e-05	3.48595e-05	6.20785e-05	4.93384e-05	0	0.000121492	0.000385233	0	0	0	0	0	0	0	0	0	0	0	0	6.35215e-05	Cercozoa_359	0.682956	Rhogostoma-lineage_X_sp.	Rhogostoma-lineage	Cercozoa	Eukaryota	Rhizaria	Filosa-Thecofilosea	Cryomonadida	Rhogostoma-lineage_X	Rhogostoma-lineage_X_sp.
660	CCGCCCGTCGCTACTACCGATTGAATGGTCCGGTGAGGCCTCGGGATTGTGGTTAGTTTCCTTTATTGGAAGTTAGTCGCGAGAACTTGTCCAAACCTTATCATTTAGAGGAAGGTGAAGTCGTAACAAGGTTTCCGTAGGTGAA	0	0	0	0	0	0	0	0	0.000368143	0	0.000194947	0	0	0	0	0	0	0	0	0	0	0	0	0	0	0	0	0	0	0	0	0	Bacillariophyta_219	1	Fragilariopsis_sublineata	Raphid-pennate	Ochrophyta	Eukaryota	Stramenopiles	Bacillariophyta	Bacillariophyta_X	Fragilariopsis	Fragilariopsis_sublineata
661	CCGCCCGTCGCTACTACCGATTGAGTGGTCCGGTGAATAATTCGGACTGAGTGCAGTGGTGGTTCGCTGCCGTTGCCCTCGGGAAGTCTCGTGAACCTTATCACTTAGAGGAAGTAAAAGTCGTAACAAGGTTTCCGTAGGTGAA	0	0	0	0	0	0	0	0	0	0	0	6.30251e-05	0	0	0	0	0	0	0	0	0	0	0	0	0	0	0	0	0	0	0	0	Apicomplexa_86	1	Corallicollids_X_sp.	Corallicollids	Apicomplexa	Eukaryota	Alveolata	Coccidiomorphea	Eimeriida	Corallicollids_X	Corallicollids_X_sp.
662	CCGCCCGTCGCTACTACCGATTGAGTGTTTTAGTGAGGTCCTCGGATTGCTTGTCTGGCGGTTAACGCTGCCTAGCCGGCGAAAAGACGACCAAACTGTAGCACTTAGAGGAAGTAAAAGTCGTAACAAGGTTTCCGTAGGTGAA	0	0	0	0	0	0	0.000954874	0.000509513	0.00151859	0	0	0	0	0	0	0	0.000135625	0	0	0	0	0	0	0	0	0	0	0	0	0	0	0	Cercozoa_291	1	Massisteria_marina	Massiteriidae	Cercozoa	Eukaryota	Rhizaria	Filosa-Granofilosea	Filosa-Granofilosea_X	Massisteria	Massisteria_marina
663	CCGCCCGTCGCTCCTACCGATTGAATGGTCCGGTGAACACCCGAGCGCGGACTTTGTTTCCTTCATTGGAGATTAAGACCGTAAACCCGTGTAAATCTTATCGTTTAGAGGAAGGTGAAGTCGTAACAAGGTTTCCGTAGGTGAA	0	0	0	0	0	0	0	0	0	0	0	0	0.000131178	0	0	0	0	0	0	0	0	0	0	0	0	0	0	0	0	0	0	0	Bacillariophyta_46	1	Skeletonema_menzellii	Polar-centric-Mediophyceae	Ochrophyta	Eukaryota	Stramenopiles	Bacillariophyta	Bacillariophyta_X	Skeletonema	Skeletonema_menzellii
664	CCGCCCGTCGCTCCTACCGATTGAATGGTCCGGTGAAGCGTCCGGATGAGTGAGGCGCGGCGGCAACGCTGTGCCCTGCTCAGAAGTTCGTTAAACCTTATCATTTAGAGGAAGGAGAAGTCGTAACAAGGTCTTCGTAGGTGAA	0	0	0	0	0	0	0	0	0	0	0	0	0	0	0	0	0	0	0	0	0	0	0	0	0	0	0	0	0.000100716	0	0	0	Chlorophyta__Streptophyta_727	1	Dolichomastigaceae-B_sp.	Dolichomastigaceae	Chlorophyta	Eukaryota	Archaeplastida	Mamiellophyceae	Dolichomastigales	Dolichomastigaceae-B	Dolichomastigaceae-B_sp.
665	CCGCCCGTCGCTCCTACCGATTGAATGGTCCGGTGAAGCGTCCGGATGAGTGAGGCTTGGCGGCAACGCTTGGCCCTGCTCAGAAGCTCGTTAAACCTTATCATTTAGAGGAAGGAGAAGTCGTAACAAGGTCTTCGTAGGTGAA	0.000351904	0	0	2.32405e-05	0	0	0.000754659	0.00478215	0.00379976	0.00290769	0.000271023	0.000163865	8.28495e-05	0.000104578	0.00214614	0.00171787	9.57354e-05	0.000751731	0.00113002	0.00058463	0.000255913	0.000405756	0.000269906	0.00022402	0.000171809	0.000176305	5.34265e-05	0.000110995	0	0	0	1.90565e-05	Chlorophyta__Streptophyta_727	1	Dolichomastigaceae-B_sp.	Dolichomastigaceae	Chlorophyta	Eukaryota	Archaeplastida	Mamiellophyceae	Dolichomastigales	Dolichomastigaceae-B	Dolichomastigaceae-B_sp.
666	CCGCCCGTCGCTCCTACCGATTGAATGGTCCGGTGAAGCGTCCGGATGAGTGAGGCTTGGCGGCAACGCTTGGCCCTGCTCAGAAGTTCGTTAAACCTTATCATTTAGAGGAAGGAGAAGTCGTAACAAGGTCTTCGTAGGTGAA	0	0	0	0	0	0	0	0	0.000420734	0	0	0	0	0	0	0	0	0	0	0	0	0	0	0	0	0	0	0	0	0	0	0	Chlorophyta__Streptophyta_727	1	Dolichomastigaceae-B_sp.	Dolichomastigaceae	Chlorophyta	Eukaryota	Archaeplastida	Mamiellophyceae	Dolichomastigales	Dolichomastigaceae-B	Dolichomastigaceae-B_sp.
667	CCGCCCGTCGCTCCTACCGATTGAATGGTCCGGTGAAGCGTCTGGATGAGTGAGGCGCGGCGGCAACGCTGTGCCCTGCTCAGAAGCTCGTTAAACCTTATCATTTAGAGGAAGGAGAAGTCGTAACAAGGTCTTCGTAGGTGAA	0	0	0	0	0	0	0	0	0	0	0	6.30251e-05	0	0	0	0	0	0	0	0	0	0	0	0	0	0	0	0	0	0	0	0	Chlorophyta__Streptophyta_727	1	Dolichomastigaceae-B_sp.	Dolichomastigaceae	Chlorophyta	Eukaryota	Archaeplastida	Mamiellophyceae	Dolichomastigales	Dolichomastigaceae-B	Dolichomastigaceae-B_sp.
668	CCGCCCGTCGCTCCTACCGATTGAATGGTCCGGTGAAGCGTCTGGATGAGTGAGGCTTGGCGTTTACGCCTGGCCCTGCTCAGAAATTCGTTAAACCTTATCATTTAGAGGAAGGAGAAGTCGTAACAAGGTCTTCGTAGGTGAA	0	0	0	0	0	0	0	0	0	0	0	0	0	0	0	0	1.19669e-05	0	0	0	0	0	0	0	0	0	0	0	0	0	0	0	Chlorophyta__Streptophyta_727	1	Dolichomastigaceae-B_sp.	Dolichomastigaceae	Chlorophyta	Eukaryota	Archaeplastida	Mamiellophyceae	Dolichomastigales	Dolichomastigaceae-B	Dolichomastigaceae-B_sp.
669	CCGCCCGTCGCTCCTACCGATTGAATGGTCCGGTGAAGCGTTCGGATGAGTGAGGCGAGGCGGCAACGCTTTTCCCTGCTCAGAAGTTCGTTAAACCTTATCATTTAGAGGAAGGAGAAGTCGTAACAAGGTCTTCGTAGGTGAA	0	0	0	0	0	7.30817e-05	0	0	0	0	0	0	0	0	0	0	0	0	0	0	0	0	0	0	0	0	0	0	0	0	0	0	Chlorophyta__Streptophyta_727	1	Dolichomastigaceae-B_sp.	Dolichomastigaceae	Chlorophyta	Eukaryota	Archaeplastida	Mamiellophyceae	Dolichomastigales	Dolichomastigaceae-B	Dolichomastigaceae-B_sp.
670	CCGCCCGTCGCTCCTACCGATTGAATGGTCCGGTGAAGCGTTCGGATGAGTGAGGTGAGGCGGCAACGCATTGCTTCGCTCAGAAGTTCGTTAAACCTTATCATTTAGAGGAAGGAGAAGTCGTAACAAGGTCTTCGTAGGTGAA	2.04003e-05	0	0	0	0	0	0	0	0	0	0	0	0	0	2.21709e-05	7.62503e-05	2.39338e-05	0	0	0	2.13261e-05	0	0	0	0	0	0	0	0	0	0	0	Chlorophyta__Streptophyta_727	1	Dolichomastigaceae-B_sp.	Dolichomastigaceae	Chlorophyta	Eukaryota	Archaeplastida	Mamiellophyceae	Dolichomastigales	Dolichomastigaceae-B	Dolichomastigaceae-B_sp.
671	CCGCCCGTCGCTCCTACCGATTGAATGGTCCGGTGAGGCCTCGGGATTGTGGTTAGTTTCCTTTATTGGAAGTTAGTCGCGAGAACTTGTCCAAACCTTATCATTTAGAGGAAGGTGAAGTCGTAACAAGGTTTCCGTAGGTGAA	0	0	0	0	0	0	0	0	0	0	0.00155482	0	0	0	0	0	0	0	0	0	0	0	0	0	0	0	0	0	0	0	0	0	Bacillariophyta_219	1	Fragilariopsis_sublineata	Raphid-pennate	Ochrophyta	Eukaryota	Stramenopiles	Bacillariophyta	Bacillariophyta_X	Fragilariopsis	Fragilariopsis_sublineata
672	CCGCCCGTCGCTCCTACCGATTGAGCAATCCGGTGAATAATTTGGACCGAGATGCTAGTTGGTTCGCCAACTTGCGTTCTGGAAAATCTAGTGAACCTTATTGCTTAGAGGAAGGAGAAGTCGTAACAAGGTTTCCGTAGGTGAA	0	0	0	0	0	0	0	0	0	0	0	0	0	0	0	3.13972e-05	2.79228e-05	0	0	0	0	0	0	0	0	0	0	4.31648e-05	3.35719e-05	0	0	0	Dinoflagellata_1081	1	Dino-Group-II-Clade-3_X_sp.	Dino-Group-II-Clade-3	Dinoflagellata	Eukaryota	Alveolata	Syndiniales	Dino-Group-II	Dino-Group-II-Clade-3_X	Dino-Group-II-Clade-3_X_sp.
673	CCGCCCGTCGCTCCTACCGATTGAGCATTCCGGTGAATACTTCGGACCGAGTCCTAAATTGGTTCGCCAGTCTAGTGTTTGGAAAGTTGAGTGAACCTTAATGCTTAGAGGAAGGAGAAGTCGTAACAAGGTTTCCGTAGGTGAA	3.06004e-05	0	0	4.6481e-05	0	6.18384e-05	0.000400431	0	0.000203793	0.00014013	0.000960469	0.000119748	0	0.00011155	0.000186235	0.000188383	3.59008e-05	0	0	0	4.97608e-05	4.89706e-05	3.9986e-05	4.14852e-05	0.000100222	6.68742e-05	5.34265e-05	3.0832e-05	3.35719e-05	0	3.20525e-05	3.81129e-05	Dinoflagellata_1077	1	Dino-Group-II-Clade-3_X_sp.	Dino-Group-II-Clade-3	Dinoflagellata	Eukaryota	Alveolata	Syndiniales	Dino-Group-II	Dino-Group-II-Clade-3_X	Dino-Group-II-Clade-3_X_sp.
674	CCGCCCGTCGCTCCTACCGATTGAGCATTCCGGTGAATATTTCGGACCGAATGGTCTACTGGTTCTCCAGTTTACCGTTTGGAAAGTCAAGTGAACCTTAATGCTTAGAGGAAGGAGAAGTCGTAACAAGGTTTCCGTAGGTGAA	0	0	0	0	0	0	0.000154012	0	0	0	0.000570575	0	0	0	0	0	0	0	0	0	0	0	0	0	0	0	0	0	0	0	0	0	Dinoflagellata_1077	1	Dino-Group-II-Clade-3_X_sp.	Dino-Group-II-Clade-3	Dinoflagellata	Eukaryota	Alveolata	Syndiniales	Dino-Group-II	Dino-Group-II-Clade-3_X	Dino-Group-II-Clade-3_X_sp.
675	CCGCCCGTCGCTCCTACCGATTGAGTGATCCGGTGAAGCCTCGGGATTGTGACCAGTTTCCTTTATTGGGAGTTGGTTGCGAGAACTTGTCTAAACCTTATCATTTAGAGGAAGGTGAAGTCGTAACAAGGTTTCCGTAGGTGAA	0	0	0	0	0	0	0	0	0	0	0.000213966	0	0	0	0	0	0	0	0	0	0	0	0	0	0	0	0	0	0	0	0	0	Bacillariophyta_183	1	Raphid-pennate_X_sp.	Raphid-pennate	Ochrophyta	Eukaryota	Stramenopiles	Bacillariophyta	Bacillariophyta_X	Raphid-pennate_X	Raphid-pennate_X_sp.
676	CCGCCCGTCGCTCCTACCGATTGAGTGATCCGGTGAATAATTCGGACCGAAACCCTACTTGGTTTTCCAGGTTAGGTTTTGGGAAGTCTAGTGAACCTTATCACTTAGAGGAAGGAGAAGTCGTAACAAGGTTTCCGTAGGTGAA	8.67011e-05	0	0	0	2.63211e-05	0	0	0.000451283	0	0	0	0.00010084	0	0	0.000137459	0.000156986	5.98346e-05	0.000341696	0	5.8463e-05	9.24129e-05	2.09874e-05	6.99755e-05	4.97822e-05	4.29523e-05	7.90331e-05	6.10589e-05	4.93313e-05	0	0	1.92315e-05	6.35215e-06	Dinoflagellata_1074	1	Dino-Group-II-Clade-16_X_sp.	Dino-Group-II-Clade-16	Dinoflagellata	Eukaryota	Alveolata	Syndiniales	Dino-Group-II	Dino-Group-II-Clade-16_X	Dino-Group-II-Clade-16_X_sp.
677	CCGCCCGTCGCTCCTACCGATTGAGTGATCCGGTGAATAATTCGGACCGACAGGCTGCGTGGTCCGCCACACGGTTTGTTGGAAAGTCTAGTGAACCTTATCACTTAGAGGAAGGAGAAGTCGTAACAAGGTTTCCGTAGGTGAA	3.57004e-05	0	0	0	0	0	0	0	0	0	0	0	0	0	0	4.93384e-05	4.78677e-05	7.59325e-05	0	0	8.53042e-05	0	8.99685e-05	0	5.72697e-05	0	4.57942e-05	0	4.70007e-05	4.5582e-05	0	0	Dinoflagellata_1104	1	Dino-Group-II-Clade-52_X_sp.	Dino-Group-II_X	Dinoflagellata	Eukaryota	Alveolata	Syndiniales	Dino-Group-II	Dino-Group-II-Clade-52_X	Dino-Group-II-Clade-52_X_sp.
678	CCGCCCGTCGCTCCTACCGATTGAGTGATCCGGTGAATAATTCGGACCGATAGCCCGCGTGGTTCGCCACATGGGTTGTTGGAAAGTCTAGTGAACCTTATCACTTAGAGGAAGGAGAAGTCGTAACAAGGTTTCCGTAGGTGAA	8.67011e-05	0	0	0.000162684	1.75474e-05	0.000146163	0.000107808	0.000189248	0.000144627	0	9.03411e-05	0.000119748	4.14247e-05	0.000223101	0.000168499	0.000201839	4.38787e-05	0	5.13644e-05	0	4.97608e-05	4.89706e-05	8.99685e-05	0	0	5.47152e-05	7.63236e-05	4.93313e-05	8.7287e-05	6.8373e-05	8.33365e-05	0.000101634	Dinoflagellata_1104	1	Dino-Group-II-Clade-52_X_sp.	Dino-Group-II_X	Dinoflagellata	Eukaryota	Alveolata	Syndiniales	Dino-Group-II	Dino-Group-II-Clade-52_X	Dino-Group-II-Clade-52_X_sp.
679	CCGCCCGTCGCTCCTACCGATTGAGTGATCCGGTGAATAATTCGGACCTGACTCTGGACGAGTTCGCTCGATCAAAGTTGGGAAAGTCTAGTGAGCCTTATCACTTAGAGGAAGGAGAAGTCGTAACAAGGTTTCCGTAGGTGAA	0	0	0	0	0	0	0	0	0	0	0	0	0	0	8.86835e-06	0	0	0	0	0	0	0	0	0	0	0	0	0	0	0	0	0	Dinoflagellata_1031	1	Dino-Group-II-Clade-6_X_sp.	Dino-Group-II-Clade-6	Dinoflagellata	Eukaryota	Alveolata	Syndiniales	Dino-Group-II	Dino-Group-II-Clade-6_X	Dino-Group-II-Clade-6_X_sp.
680	CCGCCCGTCGCTCCTACCGATTGAGTGATCCGGTGAATAATTCGGACTGCAGCAGTGCTTGGTCCTCCGGGCTTTGCAGTGGAAAGTTTAGTGAACCTTATCACTTAGAGGAAGGAGAAGTCGTAACAAGGTTTCCGTAGGTGAA	0.000300904	0	0	6.97215e-05	6.14159e-05	5.62167e-05	0	0.000320266	0	0	0	3.15125e-05	0.000103562	0	3.54734e-05	0	5.18567e-05	0.00030373	0.000218299	0.000282571	0.000369652	0.000363781	0.000299895	0	6.44284e-05	1.82384e-05	0	0	0	0	3.8463e-05	3.81129e-05	Dinoflagellata_1711	1	Gyrodinium_dominans	Gymnodiniaceae	Dinoflagellata	Eukaryota	Alveolata	Dinophyceae	Gymnodiniales	Gyrodinium	Gyrodinium_dominans
681	CCGCCCGTCGCTCCTACCGATTGAGTGATCCGGTGAATAATTCGGACTGCAGCAGTGTTCAGTTCTCTGAACGTTGCAGTGGAAAGTTTAGTGAACCTTATCACTTAGAGGAAGGAGAAGTCGTAACAAGGTTTCCGTAGGTGAA	0	0	0	0.00272689	0.00236013	0.00611638	0	0	0	0	0	0.00925208	0.00412176	0.00874973	0.019874	0	0	0	0	0	0	0	0	0	0	0	0	0	0	0.00543945	0.00714771	0.00303633	Dinoflagellata_1431	0.603899	Azadinium_cuneatum	Amphidomataceae	Dinoflagellata	Eukaryota	Alveolata	Dinophyceae	Peridiniales	Azadinium	Azadinium_cuneatum
682	CCGCCCGTCGCTCCTACCGATTGAGTGATCCGGTGAATAATTCGGACTGCAGCAGTGTTCAGTTCTCTGAACGTTGCAGTGGAAAGTTTAGTGAACCTTATCACTTAGAGGAAGGAGAAGTCGTAACAAGGTTTCTGTAGGTGAA	0	0	0	0	0	0	0	0	0	0	0	0.000907561	0	0	0	0	0	0	0	0	0	0	0	0	0	0	0	0	0	0	0	0	Dinoflagellata_1430	1	Azadinium_cuneatum	Amphidomataceae	Dinoflagellata	Eukaryota	Alveolata	Dinophyceae	Peridiniales	Azadinium	Azadinium_cuneatum
683	CCGCCCGTCGCTCCTACCGATTGAGTGATCCGGTGAATAATTCGGACTGGGGTTCGCAAGCTTCACGGCGAACGTACCTCGGGAAGTTGGTTAAACCTCACTATTTAGAGGAAGGTGAAGTCGTAACAAGGTTTCCGTAGGTGAA	0	0	0	0	0	0	0	0	0	0	0	0	0	0	1.33025e-05	0	0	0	0	0	0	0	0	0	0	0	0	0	0	0	0	0	Pelagophyceae_14	1	Aureococcus_anophagefferens	Pelagomonadaceae	Ochrophyta	Eukaryota	Stramenopiles	Pelagophyceae	Pelagomonadales	Aureococcus	Aureococcus_anophagefferens
684	CCGCCCGTCGCTCCTACCGATTGAGTGATCCGGTGAGGCCTCGGGATTGTGGTTAGTTTCCTTTATTGGAAGTTAGTCGCGAGAACTTGTCCAAACCTTATCATTTAGAGGAAGGTGAAGTCGTAACAAGGTTTCCGTAGGTGAA	0	0	0	0	0	0	0	0	0	0	0.000494499	0	0	0	0	0	0	0	0	0	0	0	0	0	0	0	0	0	0	0	0	0	Bacillariophyta_219	1	Fragilariopsis_sublineata	Raphid-pennate	Ochrophyta	Eukaryota	Stramenopiles	Bacillariophyta	Bacillariophyta_X	Fragilariopsis	Fragilariopsis_sublineata
685	CCGCCCGTCGCTCCTACCGATTGAGTGGTCCGGTGAGGCCTTGGGAGAGCTGGTTGAACTGATCATTCAGATCTTCTGGCTCAAACTTGGTCAAACCTTATCACTTAGAGGAAGGAGAAGTCGTAACAAGGTTTCCGTAGGTGAA	0	0	0	0	0	0	0	0	0	0	0	0	0	0	0	8.97062e-06	0	0	0	0	0	0	0	0	0	1.82384e-05	0	0	0	0	0	0	Rhodophyta_1032	1	Gracilaria_millardetii	Gracilariales_X	Rhodophyta	Eukaryota	Archaeplastida	Florideophyceae	Gracilariales	Gracilaria	Gracilaria_millardetii
686	CCGCCCGTCGCTCCTACCGATTGAGTGTTCCGGTGAATAATTCGGACCGAAAACTTATTTGGTTTTCCAGATTCGTTTTCGGAAAGTCTAGTGAACCTTAACACTTAGAGGAAGGAGAAGTCGTAACAAGGTTTCCGTAGGTGAA	0	0	0	0	0	0	0	0	0	0	0	0	0	3.48595e-05	0.000155196	0.000161471	1.59559e-05	0	7.70465e-05	5.8463e-05	0	0	4.99825e-05	2.48911e-05	0	0	0	3.0832e-05	6.04295e-05	0	0	0	Dinoflagellata_1073	1	Dino-Group-II-Clade-16_X_sp.	Dino-Group-II-Clade-16	Dinoflagellata	Eukaryota	Alveolata	Syndiniales	Dino-Group-II	Dino-Group-II-Clade-16_X	Dino-Group-II-Clade-16_X_sp.
687	CCGCCCGTCGCTCCTACCGATTGGACGATCCGGTGAATAATTCGGACCGAGAGCTTAATTGGTTCGCCAGTTTCGTTCTTGGAAAGTCTAGTGAACCTTATCGTCTAGAGGAAGGAGAAGTCGTAACAAGGTTTCCGTAGGTGAA	0	0	0	0	0	0	0	0	0	0	0	2.521e-05	0	0	3.10392e-05	2.69119e-05	0	0	0	0	0	0	0	0	0	0	0	0	0	0	0	0	Dinoflagellata_1080	1	Dino-Group-II-Clade-3_X_sp.	Dino-Group-II-Clade-3	Dinoflagellata	Eukaryota	Alveolata	Syndiniales	Dino-Group-II	Dino-Group-II-Clade-3_X	Dino-Group-II-Clade-3_X_sp.
688	CCGCCCGTCGCTCCTACCGATTGGATGGTCCGGTGAAATGTTCGGATTTAAACTTTTACGCGGGTGCGTTATTGTGTTTAGAAAAGTTCATTGAGCCTTACCATCTAGAGGAAGGAGAAGTCGTAACAAGGTTTCCGTAGGTGAA	0	0	0	0	0	0	0	0	1.97219e-05	0	0	0	0	0	0	0	0	0	0	0	0	0	0	0	0	0	0	0	0	0	0	0	Rhodophyta_482	1	Porphyridium	Porphyridiales_X	Rhodophyta	Eukaryota	Archaeplastida	Porphyridiophyceae	Porphyridiales	Porphyridium	Unclassified Eukaryota
689	CCGCCCGTCGCTCCTACCGATTGGATGTGCTGGTGAAGTGTTGGGATTGGTCCCTTTCGGTGGCAACACTGATTGGAGCCGAAAACATCATTAAACCCTCCCATCTAGAGGAAGGAGAAGTCGTAACAAGGTTTCCGTAGGTGAA	0	0	0	0	0	0	0	0	0	0	0	0	0	0	0	0	7.97795e-06	0	0	0	0	0	0	0	0	0	0	0	0	0	0	0	Chlorophyta__Streptophyta_1398	1	Chlamydomonadales_XX_sp.	Chlamydomonadales_X	Chlorophyta	Eukaryota	Archaeplastida	Chlorophyceae	Chlamydomonadales	Chlamydomonadales_XX	Chlamydomonadales_XX_sp.
690	CCGCCCGTCGCTCCTACCGATTGGGTGTGCTGGTGAAAACTGGGGATTGGCTCTTATTGGTGGCAACACTGATTAGAGCCGAGAACCAGTTTAAACCCTCCCACCTAGAGGAAGGAGAAGTCGTAACAAGGTTTCCGTAGGTGAA	0	0	0	0	0	0	0.00026182	8.73451e-05	7.23137e-05	0	4.7548e-06	0	0	0	0	0	2.79228e-05	0	0	0	0	0	0	0	0	0	0	0	0	0	0	0	Chlorophyta__Streptophyta_1402	1	Chlamydomonadales_XX_sp.	Chlamydomonadales_X	Chlorophyta	Eukaryota	Archaeplastida	Chlorophyceae	Chlamydomonadales	Chlamydomonadales_XX	Chlamydomonadales_XX_sp.
691	CCGCCCGTCGCTCCTACCGATTGGGTGTGCTGGTGAAGCGTTCGGATTGGGAACTTTGGTTGGCAACAATTGAGGTTTCTGAAAAGTTCGTTAAACCCTCCCACCTAGAGGAAGGAGAAGTCGTAACAAGGTTTCCGTAGGTGAA	0	0	0	0	0	0	0.000154012	9.46239e-05	0.000236663	0	0	0	0	0	0	0	2.79228e-05	0	0	0	0	0	0	0	0	0	0	0	0	0	0	0	Chlorophyta__Streptophyta_1304	1	Chlamydomonadales_XX_sp.	Chlamydomonadales_X	Chlorophyta	Eukaryota	Archaeplastida	Chlorophyceae	Chlamydomonadales	Chlamydomonadales_XX	Chlamydomonadales_XX_sp.
692	CCGCCCGTCGCTCCTACCGATTGGGTGTGCTGGTGAAGTGTTCGGATCGGTTTCAGCGGATGGCAACATCGGCCGTTACTGAGAAGATCATTAAACCCTCCCACCTAGAGGAAGGAGAAGTCGTAACAAGGTTTCCGTAGGTGAA	0	0	0	0	0	0	0	0	2.62959e-05	0	0	0	0	0	0	0	3.98897e-06	0	0	0	0	0	0	0	0	0	0	0	0	0	0	0	Chlorophyta__Streptophyta_1392	1	Chlamydomonas_sp.	Chlamydomonadales_X	Chlorophyta	Eukaryota	Archaeplastida	Chlorophyceae	Chlamydomonadales	Chlamydomonas	Chlamydomonas_sp.
693	CCGCCCGTCGCTCCTACCGATTGGGTGTGCTGGTGAAGTGTTCGGATTGGCCCCGACTGGTGGCAACACTGGCCGGAGCCGAGAAGATCATTAAACCCTCCCACCTAGAGGAAGGAGAAGTCGTAACAAGGTTTCCGTAGGTGAA	0	0	0	0	0	0	0.000138611	0.000327544	4.60178e-05	0	0.000641897	0	0	0	0	0	0	0	0	9.74383e-06	0	0	0	0	0	0	0	0	0	0	0	0	Chlorophyta__Streptophyta_1394	1	Chlamydomonadales_XX_sp.	Chlamydomonadales_X	Chlorophyta	Eukaryota	Archaeplastida	Chlorophyceae	Chlamydomonadales	Chlamydomonadales_XX	Chlamydomonadales_XX_sp.
694	CCGCCCGTCGCTGCCTCCGATTGAGTGGTCCGGTGAATAATTCGGACCGACAACTCGTTTGGTTCGCCGAACTTGTTGTTGGAAAGTCTAGTAAACCTTATCACTTAGAGGAAGCAAAAGTCGTAACAAGGTTTCCGTAGGTGAA	0	0	0	0	0	0	0	0	0	0	0	0	0	0	4.87759e-05	4.03678e-05	1.19669e-05	0	0	0	0	0	0	0	0	0	0	0	1.34288e-05	0	0	0	Dinoflagellata_1056	1	Dino-Group-II-Clade-10-and-11_X_sp.	Dino-Group-II-Clade-10-and-11	Dinoflagellata	Eukaryota	Alveolata	Syndiniales	Dino-Group-II	Dino-Group-II-Clade-10-and-11_X	Dino-Group-II-Clade-10-and-11_X_sp.
695	CCGCCCGTCGCTGCTACCGATTGAGTGTCCTGGTGAATTATTGGGACTGAGTTCGGACCTGGTTTCCAGTGCCGATATTCGGAAACTTTTGTAAACCCTGACACTTAGAGGAAGCAGAAGTCGTAACAAGGTTTCCGTAGGTGAA	0	0	0	0	0	0	0.000169413	0	0	0	0.00033759	0	0	0	0	1.34559e-05	0	0	0	0	0	0	0	0	0	0	0	0	0	0	0	0	Dinoflagellata_1038	1	Dino-Group-II-Clade-14_X_sp.	Dino-Group-II-Clade-14	Dinoflagellata	Eukaryota	Alveolata	Syndiniales	Dino-Group-II	Dino-Group-II-Clade-14_X	Dino-Group-II-Clade-14_X_sp.
696	CCGCCCGTCGTTGCTACCGATTGGCTGTGGGATAGAGCTGGACGGAGATGCTCGTTGGGGGCTTTGTACCACTTCGAGTGTCGAATTTCAGCAATATTTCTCAGCTAGAGGAAGCAAAAGTCGTAACAAGGTTGCTGTAGGTGAA	0	0	0	0	0	0	0	0	0.000440456	0.000385356	0	0	0	1.39438e-05	3.10392e-05	0	0	0	0.000128411	0	0	0	0	0	0	0	0	0	0	0	0	0	Discoba_25	1	Kinetoplastida	Unclassified Eukaryota	Discoba	Eukaryota	Excavata	Euglenozoa	Kinetoplastida	Unclassified Eukaryota	Unclassified Eukaryota
697	CCGTCGCACCTACCGATTGAATGGTCCGGTGAAATCTTTGGACCGTGACATTGTTTTGCTTTCGGGCAAAACGCTGTCGTGGGAAGTTGATTAAACCTTACCATTTAGAGGAAGGTGAAGTCGTAACAAGGTTTCCGTAGG	0	0	0	0	0	0	6.16048e-05	0	4.60178e-05	0	0	0	0	0	0	0	0	0	0	0	0	0	0	0	0	0	0	0	0	0	0	0	Sagenista_85	1	Labyrinthulomycetes	Unclassified Eukaryota	Sagenista	Eukaryota	Stramenopiles	Labyrinthulomycetes	Unclassified Eukaryota	Unclassified Eukaryota	Unclassified Eukaryota
698	CCGTCGCACCTACCGATTGAATGGTGCGGTGAAATCTTTGGACCATGATTTTCTTTTGCTTTCGGGCAAGATATTATCGCGGGAAGTTGATTAAACCTTATCATTTAGAGGAAGGTGAAGTCGTAACAAGGTTTCCGTAGG	0	0	0	1.54937e-05	0	0	0.0012321	0	0.000276107	0.0062708	0.00176403	0	6.90412e-06	0	0	0	0	0	0	0	0	0	0	0	6.44284e-05	0	0	0	0	0	0	0	Sagenista_86	1	Labyrinthulomycetes	Unclassified Eukaryota	Sagenista	Eukaryota	Stramenopiles	Labyrinthulomycetes	Unclassified Eukaryota	Unclassified Eukaryota	Unclassified Eukaryota
699	CCGTCGCACCTACCGATTGAATGGTGCGGTGAAATTTTTGGACCATGATTTTCTTTTGCTTTCGGGCAAGATATTATCGCGGGAAGTTAATTAAACCTTATCATTTAGAGGAAGGTGAAGTCGTAACAAGGTTTCCGTAGG	0	0	0	0	0	0	0	0	0	0	0.000413667	0	0	0	0	0	0	0	0	0	0	0	0	0	0	0	0	0	0	0	0	0	Sagenista_86	1	Labyrinthulomycetes	Unclassified Eukaryota	Sagenista	Eukaryota	Stramenopiles	Labyrinthulomycetes	Unclassified Eukaryota	Unclassified Eukaryota	Unclassified Eukaryota
700	CCGTCGCCCCTACCGATTGAATGATCCGGTGAAATCTTCGGACCGCGACAATGCTGCCGGTTCGCCGGCAGTGACGTTGTGGGAAGTTGATTAAACCTTATCATTTAGAGGAAGGAGAAGTCGTAACAAGGTTTCCGTAGG	0	0	0	0	0	0	0	5.09513e-05	0	0	0	0	0	0	0	0	0	0	0	0	0	0	0	0	0	0	0	0	0	0	0	0	div_reps_2605	1	Unclassified Eukaryota	Unclassified Eukaryota	Unclassified Eukaryota	Unclassified Eukaryota	Unclassified Eukaryota	Unclassified Eukaryota	Unclassified Eukaryota	Unclassified Eukaryota	Unclassified Eukaryota
701	CCGTCGCCCCTACCGATTGAATGATCCGGTGAGGCCCCCGGACTGGGGCGACGCATTCGGTTCGCCGGACGCGACGCTCCGGGACGCTGTCCAAACCTTATTATTTAGAGGAAGGAGAAGTCGCAACAAGGTTTCCGTAGG	0.000107101	0	0	0	0	0.000118055	0	0	0	0	0	0.00012605	0	0.000139438	0.00040351	0.000291545	0	0.00032651	0.000308186	0	0.000120848	0.000139916	0	0	0	0.000121589	0	0	0	0.000144343	0.000179494	0	Haptophyta_59	1	Phaeocystis_antarctica	Phaeocystaceae	Haptophyta	Eukaryota	Hacrobia	Prymnesiophyceae	Phaeocystales	Phaeocystis	Phaeocystis_antarctica
702	CCGTCGCTACTACCGATTGAACGGCTTAGTGAGTTTCGAGGATCGGGGGTATCCAGAGGCTCGTTCTCTGGGTGCCATCTGAGAGCAGATGCAAACTTGATCGTTTAGAGGAAGTAAAAGTCGTAACAAGGTTTCCGTAGG	1.02001e-05	0	0	0	0	0	0	0	0	0	0	6.30251e-06	0	0	2.21709e-05	0	3.98897e-06	0	0	0	0	0	0	0	0	0	0	0	0	0	0	0	Cercozoa_13	1	Novel-clade-2_X_sp.	Novel-clade-2	Cercozoa	Eukaryota	Rhizaria	Filosa-Imbricatea	Filosa-Imbricatea_X	Novel-clade-2_X	Novel-clade-2_X_sp.
703	CCGTCGCTACTACCGATTGAATGATTTAGTGAACTACAAGGACTTGGCTGATTTGGTTGGGTTTCCTTCTCTTTTCAACTCGGAATTGCCGTAAACTTGACCATTTAGAGGAAGTAAAAGTCGTAACAAGGTTTCCGTAGG	0	0	0	0	0	0	0.000107808	0.000189248	0	0	0	0	0	0	0	0	0	0	0	0	0	0	0	0	0	0	0	0	0	0	0	0	Cercozoa_74	1	Marimonadida_XX_sp.	Marimonadida_X	Cercozoa	Eukaryota	Rhizaria	Filosa-Imbricatea	Marimonadida	Marimonadida_XX	Marimonadida_XX_sp.
704	CCGTCGCTACTACCGATTGAATGGCTTAGTGAGCTCCAGGGATTGTTGCACCTTGGAGGTTCTTCCCCCGAGGAGCAGCCGAGAACTGGATCAAACTTGATCATTTAGAGGAAGTAAAAGTCGTAACAAGGTTTCCGTAGG	0	0	0	0	0	0	0.000446635	0.000989912	0.000558788	0	0	0	0	0	0	0	0.000119669	0	0	0	0	0	0	0	0	0	0	0	0	0	0	0	Cercozoa_370	1	Ebria_tripartita	Ebriidae	Cercozoa	Eukaryota	Rhizaria	Filosa-Thecofilosea	Ebriida	Ebria	Ebria_tripartita
705	CCGTCGCTACTACCGATTGAATGGCTTAGTGAGCTCCAGGGATTGTTGTCTTCGGTTGGGTTTCCTTCCGCTTGACATACGAGAACTGGATCAAACTTGATCATTTAGAGGAAGTAAAAGTCGTAACAAGGTTTCCGTAGG	0	0	0	0	0	0	0	0	7.88877e-05	0	0	0	0	0	0	0	0	0	0	0	0	0	0	0	0	0	0	0	0	0	0	0	Cercozoa_149	1	Cercomonas_sp.	Cercomonadidae	Cercozoa	Eukaryota	Rhizaria	Filosa-Sarcomonadea	Cercomonadida	Cercomonas	Cercomonas_sp.
706	CCGTCGCTACTACCGATTGAATGGTTTAGTGAGATCCTCGGACTGGTCCCGGCGCGGGGTTCGCCCTGTGCCGTGGCTCCGGGAAGACGATCAAACTTGATCATTTAGAGGAAGTAAAAGTCGTAACAAGGTTTCCGTAGG	0	0.00206173	0.00392058	0	0	0	0	0	0	0	0	0	0	0	0	0	0	0	0	0	0	0	0	0	0	0	0	0	0	0	0	0	div_reps_2721	1	Unclassified Eukaryota	Unclassified Eukaryota	Unclassified Eukaryota	Unclassified Eukaryota	Unclassified Eukaryota	Unclassified Eukaryota	Unclassified Eukaryota	Unclassified Eukaryota	Unclassified Eukaryota
707	CCGTCGCTACTACCGATTGAATGGTTTAGTGAGATCCTCGGATTGGTCCGGAAGTGACCGCAAGGTTGCCTCTAGGTTCTGAGAAGACGATCAAACTTGATCATTTAGAGGAAGTAAAAGTCGTAACAAGGTTTCCGTAGG	0	0	0	0	0	0	6.16048e-05	0	0	0	0.000223475	0	0	0	0	0	0	0	0	0	0	0	0	0	0	0	0	0	0	0	0	0	Cercozoa_305	1	Cercozoa	Unclassified Eukaryota	Cercozoa	Eukaryota	Rhizaria	Unclassified Eukaryota	Unclassified Eukaryota	Unclassified Eukaryota	Unclassified Eukaryota
708	CCGTCGCTACTACCGATTGAATGGTTTAGTGAGATCCTTGGACTGGTCCCGGCGCGGGGTTCGCCCTGTGCCGTGGCTCCGGGAAGACGATCAAACTTGATCATTTAGAGGAAGTAAAAGTCGTAACAAGGTTTCCGTAGG	0	0	0.00386999	0	0	0	0	0	0	0	0	0	0	0	0	0	0	0	0	0	0	0	0	0	0	0	0	0	0	0	0	0	div_reps_2721	1	Unclassified Eukaryota	Unclassified Eukaryota	Unclassified Eukaryota	Unclassified Eukaryota	Unclassified Eukaryota	Unclassified Eukaryota	Unclassified Eukaryota	Unclassified Eukaryota	Unclassified Eukaryota
709	CCGTCGCTACTACCGATTGAATGGTTTAGTGAGATCTCCGGATTGGCGCCGACGTGGCTTCGCGGCTGTGTCGGATAGCCGAAAAGTTGCTCTAACTTGATCATTTAGAGGAAGTAAAAGTCGTAACAAGGTTTCCGTAGG	0	0	0	0	0	0	7.7006e-05	0	0	0	0	0	0	0	0	0	0	0	0	0	0	0	0	0	0	0	0	0	0	0	0	0	Cercozoa_302	1	Filosa-Granofilosea_X	Unclassified Eukaryota	Cercozoa	Eukaryota	Rhizaria	Filosa-Granofilosea	Filosa-Granofilosea_X	Unclassified Eukaryota	Unclassified Eukaryota
710	CCGTCGCTACTACCGATTGAATGGTTTAGTGAGATCTCTGGATCGGCGCTGTGCAGGTCGCAAGACCAGCTTCAGCTGCTGAGAAACTGCTCAAACTTGATCATTTAGAGGAAGTAAAAGTCGTAACAAGGTTTCCGTAGG	2.04003e-05	0	0	0	0	0	0	0	0	0	0	0	0	0	0	0	0	0	0	0.000194877	0	0	0	0	0	0	0	0	0	0	0	0	Cercozoa_344	1	Cryomonadida_XX_sp.	Cryomonadida_X	Cercozoa	Eukaryota	Rhizaria	Filosa-Thecofilosea	Cryomonadida	Cryomonadida_XX	Cryomonadida_XX_sp.
711	CCGTCGCTACTACCGATTGAATGGTTTAGTGAGTCCTCGGGATCAGCCTTTTGAAACGTGGCAACACGAGTCGTTAGGCAGAGAACTTGGTCAAACTTGATCATTTAGAGGAAGTAAAAGTCGTAACAAGGTTTCCGTAGG	6.63008e-05	0	0	0	0	0	0.000154012	0	0.000203793	0	0	1.89075e-05	0	6.9719e-06	3.99076e-05	5.8309e-05	3.19118e-05	0	3.85233e-05	3.89753e-05	2.84347e-05	6.29622e-05	8.99685e-05	0	2.14761e-05	3.64768e-05	0	1.84992e-05	2.68575e-05	0	0	0	Cercozoa_142	1	Cercomonas_sp.	Cercomonadidae	Cercozoa	Eukaryota	Rhizaria	Filosa-Sarcomonadea	Cercomonadida	Cercomonas	Cercomonas_sp.
712	CCGTCGCTACTACCGATTGAATGGTTTAGTGAGTCCTCGGGATCAGCCTTTTGAAACGTGGCAACACGAGTCGTTAGGCAGAGAACTTGGTCAAACTTGGTCATTTAGAGGAAGTAAAAGTCGTAACAAGGTTTCCGTAGG	0	0	0	0	0	0	0	0.000109181	0	0	0	0	0	0	0	0	0	0	0	0	0	0	0	0	0	0	0	0	0	0	0	0	Cercozoa_142	1	Cercomonas_sp.	Cercomonadidae	Cercozoa	Eukaryota	Rhizaria	Filosa-Sarcomonadea	Cercomonadida	Cercomonas	Cercomonas_sp.
713	CCGTCGCTACTACCGATTGAATGTTTTTGTGAGGCCTCGGGATCAGCTGATTGTAACTTGGCAACAAGTGACTTTCGGCAGAGAACTTGTACAAACATGATCATTTAGAGGAAGTAAAAGTCGTAACAAGGTTTCCGTAGG	0.000300904	0	0	0	0	0.000146163	0	0.000218363	6.57397e-05	0	0	2.521e-05	0	9.06347e-05	0.000332563	0.00028706	0.000207427	0.000136678	0.000449438	0.000409241	0.000312782	0.000244853	0.000209927	0.000389961	0.000336459	0.000291815	0.00029003	0.000228157	0.000241718	4.5582e-05	0.000108979	0	Cercozoa_135	0.578898	Cercomonas_sp.	Cercomonadidae	Cercozoa	Eukaryota	Rhizaria	Filosa-Sarcomonadea	Cercomonadida	Cercomonas	Cercomonas_sp.
714	CCGTCGCTACTACCGATTGAGTGCCAGGGTGAGATTTTCGGACTGCGGACGACCAATTGGACTACCAATTGAATGACTGTGGAAAGTTACTCTAATCCTGCTGCTTAGAGGAAGTAAAAGTCGTAACAAGGTTTCCGTAGG	5.10006e-05	0	0	0	0	0	0	0	0	0	0	0	0	0	3.54734e-05	4.93384e-05	0	0	0	0	2.84347e-05	2.09874e-05	0	0	0	3.03974e-05	3.81618e-05	3.69984e-05	2.68575e-05	0	0	0	Radiolaria_109	1	Acantharea	Unclassified Eukaryota	Radiolaria	Eukaryota	Rhizaria	Acantharea	Unclassified Eukaryota	Unclassified Eukaryota	Unclassified Eukaryota
715	CCGTCGCTATGACCGATTGAATGGTTTAGTGAGTCCTCGGGATCAGCCTGTTGTAACTTGGCAACAAGTGACTTTAGGCAGAGAACTTGGTCAAACTTGATCATTTAGAGGACGTAAAAGTCGTAACAAGGTTTCCGTAGG	0	0	0	0	0	0	0	0	0.000769155	0.001086	0.000133134	0	0	0	3.10392e-05	2.69119e-05	0	0	8.98876e-05	0	0	0	0	0	0	0	0	0	0	0	0	0	Cercozoa_135	1	Cercomonas_sp.	Cercomonadidae	Cercozoa	Eukaryota	Rhizaria	Filosa-Sarcomonadea	Cercomonadida	Cercomonas	Cercomonas_sp.
716	CCGTCGCTCCTACCGATTGAATGACCCGGTGAGAACGTCGGATCACGCATTAGATGCTGGGCAACCAGTGACTTATGCGAGAGAAGTTGTTCAAACCTTGCCATTTAGAGGAAGGAGAAGTCGTAACAAGGTTTCCGTAGG	0	0	0	0	0	0	0	0	0	0	6.18123e-05	0	0	0	0	0	0	0	0	0	0	0	0	0	0	0	0	0	0	0	0	0	Centroheliozoa_2	1	Centroheliozoa_X	Unclassified Eukaryota	Centroheliozoa	Eukaryota	Hacrobia	Centroheliozoa_X	Unclassified Eukaryota	Unclassified Eukaryota	Unclassified Eukaryota
717	CCGTCGCTCCTACCGATTGAATGATCCGGTGAAATCTTCGGACCGCGACGATGCTGCCGGTTCGCCGGCAGTGACGTTGTGGGAAGTTGATTAAACCTTATCATTTAGAGGAAGGAGAAGTCGTAACAAGGTTTCCGTAGG	0	0	0	0	0	0	0	0	5.91658e-05	0	0	0	0	0	0	0	0	0	0	0	0	0	0	0	0	0	0	0	0	0	0	0	div_reps_2526	1	Unclassified Eukaryota	Unclassified Eukaryota	Unclassified Eukaryota	Unclassified Eukaryota	Unclassified Eukaryota	Unclassified Eukaryota	Unclassified Eukaryota	Unclassified Eukaryota	Unclassified Eukaryota
718	CCGTCGCTCCTACCGATTGAATGATCCGGTGAAATCTTCGGACCGTGGCGATGTTGTTGGTTCGCCGGCAGCGCTGTTGTGGGAAGTTGATTAAACCTTATCATTTAGAGGAAGGAGAAGTCGTAACAAGGTTTCCGTAGG	0	0	0	0	0	0	0	0.00017469	0	0	0	0	0	0	0	0	0	0	0	0	0	0	0	0	0	0	0	0	0	0	0	0	div_reps_2608	1	Unclassified Eukaryota	Unclassified Eukaryota	Unclassified Eukaryota	Unclassified Eukaryota	Unclassified Eukaryota	Unclassified Eukaryota	Unclassified Eukaryota	Unclassified Eukaryota	Unclassified Eukaryota
719	CCGTCGCTCCTACCGATTGAATGATCCGGTGAGGCCCCCGGACCTCGGCAACGTGGCTGGTTTTCCAGCCGCGATGCCTTGGGAAGCTGTCCAAACCTTATCATTTAGAGGAAGGAGAAGTCGTAACAAGGTTTCCGTAGG	0	0	0	0	0	0	0	0	0	0	0	0	0	0	0	0	0	3.79662e-05	0	0	0	0	0	0	0	0	0	0	0	0	0	0	Haptophyta_91	1	Chrysotilaceae	Chrysotilaceae	Haptophyta	Eukaryota	Hacrobia	Prymnesiophyceae	Coccolithales	Unclassified Eukaryota	Unclassified Eukaryota
720	CCGTCGCTCCTACCGATTGAATGATCCGGTGAGGCCCCCGGACTGCGGCTCCGTCGCTGGTTCTCCAGCCTTGGTGCCGCGGGAAGCTGTCCGAACCTTATCATTTAGAGGAAGGAGAAGTCGTAACAAGGTTTCCGTAGG	0	0	0	0	0	0	4.62036e-05	0	2.62959e-05	0	0	0	0	0	0	0	2.39338e-05	0	0	0	0	0	0	0	0	0	0	0	0	0	0	0	Haptophyta_82	1	Isochrysidaceae	Isochrysidaceae	Haptophyta	Eukaryota	Hacrobia	Prymnesiophyceae	Isochrysidales	Unclassified Eukaryota	Unclassified Eukaryota
721	CCGTCGCTCCTACCGATTGAATGATCCGGTGAGGCCCCCGGACTGGGGCGACGCATTCGGTTCGCCGGAAGCGACGCTCCGGGAAGCTGTCCAAACCTTATTATTTAGAGGAAGGAGAAGTCGTAACAAGGTTTCCGTAGG	0	0	0	0	0	0	0	0	0	0	0	0	0	0	0.000465589	0	0	0.000713765	0	0	0	0.000440735	0	0	0	0	0	0	0	0	0	0	Haptophyta_59	1	Phaeocystis_antarctica	Phaeocystaceae	Haptophyta	Eukaryota	Hacrobia	Prymnesiophyceae	Phaeocystales	Phaeocystis	Phaeocystis_antarctica
722	CCGTCGCTCCTACCGATTGAATGATCCGGTGAGGCCCCCGGACTGGGGCGACGCATTCGGTTCGCCGGACGCGACGCTCCGGGAAGCTGTCCAAACCTTATCATTTAGAGGAAGGTGAAGTCGTAACAAGGTTTCCGTAGG	0	0	0	0	0	0	0	0	0	0	0	0.000239495	0	0	0	0	0	0.000212611	0	0	0	0	0	0	0	0	0	0	0	0	0.00038463	0	Haptophyta_59	1	Phaeocystis_antarctica	Phaeocystaceae	Haptophyta	Eukaryota	Hacrobia	Prymnesiophyceae	Phaeocystales	Phaeocystis	Phaeocystis_antarctica
723	CCGTCGCTCCTACCGATTGAATGATCCGGTGAGGCCCCCGGACTGGGGCGACGCATTCGGTTCGCCGGACGCGACGCTCCGGGAAGCTGTCCAAACCTTATTATTTAGAGGAAGGAGAAGTCGTAACAAGGTTTCAGTAGG	0	0	0	0	0	0	0	0	0	0	0	0	0	0	0	0.00149361	0	0	0	0	0	0	0	0	0	0	0	0	0	0	0	0	Haptophyta_59	1	Phaeocystis_antarctica	Phaeocystaceae	Haptophyta	Eukaryota	Hacrobia	Prymnesiophyceae	Phaeocystales	Phaeocystis	Phaeocystis_antarctica
724	CCGTCGCTCCTACCGATTGAATGATCCGGTGAGGCCCCCGGACTGGGGCGACGCATTCGGTTCGCCGGACGCGACGCTCCGGGAAGCTGTCCAAACCTTATTATTTAGAGGAAGGAGAAGTCGTAACAAGGTTTCCGTAGG	0.0268569	0.0134209	0.0207158	0.0159197	0.00747519	0.045024	0.0063761	0.0233139	0.0466818	0.00893326	0.00177829	0.0614873	0.0264428	0.0370138	0.0615508	0.0380937	0.0188359	0.0657271	0.0511075	0.022937	0.0284632	0.0445982	0.0298496	0.0397594	0.026387	0.0329082	0.0257669	0.0237098	0.0244336	0.0440702	0.068477	0.0165664	Haptophyta_59	1	Phaeocystis_antarctica	Phaeocystaceae	Haptophyta	Eukaryota	Hacrobia	Prymnesiophyceae	Phaeocystales	Phaeocystis	Phaeocystis_antarctica
725	CCGTCGCTCCTACCGATTGAATGATCCGGTGAGGCCCCCGGACTGGGGCGACGCATTCGGTTCGCCGGACGCGACGCTCCGGGAAGCTGTCCAAACCTTATTATTTAGAGGAAGGAGAAGTCGTAACAAGGTTTCTGTAGG	0.00154022	0.0017672	0.00232705	0	0	0.000888224	0	0.00267131	0.00193932	0	0	0.00494747	0.00107014	0.00129677	0.00307288	0.00139045	0.00066217	0.00501913	0.00111717	0.000867201	0.000945455	0.00190985	0.000869696	0.00177557	0.000930632	0.000911921	0.000625854	0	0	0.000721714	0.00179494	0.000787667	Haptophyta_59	1	Phaeocystis_antarctica	Phaeocystaceae	Haptophyta	Eukaryota	Hacrobia	Prymnesiophyceae	Phaeocystales	Phaeocystis	Phaeocystis_antarctica
726	CCGTCGCTCCTACCGATTGAATGATCCGGTGAGGCCCCCGGACTGTGGCAACGCAGCTGGTTCGCCAGCCGCGATGCCGCGGGAAGCTGTCCAAACCTTATCATTTAGAGGAAGGAGAAGTCGTAACAAGGTTTCCGTAGG	0	0	0	0	0	0	9.24072e-05	0.00058958	0.000354995	0	0	0	0	0	0	9.86768e-05	4.38787e-05	0	6.42055e-05	8.76945e-05	0	0	0	0	0	0	0	0	0	0	0	0	Haptophyta_185	1	Prymnesium_kappa	Prymnesiaceae	Haptophyta	Eukaryota	Hacrobia	Prymnesiophyceae	Prymnesiales	Prymnesium	Prymnesium_kappa
727	CCGTCGCTCCTACCGATTGAATGATCCGGTGAGGCCCCCGGACTGTGGCAACGCCGCGGGTTCGCCCGCAGCGATGCCGCGGGAAGCTGTCCAAACCTTATCATTTAGAGGAAGGAGAAGTCGTAACAAGGTTTCCGTAGG	4.08005e-05	0	0	0	0	0	0	0	0	0	0	0	0	0	0	0	0	0.000174645	0	0	0	0	0	0	0	0	0	0	0	0	0	0	Haptophyta_45	1	Prymnesiophyceae_Clade_E_XX_sp.	Prymnesiophyceae_Clade_E_X	Haptophyta	Eukaryota	Hacrobia	Prymnesiophyceae	Prymnesiophyceae_Clade_E	Prymnesiophyceae_Clade_E_XX	Prymnesiophyceae_Clade_E_XX_sp.
728	CCGTCGCTCCTACCGATTGAATGATCCGGTGAGGCCCCCGGACTTGGACAACTGGAGCGGTTCGCCGATCTGGATGTCTAGGGAAGCTGTCCAAACCTTATCATTTAGAGGAAGGAGAAGTCGTAACAAGGTTTCCGTAGG	0.00115261	0	0	0	0	4.49734e-05	0	0.00109181	0.000256385	0	0	7.56301e-05	0	8.36628e-05	0.00213284	0.0020453	0.00046671	0.000827664	0.00124559	0.000925664	0.00122269	0.00144813	0.00140951	0.00128604	0.000987902	0.0010943	0.000595324	0.000604308	0.000557294	4.5582e-05	3.20525e-05	0	Haptophyta_40	1	Prymnesiophyceae_Clade_D_XX_sp.	Prymnesiophyceae_Clade_D_X	Haptophyta	Eukaryota	Hacrobia	Prymnesiophyceae	Prymnesiophyceae_Clade_D	Prymnesiophyceae_Clade_D_XX	Prymnesiophyceae_Clade_D_XX_sp.
729	CCGTCGCTCCTACCGATTGAATGGTCCGGTGAAATGTTCGGACCGCGGCAAGGCGGACGGTTCGCCGTCAGCTTTGCTGCGGGAAGTTCATTAAACCTTATCATTTAGAGGAAGGAGAAGTCGTAACAAGGTTTCCGTAGG	0	0	0	0	0	0	0	0	0.000111758	0	0	0	0	0	0	0	0	0	0	0	0	0	0	0	0	0	0	0	0	0	0	0	Chlorophyta__Streptophyta_113	1	Pyramimonas_olivacea	Pyramimonadales_XX	Chlorophyta	Eukaryota	Archaeplastida	Pyramimonadales	Pyramimonadales_X	Pyramimonas	Pyramimonas_olivacea
730	CCGTCGCTCCTACCGATTGAATGGTCCGGTGAAATGTTCGGACCGCGGCATGGCGGACGGTTCGCCGTCAGCCTCGCTGCGGGAAGTTCATTAAACCTTATCATTTAGAGGAAGGAGAAGTCGTAACAAGGTTTCCGTAGG	0	0	0	0	0	0	0	0	0	0	0	0	0	0	0	0	3.98897e-05	0	0	0	0	0	0	0	0	0	0	0	0	0	0	0	Chlorophyta__Streptophyta_113	1	Pyramimonas_olivacea	Pyramimonadales_XX	Chlorophyta	Eukaryota	Archaeplastida	Pyramimonadales	Pyramimonadales_X	Pyramimonas	Pyramimonas_olivacea
731	CCGTCGCTCCTACCGATTGAATGGTCCGGTGAAATGTTCGGACCGCTACGAAGCGGACGGTTCGCCGTCAGCTTTGCGGTGGGAAGTTCATTAAACCTTATCATTTAGAGGAAGGAGAAGTCGTAACAAGGTTTCCGTAGG	0.00642098	0.0100436	0.0101429	0.000720456	0.000754538	0.00473907	0.000631449	0.00737339	0.00123591	0	2.85288e-05	0.00381932	0.000945865	0.00465025	0.00115732	0.000973312	0.000757905	0.00467744	0.00538042	0.00507654	0.00780534	0.00734559	0.00901684	0.00146857	0.00196149	0.0014226	0.000702178	0.000598141	0.000644581	0.0053179	0.00568612	0.000552637	Chlorophyta__Streptophyta_118	1	Pyramimonas_australis	Pyramimonadales_XX	Chlorophyta	Eukaryota	Archaeplastida	Pyramimonadales	Pyramimonadales_X	Pyramimonas	Pyramimonas_australis
732	CCGTCGCTCCTACCGATTGAATGGTCCGGTGAAATGTTCGGACCGCTACGAAGCGGACGGTTCGCCGTCAGCTTTGCGGTGGGAAGTTCATTAAACCTTATCATTTAGAGGAAGGAGAAGTCGTAACAAGGTTTCTGTAGG	0	0.00150212	0	0	0	0	0	0.000858894	0	0	0	0	0	0	0	0	0	0	0	0	0	0	0	0	0	0	0	0	0	0	0	0	Chlorophyta__Streptophyta_118	1	Pyramimonas_australis	Pyramimonadales_XX	Chlorophyta	Eukaryota	Archaeplastida	Pyramimonadales	Pyramimonadales_X	Pyramimonas	Pyramimonas_australis
733	CCGTCGCTCCTACCGATTGAATGGTCCGGTGAAATGTTCGGATCGCGGCGAGACGGACGGGCAACCGTCAGCCTCGCTGCGAAAAGTTCATTAAACCTTATCATTTAGAGGAAGGAGAAGTCGTAACAAGGTTTCCGTAGG	0.00193802	0.00626374	0.00204882	0.00127823	0.00112303	5.62167e-05	0.00064685	0.00109909	0.000289255	0	0.000137889	0.000913864	0.00122203	0.00177783	0.00178254	0.00215295	0.000259283	0.00154902	0.00166934	0.00149081	0.00210417	0.0021687	0.00269906	0.000846297	0.000930632	0.000717378	0.000282397	0.000258989	0.000194717	0.000129149	0.000217957	0.00125137	Chlorophyta__Streptophyta_121	1	Pyramimonas_sp.	Pyramimonadales_XX	Chlorophyta	Eukaryota	Archaeplastida	Pyramimonadales	Pyramimonadales_X	Pyramimonas	Pyramimonas_sp.
734	CCGTCGCTCCTACCGATTGAATGGTCCGGTGAAATGTTCGGATCGCGGCGAGACGGACGGGCAACCGTCAGCCTCGCTGCGAAAAGTTCATTAAACCTTATCATTTAGAGGAAGGAGAAGTCGTAACAAGGTTTCTGTAGG	0	0.00101123	0	0	0	0	0	0	0	0	0	0	0	0	0	0	0	0	0	0	0	0	0	0	0	0	0	0	0	0	0	0	Chlorophyta__Streptophyta_121	1	Pyramimonas_sp.	Pyramimonadales_XX	Chlorophyta	Eukaryota	Archaeplastida	Pyramimonadales	Pyramimonadales_X	Pyramimonas	Pyramimonas_sp.
735	CCGTCGCTCCTACCGATTGAATGGTCCGGTGAAATGTTCGGATCGCGGCGAGACGGACGGGCAACCGTCAGCCTCGCTGCGAAAAGTTCATTAAACCTTATCATTTAGAGGAAGGAGGAGTCGTAACAAGGTTTCCGTAGG	0	0.00198319	0	0	0	0	0	0	0	0	0	0	0	0	0	0	0	0	0	0	0	0	0	0	0	0	0	0	0	0	0	0	Chlorophyta__Streptophyta_121	1	Pyramimonas_sp.	Pyramimonadales_XX	Chlorophyta	Eukaryota	Archaeplastida	Pyramimonadales	Pyramimonadales_X	Pyramimonas	Pyramimonas_sp.
736	CCGTCGCTCCTACCGATTGAATGGTCCGGTGAAGTGTTCGGATCGCGGCGACGGGGGCGGTTCGCCGCCGCCGACGTCGCGAGAAGTCCATTGAACCTTATCATTTAGAGGAAGGAGAAGTCGTAACAAGGTTTCCGTAGG	0	0	0	0	0	0	0	2.18363e-05	0	0	0	0	0	0	0	0	0	0	0	0	0	0	0	0	0	0	0	0	0	0	0	0	Chlorophyta__Streptophyta_293	1	Oryza_sativa	Embryophyceae_XX	Streptophyta	Eukaryota	Archaeplastida	Embryophyceae	Embryophyceae_X	Oryza	Oryza_sativa
737	CCGTCGCTCCTACCGATTGAATGGTCCGGTGAAGTGTTCGGATCGCGGCGACTGGGGCGGTTCGCCGCCCCCGACGTCGCGAGAAGTCCATTGAACCTTATCATTTAGAGGAAGGAGAAGTCGTAACAAGGTTTCCGTAGG	0	0.00583176	0	0	0	0	0	0	0	0	0	0	0	0	0	0	0	0	0	0	0	0	0	0	0	0	0	0	0	0	0	0	Chlorophyta__Streptophyta_293	1	Oryza_sativa	Embryophyceae_XX	Streptophyta	Eukaryota	Archaeplastida	Embryophyceae	Embryophyceae_X	Oryza	Oryza_sativa
738	CCGTCGCTCCTACCGATTGAATGGTCCGGTGAAGTGTTCGGATCGCGGCGACTGGGGCGGTTCGCCGCCCCCGACGTCGCGAGAAGTCCATTGAACCTTATCATTTAGAGGAAGGAGAAGTCGTAACAAGGTTTCTGTAGG	0	0.000913054	0	0	0	0	0	0	0	0	0	0	0	0	0	0	0	0	0	0	0	0	0	0	0	0	0	0	0	0	0	0	Chlorophyta__Streptophyta_293	1	Oryza_sativa	Embryophyceae_XX	Streptophyta	Eukaryota	Archaeplastida	Embryophyceae	Embryophyceae_X	Oryza	Oryza_sativa
739	CCGTCGCTCCTACCGATTGAATGGTCCGGTGAGAACTTCGGATCATACACAGGACGCCGGTTCGCCGATGACCTATGTGAGAAAAGCTGTTCAAACCTTACCATTTAGAGGAAGGAGAAGTCGTAACAAGGTTTCCGTAGG	0	0	0	0	0	0	0	0	6.57397e-05	0.0011911	2.3774e-05	0	0	0	0	0	0	0	0	0	0	0	0	0	0	0	7.63236e-06	0	0	0	0	0	Centroheliozoa_0	1	Centroheliozoa_XXXX_sp.	Centroheliozoa_XXX	Centroheliozoa	Eukaryota	Hacrobia	Centroheliozoa_X	Centroheliozoa_XX	Centroheliozoa_XXXX	Centroheliozoa_XXXX_sp.
740	CCGTCGCTCCTACCGATTGAGTGATCCGGTGAATAATTCGGACTGGGGCGACGCATTCGGTTCGCCGGACGCGACGCTCCGGGAAGCTGTCCAAACCTTATTATTTAGAGGAAGGAGAAGTCGTAACAAGGTTTCCGTAGG	0	0	0	0	0	0	0	0	0	0	0	0	0	0	0	1.79412e-05	0	0	0	0	0	0	0	0	0	0	0	0	0	0	0	0	Haptophyta_59	1	Phaeocystis_antarctica	Phaeocystaceae	Haptophyta	Eukaryota	Hacrobia	Prymnesiophyceae	Phaeocystales	Phaeocystis	Phaeocystis_antarctica
741	CCGTCGCTCTTACCGATGGACTTTTTTGTGAGTCTAAGGGACTGGGTTAAACCATTCGTTCTTCGGATGGCAGTACCTATGGAAACTTATGCGAACAAAGTGGTCTAAAGGAAAGAGAAGTCGTAACAAGGCAACAGTAGG	0	0	0	0	0	0	0	0	0	0.000595551	0	0	0	0	0	0	0	0	0	0	0	0	0	0	0	0	0	0	0	0	0	0	Conosa_160	1	Trichia_persimilis	Trichiaceae	Conosa	Eukaryota	Amoebozoa	Mycetozoa-Myxogastrea	Trichiales	Trichia	Trichia_persimilis
742	CCGTTCGGTACACACCGCCCGTCGCTCCTACCGATTTCGAGTGGTCCGGTGAACCTTCTGGACTGAGTCCGCAAGGATTCGGGAAGTTAAGTAAACCTTATCACTTAGAGGAAGGAGAAGTCGTAACAAGGTTTCCGTAGGTGAACCTGCAGAAGGATC	0	0	0	0	0	0	0	0.000247478	0	0	0	0	0	0	6.20785e-05	0	0	0	0	0	0	0	0	0	0	0	0	0	0	0	0	0	div_reps_3208	1	Unclassified Eukaryota	Unclassified Eukaryota	Unclassified Eukaryota	Unclassified Eukaryota	Unclassified Eukaryota	Unclassified Eukaryota	Unclassified Eukaryota	Unclassified Eukaryota	Unclassified Eukaryota
743	CCGTTCGGTACACACCGCCCGTCGCTCCTACCGATTTCGAGTGGTCCGGTGAACCTTCTGGACTGAGTTCGCAAGAATTCGGGAAGTTAAGTAAACCTTATCACTTAGAGGAAGGAGAAGTCGTAACAAGGTTTCCGTAGGTGAACCTGCAGAAGGATC	0	0	0	0	0	3.373e-05	0	0	0.00181442	0	0	0	0	0	0	4.93384e-05	5.98346e-05	0	0.000269663	0	0	4.19748e-05	0	0	0	0	5.34265e-05	0	0	4.5582e-05	2.5642e-05	0	div_reps_3208	1	Unclassified Eukaryota	Unclassified Eukaryota	Unclassified Eukaryota	Unclassified Eukaryota	Unclassified Eukaryota	Unclassified Eukaryota	Unclassified Eukaryota	Unclassified Eukaryota	Unclassified Eukaryota
744	CCGTTCGGTACACACCGCCCGTCGCTCCTACCGATTTCGAGTGGTCCGGTGAGCCTTTTGGACTGGACTGTTTACAGTTCGGAAAATCAAGCGAACCTTATCACTTAGAGGAAGGATAAGTCGTAACAAGGTTTCCGTAGGTGAACCTGCAGAAGGATC	0	0	0	0	0	0	0.000862467	0	0.00262959	0.00322298	0.00251529	0	0	0	8.86835e-05	0.000107647	0	0	0.000385233	0	0	0	0	0	6.44284e-05	0	0	0	0	0	0	0	Ciliophora_1576	1	Aspidisca_steini	Aspidiscidae	Ciliophora	Eukaryota	Alveolata	Spirotrichea	Euplotia	Aspidisca	Aspidisca_steini
745	CCGTTCGGTACACACCGCCCGTCGTTGTTTCCGATGATGGTGCAATACAGGTGATCGGATGGATGGGTGTCTCACCTGTCCCGAAGTTCACCGATATTTCTTCAATAGAGGAAGCAAAAGTCGTAACAAGGTAGCTGTAGGTGAACCTGCAGAAGGATC	0	0	0	0	0	0	0.000693054	0.000181969	0.000861191	0.000840778	0.0016832	2.521e-05	0	0	7.98152e-05	8.07356e-05	0	0	0.000166934	2.92315e-05	0	0	0	0	7.87458e-05	0	0	0	0	0	0	0	Discoba_20	1	Eubodonid_X_sp.	Eubodonid	Discoba	Eukaryota	Excavata	Euglenozoa	Kinetoplastida	Eubodonid_X	Eubodonid_X_sp.
746	CGACCACCGAGATCTACACTATCGCCGTTCGGTACACACCGCCCGTCACATTGTGGGAGTTTATTAGATTTGAAGATTGGTTTCGACCTCTTAAGAGTTTGATAGATAACCGTGATGAAGTCGTAACAAGGTAGCTGTAGGTGAACCTGCAGAAGGATCATGCTGACTGACTAACGAGAACTG	0	0	0	0	0	0	0	0	0	0	0	0.000170168	0	0	0	0	0	0	0	0	0	0	0	0	0	0	0	0	0	0	0	0	Pseudofungi_92	1	Pirsonia_guinardiae	Pirsonia_Clade_XX	Pseudofungi	Eukaryota	Stramenopiles	Pirsonia_Clade	Pirsonia_Clade_X	Pirsonia	Pirsonia_guinardiae
747	CGACCACCGAGATCTACACTATCGCCGTTCGGTACACACCGCCCGTCACATTGTGGGAGTTTATTAGATTTGAAGATTGGTTTCGACCTCTTAAGAGTTTGATAGATAACCGTGATGAAGTCGTAACAAGGTAGCTGTAGGTGAACCTGCAGAAGGATCATGCTGACTGACTAATCTTGCTGC	0	0	0	0	0	0	0	0	0	0	0	0	0	0	0	0	0	0	0	0	0	0	0	0	0	0	0	0	6.04295e-05	0	0	0	Pseudofungi_97	1	Pirsonia	Pirsonia_Clade_XX	Pseudofungi	Eukaryota	Stramenopiles	Pirsonia_Clade	Pirsonia_Clade_X	Pirsonia	Unclassified Eukaryota
748	CGACCACCGAGATCTACACTATCGCCGTTCGGTACACACCGCCCGTCACATTGTGGGAGTTTATTAGATTTGAAGATTGGTTTCGACCTCTTAAGAGTTTGATAGATAACCGTGATGAAGTCGTAACAAGGTAGCTGTAGGTGAACCTGCAGAAGGATCATGCTGACTGACTATACCTTCGGT	0.000142802	0	0	0	0	0	0	0	0	0	0	0	0	0	0	0	0	0	0	0	0	0	0	0	0	0	0	0	0	0	0	0	Pseudofungi_92	1	Pirsonia_guinardiae	Pirsonia_Clade_XX	Pseudofungi	Eukaryota	Stramenopiles	Pirsonia_Clade	Pirsonia_Clade_X	Pirsonia	Pirsonia_guinardiae
749	CGACCACCGAGATCTACACTATCGCCGTTCGGTACACACCGCCCGTCACATTGTGGGAGTTTATTAGATTTGAAGATTGGTTTCGACCTCTTAAGAGTTTGATAGATAACCGTGATGAAGTCGTAACAAGGTAGCTGTAGGTGAACCTGCAGAAGGATCATGCTGACTGACTATACTTCGCAG	0	0	0	0	0	0	0	0	0	0	0	0	0	0	0	0	0	0	0	6.82068e-05	0	0	0	0	0	0	0	0	0	0	0	0	Pseudofungi_92	1	Pirsonia_guinardiae	Pirsonia_Clade_XX	Pseudofungi	Eukaryota	Stramenopiles	Pirsonia_Clade	Pirsonia_Clade_X	Pirsonia	Pirsonia_guinardiae
750	CGACCACCGAGATCTACACTATCGCCGTTCGGTACACACCGCCCGTCACATTGTGGGAGTTTATTAGATTTGAAGATTGGTTTCGACCTCTTAAGAGTTTGATAGATAACCGTGATGAAGTCGTAACAAGGTAGCTGTAGGTGAACCTGCAGAAGGATCATGCTGACTGACTATGGTTGTTGG	0	0	0	0	0	0	0	0	0	0	0	0	0	0	0	0	0	0	0	0	0	0	9.9965e-05	0	0	0	0	0	0	0	0	0	Pseudofungi_92	1	Pirsonia_guinardiae	Pirsonia_Clade_XX	Pseudofungi	Eukaryota	Stramenopiles	Pirsonia_Clade	Pirsonia_Clade_X	Pirsonia	Pirsonia_guinardiae
751	CGACCACCGAGATCTACACTATCGCCGTTCGGTACACACCGCCCGTCACATTGTGGGAGTTTATTAGATTTGAAGATTGGTTTCGACCTCTTAAGAGTTTGATAGATAACCGTGATGAAGTCGTAACAAGGTAGCTGTAGGTGAACCTGCAGAAGGATCATGCTGACTGACTATGTCGAGAGA	0	0	0	0	0	0	0	0	0	0	0	0	0	0	0	0	0	0	0	0	8.53042e-05	0	0	0	0	0	0	0	0	0	0	0	Pseudofungi_92	1	Pirsonia_guinardiae	Pirsonia_Clade_XX	Pseudofungi	Eukaryota	Stramenopiles	Pirsonia_Clade	Pirsonia_Clade_X	Pirsonia	Pirsonia_guinardiae
752	CGACCACCGAGATCTACACTATCGCCGTTCGGTACACACCGCCCGTCACATTGTGGGAGTTTATTAGATTTGAAGATTGGTTTCGACCTCTTAAGAGTTTGATAGATAACCGTGATGAAGTCGTAACAAGGTAGCTGTAGGTGAACCTGCAGAAGGATCATGCTGACTGACTATTCTGTGAGC	0	0	0	0	0	0	0	0	0	0	0	0	0	0	0	0	0	0.000273357	0	0	0	0	0	0	0	0	0	0	0	0	0	0	Pseudofungi_92	1	Pirsonia_guinardiae	Pirsonia_Clade_XX	Pseudofungi	Eukaryota	Stramenopiles	Pirsonia_Clade	Pirsonia_Clade_X	Pirsonia	Pirsonia_guinardiae
753	CGACCACCGAGATCTACACTATCGCCGTTCGGTACACACCGCCCGTCACATTGTGGGAGTTTATTAGATTTGAAGATTGGTTTCGACCTCTTAAGAGTTTGATAGATAACCGTGATGAAGTCGTAACAAGGTAGCTGTAGGTGAACCTGCAGAAGGATCATGCTGACTGACTCAACACGCACG	0	0	0	0	0	0	0	0	0	0	0	0	0	0	0	0	0	0	0	0	0	0	0	0	0	0	0	0	0	0	0	6.35215e-05	Pseudofungi_92	1	Pirsonia_guinardiae	Pirsonia_Clade_XX	Pseudofungi	Eukaryota	Stramenopiles	Pirsonia_Clade	Pirsonia_Clade_X	Pirsonia	Pirsonia_guinardiae
754	CGACCACCGAGATCTACACTATCGCCGTTCGGTACACACCGCCCGTCACATTGTGGGAGTTTATTAGATTTGAAGATTGGTTTCGACCTCTTAAGAGTTTGATAGATAACCGTGATGAAGTCGTAACAAGGTAGCTGTAGGTGAACCTGCAGAAGGATCATGCTGACTGACTCCTAGTACTGA	0	0	0	0	0	0	0	0	0	0	0	0	0	0	0	0	0	0	0	0	0	0	0	0	0	3.03974e-05	0	0	0	0	0	0	Pseudofungi_92	1	Pirsonia_guinardiae	Pirsonia_Clade_XX	Pseudofungi	Eukaryota	Stramenopiles	Pirsonia_Clade	Pirsonia_Clade_X	Pirsonia	Pirsonia_guinardiae
755	CGACCACCGAGATCTACACTATCGCCGTTCGGTACACACCGCCCGTCACATTGTGGGAGTTTATTAGATTTGAAGATTGGTTTCGACCTCTTAAGAGTTTGATAGATAACCGTGATGAAGTCGTAACAAGGTAGCTGTAGGTGAACCTGCAGAAGGATCATGCTGACTGACTCGTGACAATGT	0	0	0	0	0	0	0	0	0	0	0	0	0	0	0	0	0	0	0	0	0	2.09874e-05	0	0	0	0	0	0	0	0	0	0	Pseudofungi_92	1	Pirsonia_guinardiae	Pirsonia_Clade_XX	Pseudofungi	Eukaryota	Stramenopiles	Pirsonia_Clade	Pirsonia_Clade_X	Pirsonia	Pirsonia_guinardiae
756	CGACCACCGAGATCTACACTATCGCCGTTCGGTACACACCGCCCGTCACATTGTGGGAGTTTATTAGATTTGAAGATTGGTTTCGACCTCTTAAGAGTTTGATAGATAACCGTGATGAAGTCGTAACAAGGTAGCTGTAGGTGAACCTGCAGAAGGATCATGCTGACTGACTCTCGAGAGTAC	0	0	0	0	0	0	0	0	0	0	0	0	0	4.18314e-05	0	0	0	0	0	0	0	0	0	0	0	0	0	0	0	0	0	0	Pseudofungi_92	1	Pirsonia_guinardiae	Pirsonia_Clade_XX	Pseudofungi	Eukaryota	Stramenopiles	Pirsonia_Clade	Pirsonia_Clade_X	Pirsonia	Pirsonia_guinardiae
757	CGACCACCGAGATCTACACTATCGCCGTTCGGTACACACCGCCCGTCACATTGTGGGAGTTTATTAGATTTGAAGATTGGTTTCGACCTCTTAAGAGTTTGATAGATAACCGTGATGAAGTCGTAACAAGGTAGCTGTAGGTGAACCTGCAGAAGGATCATGCTGACTGACTGACTCTTGGCA	0	0	0	0	0	0	0	0	0	0	0	0	0	0	0.00019067	0	0	0	0	0	0	0	0	0	0	0	0	0	0	0	0	0	Pseudofungi_92	1	Pirsonia_guinardiae	Pirsonia_Clade_XX	Pseudofungi	Eukaryota	Stramenopiles	Pirsonia_Clade	Pirsonia_Clade_X	Pirsonia	Pirsonia_guinardiae
758	CGACCACCGAGATCTACACTATCGCCGTTCGGTACACACCGCCCGTCACATTGTGGGAGTTTATTAGATTTGAAGATTGGTTTCGACCTCTTAAGAGTTTGATAGATAACCGTGATGAAGTCGTAACAAGGTAGCTGTAGGTGAACCTGCAGAAGGATCATGCTGACTGACTGCACTACCGAA	0	0	0	0	0	0	0	0	0	0	0	0	0	0	0	0	0	0	3.85233e-05	0	0	0	0	0	0	0	0	0	0	0	0	0	Pseudofungi_92	1	Pirsonia_guinardiae	Pirsonia_Clade_XX	Pseudofungi	Eukaryota	Stramenopiles	Pirsonia_Clade	Pirsonia_Clade_X	Pirsonia	Pirsonia_guinardiae
759	CGACCACCGAGATCTACACTATCGCCGTTCGGTACACACCGCCCGTCACATTGTGGGAGTTTATTAGATTTGAAGATTGGTTTCGACCTCTTAAGAGTTTGATAGATAACCGTGATGAAGTCGTAACAAGGTAGCTGTAGGTGAACCTGCAGAAGGATCATGCTGACTGACTGGTCAGCTTAA	0	0	0	0	0	0	0	0	0	0	0	0	0	0	0	0	0	0	0	0	0	0	0	0	5.72697e-05	0	0	0	0	0	0	0	Pseudofungi_92	1	Pirsonia_guinardiae	Pirsonia_Clade_XX	Pseudofungi	Eukaryota	Stramenopiles	Pirsonia_Clade	Pirsonia_Clade_X	Pirsonia	Pirsonia_guinardiae
760	CGACCACCGAGATCTACACTATCGCCGTTCGGTACACACCGCCCGTCACATTGTGGGAGTTTATTAGATTTGAAGATTGGTTTCGACCTCTTAAGAGTTTGATAGATAACCGTGATGAAGTCGTAACAAGGTAGCTGTAGGTGAACCTGCAGAAGGATCATGCTGACTGACTGTACCTAATTG	0	0	0	0	0	0	0	0	0	0	0	0	0	0	0	0	5.18567e-05	0	0	0	0	0	0	0	0	0	0	0	0	0	0	0	Pseudofungi_92	1	Pirsonia_guinardiae	Pirsonia_Clade_XX	Pseudofungi	Eukaryota	Stramenopiles	Pirsonia_Clade	Pirsonia_Clade_X	Pirsonia	Pirsonia_guinardiae
761	CGACCACCGAGATCTACACTATCGCCGTTCGGTACACACCGCCCGTCACATTGTGGGAGTTTATTAGATTTGAAGATTGGTTTCGACCTCTTAAGAGTTTGATAGATAACCGTGATGAAGTCGTAACAAGGTAGCTGTAGGTGAACCTGCAGAAGGATCATGCTGACTGACTTCTACGGAGAG	0	0	0	0	0	0	0	0	0	0	0	0	0	0	0	0	0	0	0	0	0	0	0	4.97822e-05	0	0	0	0	0	0	0	0	Pseudofungi_92	1	Pirsonia_guinardiae	Pirsonia_Clade_XX	Pseudofungi	Eukaryota	Stramenopiles	Pirsonia_Clade	Pirsonia_Clade_X	Pirsonia	Pirsonia_guinardiae
762	CGACCACCGAGATCTACACTATCGCCGTTCGGTACACACCGCCCGTCACATTGTGGGAGTTTATTAGATTTGAAGATTGGTTTCGACCTCTTAAGAGTTTGATAGATAACCGTGATGAAGTCGTAACAAGGTAGCTGTAGGTGAACCTGCAGAAGGATCATGCTGACTGACTTCTTCCGCTAC	0	0	0	0	0	0	0	0	0	0	0	0	0	0	0	0.000174927	0	0	0	0	0	0	0	0	0	0	0	0	0	0	0	0	Pseudofungi_92	1	Pirsonia_guinardiae	Pirsonia_Clade_XX	Pseudofungi	Eukaryota	Stramenopiles	Pirsonia_Clade	Pirsonia_Clade_X	Pirsonia	Pirsonia_guinardiae
763	CGCCCGTCGCACAAACCGATTGAATGATTCGGTGAAAATTTTGGACATCGAGAGTGGTGATTAACTTCGTCTCTCTTAAGTGAAAAGAATTTAAACCTAATTATTTAGAGGATTGTGAAGTCATAACAAGGTTTCCGTAGGTGA	0	0	0	0	0	0	0	0	4.60178e-05	0	0	0	0	0	0	0	0	0	0	0	0	0	0	0	0	0	0	0	0	0	0	0	Chrysophyceae_131	1	Ochromonas_sp.	Chrysophyceae_Clade_C	Ochrophyta	Eukaryota	Stramenopiles	Chrysophyceae	Chrysophyceae_X	Ochromonas	Ochromonas_sp.
764	CGCCCGTCGCACCTACCAATTGAATGGTCCGGTGAAGCCTTGGGATTGTGGTTTGGTTGCCGATTTCGGAACCAGACTGTGATAACTTGTCTGAACCTTATCATTTAGAGGAAGGTGAAGTCATAACAAGTTTTCCGTAGGTGA	0	0	0	0	0	0	0	5.82301e-05	0	0	0	0	0	0	0	0	0	0	0	0	0	0	0	0	0	0	0	0	0	0	0	0	Bacillariophyta_109	1	Stellarima_microtrias	Radial-centric-basal-Coscinodiscophyceae	Ochrophyta	Eukaryota	Stramenopiles	Bacillariophyta	Bacillariophyta_X	Stellarima	Stellarima_microtrias
765	CGCCCGTCGCACCTACCGATTGAACGATTCGGTGAAGCCTCCGGACACTGCCTGGGCCGCTTTATTGTGGCCCACGGCCGCGGAAGTTGTCTAAACCTCATCGTTTAGAGGAAGGTGAAGTCGTAACAAGGTTTCCGTAGGTGA	0	0	0	0	0	0	0	0	6.57397e-06	0	0	0	0	0	0	0	0	0	0	0	0	0	0	0	0	0	0	0	0	0	0	0	div_reps_1030	1	Unclassified Eukaryota	Unclassified Eukaryota	Unclassified Eukaryota	Unclassified Eukaryota	Unclassified Eukaryota	Unclassified Eukaryota	Unclassified Eukaryota	Unclassified Eukaryota	Unclassified Eukaryota
766	CGCCCGTCGCACCTACCGATTGAATGCTCCCGTGAAATACTTGGACTGTGGCAATGTTCCGTTTATTCGGACGCTGTCGTGGGAAGTGTATTAAACGTTAGCATTTAGAGGAAGGTGAAGTCGTAACAAGGTATCCGTAGGTGA	0	0	0	0	0	0	0	0	0	0	0	0	0	0	5.76443e-05	2.24266e-05	0	0	0	0	0	0	2.99895e-05	1.65941e-05	1.43174e-05	0	0	0	0	0	0	0	Opalozoa_66	1	MAST-3E_XX_sp.	MAST-3E_X	Opalozoa	Eukaryota	Stramenopiles	MAST-3	MAST-3E	MAST-3E_XX	MAST-3E_XX_sp.
767	CGCCCGTCGCACCTACCGATTGAATGGCTTAGTGAGCCCTCTGGACTGTTGTAATTCGTTGGCAACTTCGAGTCACATACGGGAAGGAGGTCAAACTTGATCATTTAGAGGAAGTAAAAGTCGTAACAAGGTTTCCGTAGGTGA	0	0	0	0	0	0	0	0	0.000184071	0	0	0	0	0	0	0	0	0	0	0	0	0	0	0	0	0	0	0	0	0	0	0	Cercozoa_327	1	Cryothecomonas_aestivalis	Cryothecomonas-lineage	Cercozoa	Eukaryota	Rhizaria	Filosa-Thecofilosea	Cryomonadida	Cryothecomonas	Cryothecomonas_aestivalis
768	CGCCCGTCGCACCTACCGATTGAATGGTCCGATGAAGCCTTGGGATTGTGGTTTGGTTGTCGTTTTCGGAACCAGACTGTGAGAAATTGTCTCAATCTTATTATTTAGAGCAATGTGAAGTCGTAACAAGGTTTCTGTAGGTGA	1.02001e-05	0	0	0	0	0	0	0	0	0	0	0	0	0	0	0	0	0	0	0	0	0	0	0	0	0	0	0	0	0	0	0	Bacillariophyta_109	1	Stellarima_microtrias	Radial-centric-basal-Coscinodiscophyceae	Ochrophyta	Eukaryota	Stramenopiles	Bacillariophyta	Bacillariophyta_X	Stellarima	Stellarima_microtrias
769	CGCCCGTCGCACCTACCGATTGAATGGTCCGGTGAAATCTTCGGATAGCAGCTTGTCCCGTTTCGGCGGGACGAATTCGCCAGAAGTTGATTAAACCTTGCCATTTAGAGGAAGGTGAAGTCGTAACAAGGTTTCCGTAGGTGA	0	0	0	0	0	0	0	0	2.62959e-05	0.000350324	9.50959e-05	0	0	0	0	0	0	0	0	0	0	0	0	0	0	0	0	0	0	0	0	0	Opalozoa_60	1	MAST-3I_XX_sp.	MAST-3I_X	Opalozoa	Eukaryota	Stramenopiles	MAST-3	MAST-3I	MAST-3I_XX	MAST-3I_XX_sp.
770	CGCCCGTCGCACCTACCGATTGAATGGTCCGGTGAAGCCTCGAGATTGTGGCTAGCTCCCTTTATTGTGGGGTTGGCTGCGAGAACTTGTCTAAACCTTATCATTTAGAGGAAGGTGAAGTCGTAACAAGGTTTCCGTAGGTGA	0	0	0	0	0	0	0	0	0	0	0	0	0	0	0	0	0	0.000144272	0	0	0	0	0	0	0	0	0	0	0	0	0	0	Bacillariophyta_174	1	Asterionellopsis_glacialis	Araphid-pennate	Ochrophyta	Eukaryota	Stramenopiles	Bacillariophyta	Bacillariophyta_X	Asterionellopsis	Asterionellopsis_glacialis
771	CGCCCGTCGCACCTACCGATTGAATGGTCCGGTGAAGCCTCGGGATTGTGGCTAGCTCCCTTTATTGTGGGGTTGGCTGCGAGAACTTGTCTAAACCTTATCATTTAGAGGAAGGTGAAGTCGTAACAAGGTTTCCGTAGGTGA	5.10006e-05	0	0	0	0	0	0	0	9.20356e-05	0	0	0	0	0	0	2.24266e-05	0	0	0	0	0	0	0	0.000107861	0.000100222	0.000121589	0	0	0	0	0	0	Bacillariophyta_223	1	Eolimna_minima	Raphid-pennate	Ochrophyta	Eukaryota	Stramenopiles	Bacillariophyta	Bacillariophyta_X	Eolimna	Eolimna_minima
772	CGCCCGTCGCACCTACCGATTGAATGGTCCGGTGAAGCCTTGGGATTGTGGTTTGGTTGCCGTTTTCGGAACCAGACTGTGAGAACTTGTCTGAACCTTATCATTTAGAGGAAGGTGAAGTCGTAACAAGGTTTCAGTAGGTGA	0	0	0	0	0	0	0	0	0	0	0	0	0	0	0	0.000596546	0	0	0	0	0	0	0	0	0	0	0	0	0	0	0	0	Bacillariophyta_109	1	Stellarima_microtrias	Radial-centric-basal-Coscinodiscophyceae	Ochrophyta	Eukaryota	Stramenopiles	Bacillariophyta	Bacillariophyta_X	Stellarima	Stellarima_microtrias
773	CGCCCGTCGCACCTACCGATTGAATGGTCCGGTGAAGCCTTGGGATTGTGGTTTGGTTGCCGTTTTCGGAACCAGACTGTGAGAACTTGTCTGAACCTTATCATTTAGAGGAAGGTGAAGTCGTAACAAGGTTTCCGTAGGTGA	0.0312532	0.0048598	0.0115847	0.0100941	0.00684349	0.0156395	0.00434314	0.0204824	0.0115899	0.0280259	0.000190192	0.0190462	0.00865087	0.0291844	0.0143756	0.0135591	0.0291913	0.0226886	0.0253868	0.0271561	0.0302759	0.0255347	0.0337482	0.0367725	0.039151	0.0431399	0.0312087	0.0299256	0.0314233	0.0224111	0.0171737	0.0102714	Bacillariophyta_109	1	Stellarima_microtrias	Radial-centric-basal-Coscinodiscophyceae	Ochrophyta	Eukaryota	Stramenopiles	Bacillariophyta	Bacillariophyta_X	Stellarima	Stellarima_microtrias
774	CGCCCGTCGCACCTACCGATTGAATGGTCCGGTGAAGCCTTGGGATTGTGGTTTGGTTGCCGTTTTCGGAACCAGACTGTGAGAACTTGTCTGAACCTTATCATTTAGAGGAAGGTGAAGTCGTAACAAGGTTTCCGTAGTGAA	6.63008e-05	0	0	0	0	0	0	0	0	0	0	0	0	0	0	2.24266e-05	4.38787e-05	0	0	2.92315e-05	0	0	0	0	5.72697e-05	4.25563e-05	3.81618e-05	3.69984e-05	6.04295e-05	0	2.5642e-05	0	Bacillariophyta_109	1	Stellarima_microtrias	Radial-centric-basal-Coscinodiscophyceae	Ochrophyta	Eukaryota	Stramenopiles	Bacillariophyta	Bacillariophyta_X	Stellarima	Stellarima_microtrias
775	CGCCCGTCGCACCTACCGATTGAATGGTCCGGTGAAGCCTTGGGATTGTGGTTTGGTTGCCGTTTTCGGAACCAGACTGTGAGAACTTGTCTGAACCTTATCATTTAGAGGAAGGTGAAGTCGTAACAAGGTTTCTGTAGGTGA	0.00160142	0.000647974	0	0	0	0	0	0.00217635	0	0	0	0.00170168	0	0.00130374	0.00080702	0.000551693	0.00116877	0.00176163	0	0.00115952	0.000931238	0.00114731	0	0.0014022	0.00148901	0.00136788	0	0	0	0	0	0	Bacillariophyta_109	1	Stellarima_microtrias	Radial-centric-basal-Coscinodiscophyceae	Ochrophyta	Eukaryota	Stramenopiles	Bacillariophyta	Bacillariophyta_X	Stellarima	Stellarima_microtrias
776	CGCCCGTCGCACCTACCGATTGAATGGTTCGATGAAATCTTGGGATTCTTGCGTAGCGGAGTTCTGCTCTGCCGCGCAAGGAGAACTTGCTTGAATCTCATCATTTAGAGGAAGGTGAAGTCGTAACAAGGTTTCCGTAGGTGA	0	0	0	0	0	0	0	0	0	0	0	0	0	0	0	0	0	0	0	0.000107182	0	0	0	0	0	0	0	1.23328e-05	3.35719e-05	0	7.05155e-05	0	Opalozoa_24	1	Bicosoecida_sp.	Borokaceae	Opalozoa	Eukaryota	Stramenopiles	Bicoecea	Borokales	Bicosoecida	Bicosoecida_sp.
777	CGCCCGTCGCACCTACCGATTGAATGGTTCGATGAAATCTTGGGATTCTTGCGTGGCGGAGTTCTGCTCTGCCGCGCAAGGAGAACTTGCTTGAATCTCATCATTTAGAGGAAGGTGAAGTCGTAACAAGGTTTCCGTAGGTGA	9.18011e-05	0	0	0	0	3.373e-05	0	0	0	0	0	3.15125e-05	0	0	0.000252748	0	2.39338e-05	0.000151865	0.000166934	0	7.81955e-05	9.79411e-05	0.000109962	0	0	8.51126e-05	0	0	0	8.35669e-05	0	0	Opalozoa_24	1	Bicosoecida_sp.	Borokaceae	Opalozoa	Eukaryota	Stramenopiles	Bicoecea	Borokales	Bicosoecida	Bicosoecida_sp.
778	CGCCCGTCGCACCTACCGATTGAGTTTTCCGGTGAGGTACTCGGACCTTGGATCTTGACGGCCCTGCCTGATGTTTTCGAGGGAAGTTTCCCAAATCTTAAAACTTAGAGGAAGGTGAAGTCGTAACAAGGTTGCCGTAGGTGA	0	0	0	0	0	0	0	0	0	0	0	6.30251e-05	0	0	0	0	0	0	0	0	0	0	0	0	0	0	0	0	0	0	0	0	Opalozoa_67	1	MAST-3	Unclassified Eukaryota	Opalozoa	Eukaryota	Stramenopiles	MAST-3	Unclassified Eukaryota	Unclassified Eukaryota	Unclassified Eukaryota
779	CGCCCGTCGCACCTACCGATTGAGTTTTCCGGTGAGGTACTCGGACCTTGGATCTTGACGGCTCTGCCTGATGTTTTCGAGGGAAGTTTCCCAAATCTTAAAACTTAGAGGAAGGTGAAGTCGTAACAAGGTTGCCGTAGGTGA	0	0	0	0	0	0	0	0	0.000368143	0.00014013	1.90192e-05	0	0	0	5.32101e-05	6.27943e-05	0	0.000151865	0.00011557	0	4.26521e-05	2.79832e-05	2.99895e-05	1.65941e-05	0	0	0	0	0	0	1.2821e-05	0	Sagenista_93	1	Labyrinthula_sp.	Labyrinthulaceae	Sagenista	Eukaryota	Stramenopiles	Labyrinthulomycetes	Labyrinthulales	Labyrinthula	Labyrinthula_sp.
780	CGCCCGTCGCTACTACCGATTGAACGGCTTAGTGAAATGTGAGGACCAGATTGCGTGCGGGGTTTCCCGCATGCATATCCGGGAACTACATTAAACTTGATCGTTTAGAGGAAGTAAAAGTCGTAACAAGGTTTCCGTAGGTGA	0	0	0	0	0	0	0	0	2.62959e-05	0	0	0	0	0	0	0	0	0	0	0	0	0	0	0	0	0	0	0	0	0	0	0	Cercozoa_23	1	Spongomonas_minima	Spongomonadidae	Cercozoa	Eukaryota	Rhizaria	Filosa-Imbricatea	Spongomonadida	Spongomonas	Spongomonas_minima
781	CGCCCGTCGCTACTACCGATTGAACGGCTTAGTGAGTTTCGAGGATTCGGGTACTGTTTACTTCACGGTTGCAGTATCTGGAGAGCAGACACAAACTTGGTCGTTTAGAGGAAGTAAAAGTCGTAACAAGGTTTCCGTAGGTGA	0	0	0	0	0	0	0	0	0	0	3.32836e-05	0	0	0	0	0	0	0	0	0	0	0	0	0	0	0	0	0	0	0	0	0	Cercozoa_11	1	Novel-clade-2_X_sp.	Novel-clade-2	Cercozoa	Eukaryota	Rhizaria	Filosa-Imbricatea	Filosa-Imbricatea_X	Novel-clade-2_X	Novel-clade-2_X_sp.
782	CGCCCGTCGCTACTACCGATTGAATGAATTAGTGAGCCTTAGGGACAGCTTGGCTGGGTTGGTTTCCTTCCCTGACAAGTCGAAACTAATGCTAACTGCTTTGTTTAGAGGAAGTAAAAGTCGTAACAAGGTTTCCGTAGGTGA	0	0	0	0	0	0	0	0	0	0.000105097	0	0	0	0	0	0	0	0	0	0	0	0	0	0	0	0	0	0	0	0	0	0	Cercozoa_73	1	Pseudopirsonia	Marimonadida_X	Cercozoa	Eukaryota	Rhizaria	Filosa-Imbricatea	Marimonadida	Pseudopirsonia	Unclassified Eukaryota
783	CGCCCGTCGCTACTACCGATTGAATGATTTGGTGAGCTTCGTGGACCGACGCCTTTGAAGGGTTTCCTTCGCTGTGCATTGGGAAGCAACGCAAACCTGACCATTTAGAGGAAGTAAAAGTCGTAACAAGGTTTCCGTAGGTGA	0	0	0	0	0	0	0.00012321	0	0.000118332	0	0	0	0	0	0	0	0	0	0	0	0	0	0	0	0	0	0	0	0	0	0	0	Cercozoa_80	1	Marimonadida_XX_sp.	Marimonadida_X	Cercozoa	Eukaryota	Rhizaria	Filosa-Imbricatea	Marimonadida	Marimonadida_XX	Marimonadida_XX_sp.
784	CGCCCGTCGCTACTACCGATTGAATGGCTTACTGAGCTCTCTGGAGTGATGCACCTTTCAGGCAACTGAAGGGAGCTTTTGCGAAAGAGATCAAACTTGATCATTTAGAGGAAGTAAAAGTCGTAACAAGGTTTCCGTAGGTGA	0	0	0	0	0	0	0	0.000254757	0	0	0	0	0	0	0	0	0	0	0	0	0	0	0	0	0	0	0	0	0	0	0	0	Cercozoa_344	1	Cryomonadida_XX_sp.	Cryomonadida_X	Cercozoa	Eukaryota	Rhizaria	Filosa-Thecofilosea	Cryomonadida	Cryomonadida_XX	Cryomonadida_XX_sp.
785	CGCCCGTCGCTACTACCGATTGAATGGCTTAGTGAATCTTCCGGACTGCTGGCTTAGGTTTCGCAAGGGACTTTTGCTGCGGAAAGTTATGTAAACTTGGTCATTTAGAGGAAGTAAAAGTCGTAACAAGGTTTCCGTAGGTGA	0	0	0	0	0	0	1.54012e-05	0	0	0	5.70575e-05	0	0	0	0	0	0	0	0	0	0	0	0	0	0	0	0	0	0	0	0	0	Cryptophyta_72	1	Goniomonas_sp.	Goniomonadales_X	Cryptophyta	Eukaryota	Hacrobia	Cryptophyceae	Goniomonadales	Goniomonas	Goniomonas_sp.
786	CGCCCGTCGCTACTACCGATTGAATGGCTTAGTGAGACCTCTGGATTGGCTGGCACTCTTTGGCAACAAGGACGCTAGTCGAAAAATTGGTCAAATTTGGTCATTTAGAGGAAGTAAAAGTCGTAACAAGGTAACCGTAGGTGA	0	0.00207155	0	0	0	0	0	0	0	0	0	0	0	0	0	0	0	0	0	0	0	0	0	0	0	0	0	0	0	0	0	0	Cryptophyta_73	1	Goniomonas	Goniomonadales_X	Cryptophyta	Eukaryota	Hacrobia	Cryptophyceae	Goniomonadales	Goniomonas	Unclassified Eukaryota
787	CGCCCGTCGCTACTACCGATTGAATGGCTTAGTGAGATGCAGGGACTGAGAAGCCGTTGGTGCTTGCGCCGCGGTGTATTGGAAACTGTATCAAACTTGATCATTTAGAGGAAGTAAAAGTCGTAACAAGGTTTCCGTAGGTGA	0	0	0	0	0	0	0	0.000305708	1.97219e-05	0.000805745	2.3774e-05	0	0	0	8.86835e-06	0	0	0	0	0	0	0	0	0	0	0	0	0	0	0	0	0	Cercozoa_371	1	TAGIRI1-lineage_X_sp.	TAGIRI1-lineage	Cercozoa	Eukaryota	Rhizaria	Filosa-Thecofilosea	Ebriida	TAGIRI1-lineage_X	TAGIRI1-lineage_X_sp.
788	CGCCCGTCGCTACTACCGATTGAATGGCTTAGTGAGCCCTCTAGACTGTTGTATCTCGTTGGCAACTTCGAGGCACATTCGGGAAGGAGGTCAAACTTGATCATTTAGAGGAAGTAAAAGTCGTAACAAGGTTTCCGTAGGTGA	0	0	0	0	0	0	0.000138611	0	0.000164349	0	0	0	0	0	0	0	9.17464e-05	0	0	0	0	0	0	0	0	0	0	0	0	0	0	0	Cercozoa_327	1	Cryothecomonas_aestivalis	Cryothecomonas-lineage	Cercozoa	Eukaryota	Rhizaria	Filosa-Thecofilosea	Cryomonadida	Cryothecomonas	Cryothecomonas_aestivalis
789	CGCCCGTCGCTACTACCGATTGAATGGCTTAGTGAGCCCTCTAGACTGTTGTATTTCGTTGGCAACTTCGAATCACAATCGGGAAGGAGGTCAAACTTGATCATTTAGAGGAAGTAAAAGTCGTAACAAGGTTTCCGTAGGTGA	0	0	0	0	0	0	0	0	6.57397e-05	0	0	0	0	0	0	0	0	0	0	0	0	0	0	0	0	0	0	0	0	0	0	0	Cercozoa_327	1	Cryothecomonas_aestivalis	Cryothecomonas-lineage	Cercozoa	Eukaryota	Rhizaria	Filosa-Thecofilosea	Cryomonadida	Cryothecomonas	Cryothecomonas_aestivalis
790	CGCCCGTCGCTACTACCGATTGAATGGCTTAGTGAGCCCTCTGGACAAATGTTCTCCGTTGGTAACTTCGAGGAACATTTCGGAAGGAGGTCAAACTTGATCATTTAGAGGAAGTAAAAGTCGTAACAAGGTTTCCGTAGGTGA	0	0	0	0	0	0	0	0	0.000302403	0	0	0	0	0	0	0	0	0	0.000218299	0	0	0	0	0	0	0	0	0	0	0	0	0	Cercozoa_324	1	Protaspa-lineage_X_sp.	Protaspa-lineage	Cercozoa	Eukaryota	Rhizaria	Filosa-Thecofilosea	Cryomonadida	Protaspa-lineage_X	Protaspa-lineage_X_sp.
791	CGCCCGTCGCTACTACCGATTGAATGGCTTAGTGAGCCCTCTGGACAAATGTTCTCCGTTGGTAACTTCGAGGAACATTTTGGAAGGAGGTCAAACTTGATCATTTAGAGGAAGTAAAAGTCGTAACAAGGTTTCCGTAGGTGA	0	0	0	0	0	0	0	0	0.000243237	0	0	0	0	0	0	0	0	0	0	0	0	0	0	0	0	0	0	0	0	0	0	0	Cercozoa_324	1	Protaspa-lineage_X_sp.	Protaspa-lineage	Cercozoa	Eukaryota	Rhizaria	Filosa-Thecofilosea	Cryomonadida	Protaspa-lineage_X	Protaspa-lineage_X_sp.
792	CGCCCGTCGCTACTACCGATTGAATGGCTTAGTGAGCCCTCTGGACAGATGCTCTCCGTTGGTAACTTCGAGGAACATTTTGGAAGGAGGTCAAACTTGATCATTTAGAGGAAGTAAAAGTCGTAACAAGGTTTCCGTAGGTGA	0	0	0	0	0	0	0	0.000109181	0.000249811	0	2.3774e-05	0	0	0	0	0	0	0	0	0	0	0	0	0	0	0	0	0	0	0	0	0	Cercozoa_324	1	Protaspa-lineage_X_sp.	Protaspa-lineage	Cercozoa	Eukaryota	Rhizaria	Filosa-Thecofilosea	Cryomonadida	Protaspa-lineage_X	Protaspa-lineage_X_sp.
793	CGCCCGTCGCTACTACCGATTGAATGGCTTAGTGAGCCCTCTGGACAGATGCTCTCCGTTGGTAACTTCGAGGAGCATTTTGGAAGGAGGTCAAACTTGATCATTTAGAGGAAGTAAAAGTCGTAACAAGGTTTCCGTAGGTGA	0	0	0	0	0	0	0	0	0	0	0	0	0	0	0.000164065	0	0	0.000174645	0	0.00012667	0	0	0	0	0	0	0	0	0	0	0	0	Cercozoa_324	1	Protaspa-lineage_X_sp.	Protaspa-lineage	Cercozoa	Eukaryota	Rhizaria	Filosa-Thecofilosea	Cryomonadida	Protaspa-lineage_X	Protaspa-lineage_X_sp.
794	CGCCCGTCGCTACTACCGATTGAATGGCTTAGTGAGCCCTCTGGACTGTTGTAACTCGTTGGCAACTTCGAGATACATACGGGAAGGAGGTCAAACTTGATCATTTAGAGGAAGTAAAAGTCGTAACAAGGTTTCCGTAGGTGA	0	0	0	0	0	0	0.000154012	0.00017469	0	0	0	0	0	0	0	0	0	0	0	0	0	0	0	0	0	0	0	0	0	0	0	0	Cercozoa_327	1	Cryothecomonas_aestivalis	Cryothecomonas-lineage	Cercozoa	Eukaryota	Rhizaria	Filosa-Thecofilosea	Cryomonadida	Cryothecomonas	Cryothecomonas_aestivalis
795	CGCCCGTCGCTACTACCGATTGAATGGCTTAGTGAGCCCTCTGGACTGTTGTAATTCGTTGGCAACTTCGAGTCACATACGGGAAGGAGGTCAAACTTGATCATTTAGAGGAAGTAAAAGTCGTAACAAGGTTTCCGTAGGTGA	0.00109141	0	0	0.011016	0.0133711	0.0032156	0.00911751	0.00663823	0.0226473	0.00900333	0.00198275	0.00359243	0.00707673	0.00501977	0.00147658	0.00179861	0.000638236	0.00378144	0.00602247	0.00288418	0.000611347	0.000769538	0.000729745	0.000497822	0.000801775	0.000449881	0.000373986	0.000456314	0.000470007	0.00246143	0.00300653	0.0112052	Cercozoa_327	1	Cryothecomonas_aestivalis	Cryothecomonas-lineage	Cercozoa	Eukaryota	Rhizaria	Filosa-Thecofilosea	Cryomonadida	Cryothecomonas	Cryothecomonas_aestivalis
796	CGCCCGTCGCTACTACCGATTGAATGGCTTAGTGAGCCCTCTGGACTGTTGTAATTCGTTGGCAACTTCGAGTCACATACGGGAAGGAGGTCAAACTTGATCATTTAGAGGAAGTAAAAGTCGTAACAAGGTTTCCGTAGTGAA	0	0	0	0	0	0	0	0	1.31479e-05	0	0	0	0	0	0	0	0	0	0	0	0	0	0	0	0	0	0	0	0	0	0	0	Cercozoa_327	1	Cryothecomonas_aestivalis	Cryothecomonas-lineage	Cercozoa	Eukaryota	Rhizaria	Filosa-Thecofilosea	Cryomonadida	Cryothecomonas	Cryothecomonas_aestivalis
797	CGCCCGTCGCTACTACCGATTGAATGGCTTAGTGAGCCCTCTGGACTGTTGTAATTCGTTGGCAACTTCGAGTCACATACGGGAAGGAGGTCAAACTTGATCATTTAGAGGAAGTAAAAGTCGTAACAAGGTTTCTGTAGGTGA	0	0	0	0	0	0	0	0.000567743	0.000913782	0	0	0.000283613	0	0	0	0	0	0.000402442	0	0	0	0	0	0	0	0	0	0	0	0	0	0	Cercozoa_327	1	Cryothecomonas_aestivalis	Cryothecomonas-lineage	Cercozoa	Eukaryota	Rhizaria	Filosa-Thecofilosea	Cryomonadida	Cryothecomonas	Cryothecomonas_aestivalis
798	CGCCCGTCGCTACTACCGATTGAATGGCTTAGTGAGCCCTCTGGACTGTTGTAATTCGTTGGCAACTTCGAGTCACATTCGGGAAGGAGGTCAAACTTGATCATTTAGAGGAAGTAAAAGTCGTAACAAGGTTTCCGTAGGTGA	0	0	0.0029847	0	0	0	0	0.000538628	0.00112415	0	0.000147399	0	0	0	0	0	0.000139614	0	0	0	0	0	0	0	0	0	0	0	0	0	0	0	Cercozoa_327	1	Cryothecomonas_aestivalis	Cryothecomonas-lineage	Cercozoa	Eukaryota	Rhizaria	Filosa-Thecofilosea	Cryomonadida	Cryothecomonas	Cryothecomonas_aestivalis
799	CGCCCGTCGCTACTACCGATTGAATGGCTTAGTGAGCCCTCTGGAGTGATGCACCTTTCGGGCAACCGAAGGGAGCTTTCGCGAAAGAGGTCAAACTTGATCATTTAGAGGAAGTAAAAGTCGTAACAAGGTTTCCGTAGGTGA	0	0	0	0	0	0	0.00012321	0	0	0	0	0	0	0	0	0	0	0	0	0	0	0	0	0	0	0	0	0	0	0	0	0	Cercozoa_335	1	Cryothecomonas	Cryothecomonas-lineage	Cercozoa	Eukaryota	Rhizaria	Filosa-Thecofilosea	Cryomonadida	Cryothecomonas	Unclassified Eukaryota
800	CGCCCGTCGCTACTACCGATTGAATGGCTTAGTGAGCCTTTGGGATCGGCAGCTTGTACCGGCAACGGTAGCAGGCCGCTGAAAACTTAGGCAAACTTGGTCATTTAGAGGAAGTAAAAGTCGTAACAAGGTTTCTGTAGGTGA	0	0	0.00227646	0	0	0	0	0.000196527	0	0	0	0	0	0	0	0	0	0	0	0	0	0	0	0	0	0	0	0	0	0	0	0	Cercozoa_118	1	Paracercomonas_sp.	Paracercomonadidae	Cercozoa	Eukaryota	Rhizaria	Filosa-Sarcomonadea	Cercomonadida	Paracercomonas	Paracercomonas_sp.
801	CGCCCGTCGCTACTACCGATTGAATGGCTTAGTGAGCTCCCTGGACTGTTGCACGCTGTTGGAAACTTCGGTGCGCACACGGGAAGGGGATCAAACTTGATCATTTAGAGGAAGTAAAAGTCGTAACAAGGTTTCCGTAGGTGA	0	0	0	0	0	0	0	0	0	0	0	0	0	0	0	0	3.59008e-05	9.87122e-05	0	0	0	0	0	0	0	0	0	0	0	0	0	0	Cercozoa_318	1	Protaspa_grandis	Protaspa-lineage	Cercozoa	Eukaryota	Rhizaria	Filosa-Thecofilosea	Cryomonadida	Protaspa	Protaspa_grandis
802	CGCCCGTCGCTACTACCGATTGAATGGCTTAGTGAGCTCTCAGGAGTGATGCACTTTTCAGGCAACTGGAAGGAGCTTTTGCGAATGAGATCAAACTTGATCATTTAGAGGAAGTAAAAGTCGTAACAAGGTTTCCGTAGGTGA	0	0	0	0	0	0	0	0	0.000118332	0	0.000133134	0	0	0	1.77367e-05	1.79412e-05	0	0	0	0	0	0	0	0	0	0	0	0	0	0	0	0	Cercozoa_344	1	Cryomonadida_XX_sp.	Cryomonadida_X	Cercozoa	Eukaryota	Rhizaria	Filosa-Thecofilosea	Cryomonadida	Cryomonadida_XX	Cryomonadida_XX_sp.
803	CGCCCGTCGCTACTACCGATTGAATGGCTTAGTGAGCTCTCTAGACTGTTGTATCTCATTGGCAACTTTGAGACACATACGGAAAGGAGATCAAACTTGATCATTTAGAGGAAGTAAAAGTCGTAACAAGGTTTCCGTAGGTGA	0	0	0	0	0	0	0	0.000203805	0.000420734	0	0	0	0	0	0	0	0	0	0	0	0	0	0	0	0	0	0	0	0	0	0	0	Cercozoa_329	1	Cryothecomonas_aestivalis	Cryothecomonas-lineage	Cercozoa	Eukaryota	Rhizaria	Filosa-Thecofilosea	Cryomonadida	Cryothecomonas	Cryothecomonas_aestivalis
804	CGCCCGTCGCTACTACCGATTGAATGGCTTAGTGAGCTCTCTGGACTGCTGCATTGTGTTGGCAACTTCACAGTGTGTACGGGAAGGAGATCAAACTTGATCATTGAGAGGAAGTAAAAGTCGTAACAAGGTTTCCGTAGGTGA	0	0	0	0	0	0	0	0.000312987	0	0	0	0	0	0	0	0	0	0	0	0	0	0	0	0	0	0	0	0	0	0	0	0	Cercozoa_363	1	Rhogostoma-lineage	Rhogostoma-lineage	Cercozoa	Eukaryota	Rhizaria	Filosa-Thecofilosea	Cryomonadida	Unclassified Eukaryota	Unclassified Eukaryota
805	CGCCCGTCGCTACTACCGATTGAATGGCTTAGTGAGCTCTCTGGACTGCTGCATTGTGTTGGCAACTTCACAGTGTGTGCGGGAAGGAGATCAAACTTGATCATTTAGAGGAAGTAAAAGTCGTAACAAGGTTTCCGTAGGTGA	3.57004e-05	0	0	0	0	0	0.00472817	0.0028096	0.00408244	0.000315292	0.00415569	0	4.83289e-05	0	3.10392e-05	2.69119e-05	0.0005066	0	0.000154093	4.87192e-05	0	0	0	0	0.000200444	0	0	0.000147994	0	0	0	0	Cercozoa_322	1	Protaspa-lineage	Protaspa-lineage	Cercozoa	Eukaryota	Rhizaria	Filosa-Thecofilosea	Cryomonadida	Unclassified Eukaryota	Unclassified Eukaryota
806	CGCCCGTCGCTACTACCGATTGAATGGCTTAGTGAGCTCTCTGGACTGTTGCACGTTGTTGGAAACTTCGGCGCGCATACGGGAAGGAGATCAAACTTGATCATTTAGAGGAAGTAAAAGTCGTAACAAGGTTTCCGTAGGTGA	0	0	0	0	0	0	0.000954874	0.00147031	0.000644249	0	0	0	0	0	0	0	0.000235349	0	0	0	0	0	0	0	0	0	0	0	0	0	0	0	Cercozoa_363	1	Rhogostoma-lineage	Rhogostoma-lineage	Cercozoa	Eukaryota	Rhizaria	Filosa-Thecofilosea	Cryomonadida	Unclassified Eukaryota	Unclassified Eukaryota
807	CGCCCGTCGCTACTACCGATTGAATGGCTTAGTGAGCTCTCTGGACTGTTGCACTCCGTTGGAAACTTCGGTGAGCATACGGGAAGGAGATCAAACTTGATCATTTAGAGGAAGTAAAAGTCGTAACAAGGTTTCCGTAGGTGA	0	0	0	0	0	0	0	0.000538628	0.000387864	0	9.03411e-05	0	0	0	0	0	0	0	0	0	0	0	0	0	0	0	0	0	0	0	0	0	Cercozoa_346	1	Cryomonadida_XX_sp.	Cryomonadida_X	Cercozoa	Eukaryota	Rhizaria	Filosa-Thecofilosea	Cryomonadida	Cryomonadida_XX	Cryomonadida_XX_sp.
808	CGCCCGTCGCTACTACCGATTGAATGGCTTAGTGAGCTCTCTGGACTGTTGCACTCCGTTGGAAACTTCGGTGAGTATACGGGAAGGAGATCAAACTTGATCATTTAGAGGAAGTAAAAGTCGTAACAAGGTTTCCGTAGGTGA	0.00156062	0	0	0	0	0.00190575	0	0.00173235	0.000499622	0	0	0.000693276	0	0.000794796	0.000687297	0.000923974	0.00127248	0.00171607	0.00154093	0.00165645	0.00154969	0.00127323	0.0014395	0.00105372	0.00123846	0.0013922	0.00117538	0.00114079	0.00126902	0.00123071	0.0020129	0	Cercozoa_326	1	Protaspa-lineage_X_sp.	Protaspa-lineage	Cercozoa	Eukaryota	Rhizaria	Filosa-Thecofilosea	Cryomonadida	Protaspa-lineage_X	Protaspa-lineage_X_sp.
809	CGCCCGTCGCTACTACCGATTGAATGGCTTAGTGAGCTCTCTGGACTGTTGCACTTCGTTGGAAACTTCGATGAGTATACGGGAAGGAGATCAAACTTGATCATTTAGAGGAAGTAAAAGTCGTAACAAGGTTTCCGTAGGTGA	0.00380975	0	0	0	0	0.000798278	0.000231018	0.0027077	0.00134109	0	0	0.000844536	0.000103562	0.000857543	0.000536535	0.000686253	0.00530933	0.00138956	0.00196469	0.00194877	0.00392399	0.00337197	0.00386865	0.00380004	0.0039874	0.00407325	0.00551057	0.00479746	0.00506265	0.000805281	0.000974396	0	Cercozoa_326	1	Protaspa-lineage_X_sp.	Protaspa-lineage	Cercozoa	Eukaryota	Rhizaria	Filosa-Thecofilosea	Cryomonadida	Protaspa-lineage_X	Protaspa-lineage_X_sp.
810	CGCCCGTCGCTACTACCGATTGAATGGCTTAGTGAGCTCTCTGGACTGTTGCATCTCGTTGGCAACTTCGAGGCGCATGCGGGAAGGAGATCAAACTTGATCATTTAGAGGAAGTAAAAGTCGTAACAAGGTTTCCGTAGGTGA	0	0	0	0	0	2.24867e-05	0.00231018	0.00249662	0.00157118	0.000910843	0.000841599	0	0	0	0	0	0.000275239	0	0	0	0	0	0	0	7.87458e-05	0	0	0.000117162	0	0	0	0	Cercozoa_332	1	Cryothecomonas_sp.	Cryothecomonas-lineage	Cercozoa	Eukaryota	Rhizaria	Filosa-Thecofilosea	Cryomonadida	Cryothecomonas	Cryothecomonas_sp.
811	CGCCCGTCGCTACTACCGATTGAATGGCTTAGTGAGCTCTCTGGACTGTTGCGCACTGTTGGCAACTTCGGCGCGCATACGGGAAGGAGATCAAACTTGATCATTTAGAGGAAGTAAAAGTCGTAACAAGGTTTCCGTAGGTGA	0	0	0	0	0	0	0.000277222	0.000276593	0.000138053	0	0	0	0	0	0	0	5.18567e-05	0	0	0	0	0	0	0	0	0	0	0	0	0	0	0	Cercozoa_319	1	Protaspa_sp.	Protaspa-lineage	Cercozoa	Eukaryota	Rhizaria	Filosa-Thecofilosea	Cryomonadida	Protaspa	Protaspa_sp.
812	CGCCCGTCGCTACTACCGATTGAATGGCTTAGTGAGCTCTCTGGACTGTTGCGCTCTGTTGGAAACTTCGGTTCGCATACGGGAAGGAGATCAAACTTGATCATTTAGAGGAAGTAAAAGTCGTAACAAGGTTTCCGTAGGTGA	0	0	0	0	0	0	0.00026182	0	0.000177497	0	0	0	0	0	0	0	4.78677e-05	0	0	0	0	0	0	0	0	0	0	0	0	0	0	0	Cercozoa_322	1	Protaspa-lineage	Protaspa-lineage	Cercozoa	Eukaryota	Rhizaria	Filosa-Thecofilosea	Cryomonadida	Unclassified Eukaryota	Unclassified Eukaryota
813	CGCCCGTCGCTACTACCGATTGAATGGCTTAGTGAGCTCTCTGGACTGTTGCGTCTCGTTGGAAACTTCGTGGTGCATATGGGAAGGAGATCAAACTTGATCATTTAGAGGAAGTAAAAGTCGTAACAAGGTTTCCGTAGGTGA	0	0	0	0	0	0	0	0.000152854	0	0	0	0	0	0	0	0	0	0	0	0	0	0	0	0	0	0	0	0	0	0	0	0	Cercozoa_325	1	Protaspa-lineage_X_sp.	Protaspa-lineage	Cercozoa	Eukaryota	Rhizaria	Filosa-Thecofilosea	Cryomonadida	Protaspa-lineage_X	Protaspa-lineage_X_sp.
814	CGCCCGTCGCTACTACCGATTGAATGGCTTAGTGAGCTCTCTGGACTGTTGCTTTTCATTCGAAAGTTTGTTTAGTATACGGGAAGGAGATCAAACTTGATCATTTAGAGGAAGTAAAAGTCGTAACAAGGTTTCCGTAGGTGA	0	0	0	0	0	0	0.000338826	0	0	0	0	0	0	0	0	0	0	0	0	0	0	0	0	0	0	0	0	0	0	0	0	0	Cercozoa_341	1	Protaspa-lineage_X_sp.	Protaspa-lineage	Cercozoa	Eukaryota	Rhizaria	Filosa-Thecofilosea	Cryomonadida	Protaspa-lineage_X	Protaspa-lineage_X_sp.
815	CGCCCGTCGCTACTACCGATTGAATGGCTTAGTGAGCTCTCTGGACTGTTGCTTTTCATTCGAAAGTTTGTTTTGCATACGGGAAGGAGATCAAACTTGATCATTTAGAGGAAGTAAAAGTCGTAACAAGGTTTCCGTAGGTGA	0	0	0	0	0	0	0.000569844	0.00135385	0.00410873	0.000315292	0.00023774	0	0	0	6.65127e-05	3.58825e-05	0	0	0.000616372	0	0	0	0	0	0	0	0	0	0	0	0	0	Cercozoa_363	1	Rhogostoma-lineage	Rhogostoma-lineage	Cercozoa	Eukaryota	Rhizaria	Filosa-Thecofilosea	Cryomonadida	Unclassified Eukaryota	Unclassified Eukaryota
816	CGCCCGTCGCTACTACCGATTGAATGGCTTAGTGAGCTCTCTGGACTGTTGTACGTTGTTGGAAACTTCAGCGCGCATACGGGAAGGAGATCAAACTTGATCATTTAGAGGAAGTAAAAGTCGTAACAAGGTTTCCGTAGGTGA	3.57004e-05	0	0.0188441	0	0	0	0.00038503	0.00255485	0.00657397	0.00395866	0.000646652	0	0	0	0.00010642	0.000201839	0	0	0.000898876	8.76945e-05	5.68695e-05	0	5.9979e-05	0	0	0	0	0	0	0	0	0	Cercozoa_343	1	Cryomonadida	Unclassified Eukaryota	Cercozoa	Eukaryota	Rhizaria	Filosa-Thecofilosea	Cryomonadida	Unclassified Eukaryota	Unclassified Eukaryota
817	CGCCCGTCGCTACTACCGATTGAATGGCTTAGTGAGCTCTCTGGACTGTTGTACGTTGTTGGAAACTTCAGCGCGCATACGGGAAGGAGATCAAACTTGATCATTTAGAGGAAGTAAAAGTCGTAACAAGGTTTCTGTAGGTGA	0	0	0.00227646	0	0	0	0	0.000378496	0	0	0	0	0	0	0	0	0	0	0	0	0	0	0	0	0	0	0	0	0	0	0	0	Cercozoa_343	1	Cryomonadida	Unclassified Eukaryota	Cercozoa	Eukaryota	Rhizaria	Filosa-Thecofilosea	Cryomonadida	Unclassified Eukaryota	Unclassified Eukaryota
818	CGCCCGTCGCTACTACCGATTGAATGGCTTAGTGAGCTCTCTGGAGTAATGCACCTTTCAGGCAACTGAAGGGAGCTTTTGTGAAAGAGATCAAACTTGATCATTTAGAGGAAGTAAAAGTCGTAACAAGGTTTCCGTAGGTGA	0	0	0	0	0	0	0.000415832	0.000458562	0.000118332	0	0	0	0	0	0	0	0	0	0	0	0	0	0	0	0	0	0	0	0	0	0	0	Cercozoa_344	1	Cryomonadida_XX_sp.	Cryomonadida_X	Cercozoa	Eukaryota	Rhizaria	Filosa-Thecofilosea	Cryomonadida	Cryomonadida_XX	Cryomonadida_XX_sp.
819	CGCCCGTCGCTACTACCGATTGAATGGCTTAGTGAGCTCTCTGGAGTGATGCACCTTTCAGGCAACTGAAGGGAGCTTTTGCGAAAGAGATCAAACTTGATCATTTAGAGGAAGTAAAAGTCGTAACAAGGTTTCCGTAGGTGA	0	0	0	0	0	0	0.000415832	0.000269314	0.000532492	0	0	0	0	0	0	0	0.000163548	0	0	0	0	0	0	0	0	0	0	6.16641e-05	0	0	0	0	Cercozoa_344	1	Cryomonadida_XX_sp.	Cryomonadida_X	Cercozoa	Eukaryota	Rhizaria	Filosa-Thecofilosea	Cryomonadida	Cryomonadida_XX	Cryomonadida_XX_sp.
820	CGCCCGTCGCTACTACCGATTGAATGGCTTAGTGAGCTCTCTGGATTGTTGCAGCAGTTTGGAAACGGACAGCAACGTACGAAAAGGAGATCAAACTTGATCATTTAGAGGAAGTAAAAGTCGTAACAAGGTTTCCGTAGGTGA	0	0	0	0	0	0	0	5.82301e-05	0	0	0	0	0	0	0	0	0	0	0	0	0	0	0	0	0	0	0	0	0	0	0	0	Cercozoa_333	1	Cryothecomonas_sp.	Cryothecomonas-lineage	Cercozoa	Eukaryota	Rhizaria	Filosa-Thecofilosea	Cryomonadida	Cryothecomonas	Cryothecomonas_sp.
821	CGCCCGTCGCTACTACCGATTGAATGGCTTAGTGAGCTCTCTGGATTGTTGCAGCAGTTTGGAAACGGACAGCAGCGTACGAAAAGGAGATCAAACTTGATCATTTAGAGGAAGTAAAAGTCGTAACAAGGTTTCCGTAGGTGA	0	0	0	0	0	0	0	0	7.88877e-05	0	0	0	0	0	0	0	1.99449e-05	0	0	0	0	0	0	0	0	0	0	0	0	0	0	0	Cercozoa_333	1	Cryothecomonas_sp.	Cryothecomonas-lineage	Cercozoa	Eukaryota	Rhizaria	Filosa-Thecofilosea	Cryomonadida	Cryothecomonas	Cryothecomonas_sp.
822	CGCCCGTCGCTACTACCGATTGAATGGCTTAGTGAGCTCTCTGGATTGTTGCAGCATTGTGGAAACGCAAAGCAGCGTACGAAAAGGAGATCAAACTTGATCATTTAGAGGAAGTAAAAGTCGTAACAAGGTTTCCGTAGGTGA	0	0	0	0	0	0	0.00038503	0	7.88877e-05	0	0	0	0	0	0	0	0	0	0	0	0	0	0	0	0	0	0	0	0	0	0	0	Cercozoa_347	1	Capsellina_sp.	Rhogostoma-lineage	Cercozoa	Eukaryota	Rhizaria	Filosa-Thecofilosea	Cryomonadida	Capsellina	Capsellina_sp.
823	CGCCCGTCGCTACTACCGATTGAATGGCTTAGTGAGCTCTCTGGATTGTTGCATCTTTGTGGAAACGCAAAGGAGCATACGAAAAGGAGATCAAACTTGATCATTTAGAGGAAGTAAAAGTCGTAACAAGGTTTCCGTAGGTGA	0	0	0	0	0	0	0.00160172	0.00186336	0.00202478	0	0	0	2.07124e-05	0	0	0	0.00046671	0	0	0	0	0	0	0	0	0	0	0.000197325	0	0	0	0	Cercozoa_332	1	Cryothecomonas_sp.	Cryothecomonas-lineage	Cercozoa	Eukaryota	Rhizaria	Filosa-Thecofilosea	Cryomonadida	Cryothecomonas	Cryothecomonas_sp.
824	CGCCCGTCGCTACTACCGATTGAATGGCTTAGTGAGCTCTCTGGATTGTTGCTTTTCATTCGAAAGTTTGTTTTGCATACGAGAAGGAGATCAAACTTGATCATTTAGAGGAAGTAAAAGTCGTAACAAGGTTTCCGTAGGTGA	0	0	0	0	0	0	0	0.000662367	0.000473326	0	0	0	0	0	0	0	0	0	0.000179775	0	0	0	0	0	0	0	0	0	0	0	0	0	Cercozoa_328	1	Cryothecomonas_sp.	Cryothecomonas-lineage	Cercozoa	Eukaryota	Rhizaria	Filosa-Thecofilosea	Cryomonadida	Cryothecomonas	Cryothecomonas_sp.
825	CGCCCGTCGCTACTACCGATTGAATGGTTTAGTGAGATCTCGGGACCGACACAAGTTGGTTGGCAACAACCGCTTGAGTTGGGAACTTGCTCAAACTTGATCATTTAGAGGAAGTAAAAGTCGTAACAAGGTTTCCGTAGGTGA	0.000734409	0	0.00862527	0.00160359	0.00176351	0.00226553	0.00149392	0.000400332	0.00382605	0.000840778	0.00165942	0.00167016	0.00108395	0.00194516	0.00111298	0.00172684	0.0005066	0.000903596	0.00146388	0.00105233	0.000661108	0.000587647	0.000969661	0.000348475	0.000687236	0.000443801	0.000511368	0.000499479	0.000624438	0.000957221	0.00108338	0.00168332	Cercozoa_241	1	Cercozoa	Unclassified Eukaryota	Cercozoa	Eukaryota	Rhizaria	Unclassified Eukaryota	Unclassified Eukaryota	Unclassified Eukaryota	Unclassified Eukaryota
826	CGCCCGTCGCTACTACCGATTGAATGGTTTAGTGAGATCTCGGGACTGGCTTGCTACGGCTGGCAACAGCCCAGCTTGCCGGGAACCTGCTCAAACTTGATCATTTAGAGGAAGTAAAAGTCGTAACAAGGTTTCCGTAGGTGA	0	0	0	0	0	0	0.000277222	0.00011646	0.000650823	0.000630583	0.000589595	0	0	0	0	0	3.19118e-05	0	0.000102729	0	0	0	0	0	2.86348e-05	0	0	0	0	0	0	0	Cercozoa_371	1	TAGIRI1-lineage_X_sp.	TAGIRI1-lineage	Cercozoa	Eukaryota	Rhizaria	Filosa-Thecofilosea	Ebriida	TAGIRI1-lineage_X	TAGIRI1-lineage_X_sp.
827	CGCCCGTCGCTACTACCGATTGGATGATTTGGTGAGTCATTCGGATTGCGGCTCTGGTTAGGGCAACTTAACCTTGCTGCGAGAAGTTTCGCAAACCCTGTCATCTAGAGGAAGTAAAAGTCGTAACAAGGTTTCCGTAGGTGA	0	0	0	0	0	0	0	0	0	0	0	0	0	0	2.21709e-05	0	0	0	0	0	0	0	0	0	0	0	0	0	0	0	0	0	Telonemia_2	1	Telonemia-Group-2_X_sp.	Telonemia-Group-2	Telonemia	Eukaryota	Hacrobia	Telonemia_X	Telonemia_XX	Telonemia-Group-2_X	Telonemia-Group-2_X_sp.
828	CGCCCGTCGCTACTACCGATTGGATGGTCTGGTGAGTCATTCGGACTGAGACTACGATGTGAGCAATCATGTCTTGTTTCGGAAAGTTTCGCAAACCCTATCATCTAGAGGAAGTAAAAGTCGTAACAAGGTTTCCGTAGGTGA	0	0	0	0	0	0	0	0	0	0	0	0	0	0	1.77367e-05	1.34559e-05	0	3.0373e-05	0	0	0	0	0	0	0	0	0	0	0	0	0	0	Telonemia_10	1	Telonemia-Group-2_X_sp.	Telonemia-Group-2	Telonemia	Eukaryota	Hacrobia	Telonemia_X	Telonemia_XX	Telonemia-Group-2_X	Telonemia-Group-2_X_sp.
829	CGCCCGTCGCTACTACCGATTGGATGGTCTGGTGAGTCATTCGGACTGCGACTCTGGTCCAGGCAACTGGACCTTGTTGCGGAAAGTTTCGCAAACCCTATCATCTAGAGGAAGTAAAAGTCGTAACAAGGTTTCCGTAGGTGA	7.14009e-05	0	0	0	0	5.05951e-05	0	0	0	0	0	1.2605e-05	0	2.09157e-05	0	0	1.99449e-05	0	0	0	6.39782e-05	9.09453e-05	6.99755e-05	5.80792e-05	7.87458e-05	4.25563e-05	6.10589e-05	3.0832e-05	0	0	5.76945e-05	0	Telonemia_22	1	Telonema_antarcticum	Telonemia-Group-2	Telonemia	Eukaryota	Hacrobia	Telonemia_X	Telonemia_XX	Telonema-Group-2	Telonema_antarcticum
830	CGCCCGTCGCTACTACCGATTGGATGGTCTGGTGAGTCATTCGGACTGCGGCTCTAGTTCGGGCAACCGGGCTTTGCTGCGGGAAGTTTCGCAAACCCTATCATCTAGAGGAAGTAAAAGTCGTAACAAGGTTTCCGTAGGTGA	0	0	0	3.87342e-05	0	0	0	0	0	0	0	0	4.14247e-05	0	0	0	0	0	0	0	0	0	0	0	0	0	0	0	0	0	0	3.81129e-05	Telonemia_15	1	Telonemia-Group-2_X_sp.	Telonemia-Group-2	Telonemia	Eukaryota	Hacrobia	Telonemia_X	Telonemia_XX	Telonemia-Group-2_X	Telonemia-Group-2_X_sp.
831	CGCCCGTCGCTACTACCGATTGGATGGTCTGGTGAGTCTTTCGGACTGCGGCTCTAGCTCGGGCAACCGGGTTTTGCTGCGGGAAGTTACGCAAACCCTATCATCTAGAGGAAGTAAAAGTCGTAACAAGGTTTCCGTAGGTGA	0	0	0	0	0	0	0	0	0	0	0	0	0	0	6.65127e-05	8.52209e-05	0	0	3.85233e-05	0	0	0	0	0	0	0	0	0	0	3.0388e-05	0	0	Telonemia_29	1	Telonemia_XX	Unclassified Eukaryota	Telonemia	Eukaryota	Hacrobia	Telonemia_X	Telonemia_XX	Unclassified Eukaryota	Unclassified Eukaryota
832	CGCCCGTCGCTCCTACCGATGGAATGATCCGGTGAAAACTTTGGACTGGAGATTCGTTTTGCTTTGCAACGCGTTTTTTCGGGAAATTGTTTAAACCTTATCATTTAGAGGAAGGAGAAGTCGTAACAAGGTTTCCGTAGGTGA	4.08005e-05	0	0	0	0	0	0	0	0	0	0	0	0	0	0	0	1.19669e-05	0	5.13644e-05	0	0	0	0	0	0	0	0	3.0832e-05	2.68575e-05	0	0	0	div_reps_1787	1	Unclassified Eukaryota	Unclassified Eukaryota	Unclassified Eukaryota	Unclassified Eukaryota	Unclassified Eukaryota	Unclassified Eukaryota	Unclassified Eukaryota	Unclassified Eukaryota	Unclassified Eukaryota
833	CGCCCGTCGCTCCTACCGATTGAACAATCCGGTGAATAATTCGGATCGTCGTGCAGTTGGGTTCGCCTTGCTGCTTGTACGAGAGGTCTAGTGAACCTTATTGTTTAGAGGAAGGAGAAGTCGTAACAAGGTTTCCGTAGGTGA	1.53002e-05	0	0	3.87342e-05	0	0	0.0051132	0.000604137	0.00232061	0.000700648	0.0118632	0	0	0	7.98152e-05	0.00014353	0	0	0.000269663	5.8463e-05	0	0	0	0	0.000422364	0	0	0	0	1.5194e-05	0	0	Dinoflagellata_1080	1	Dino-Group-II-Clade-3_X_sp.	Dino-Group-II-Clade-3	Dinoflagellata	Eukaryota	Alveolata	Syndiniales	Dino-Group-II	Dino-Group-II-Clade-3_X	Dino-Group-II-Clade-3_X_sp.
834	CGCCCGTCGCTCCTACCGATTGAACGTGCTGGTGAAGAGTTCGGATTGGAAGCTCGGCTAGGTTTCCTAGCTCGGCCACCGAGAAGTTCTTTAAACCCTCCCGTTTAGAGGAAGGAGAAGTCGTAACAAGGTTTCCGTAGGTGA	0	0	0	0	0	0	0	0	0	0	0	0	0	0	0	0	0	0	0	0	6.39782e-05	0	0	0	0	0	0	0	0	0	0	0	Chlorophyta__Streptophyta_1046	1	Urospora_penicilliformis	Ulotrichales_X	Chlorophyta	Eukaryota	Archaeplastida	Ulvophyceae	Ulotrichales	Urospora	Urospora_penicilliformis
835	CGCCCGTCGCTCCTACCGATTGAACGTGCTGGTGAAGAGTTCGGATTGGAATCTTGGCTAGGTTTCCTAGCCCTGATTCCGAGAAGTTCTTTAAACCCTCCCGTTTAGAGGAAGGAGAAGTCGTAACAAGGTTTCCGTAGGTGA	0	0	0	0	0	0	0	0	0	0	0	0	0	0	2.66051e-05	0	0	0	0	0	0	0	0	0	0	0	0	1.84992e-05	0	0	0	0	Chlorophyta__Streptophyta_1045	1	Capsosiphon_groenlandicus	Ulotrichales_X	Chlorophyta	Eukaryota	Archaeplastida	Ulvophyceae	Ulotrichales	Capsosiphon	Capsosiphon_groenlandicus
836	CGCCCGTCGCTCCTACCGATTGAACGTGCTGGTGAAGCGTTAGGACTGGAACTCCGAGCAGGTCTCCTGCTCGTTGCTTCGGGAATTTCGTTGAACCCTCCCGTTTAGAGGAAGGAGAAGTCGTAACAAGGTTTCCGTAGGTGA	0	0	0	0	0	0	0	0	0	0	0	0	0	0	0	0	0	0	0	0	0	0	5.9979e-05	0	0	0	0	0	0	0	0	0	Chlorophyta__Streptophyta_1098	1	Acrochaete	Ulvales-relatives_X	Chlorophyta	Eukaryota	Archaeplastida	Ulvophyceae	Ulvales-relatives	Acrochaete	Unclassified Eukaryota
837	CGCCCGTCGCTCCTACCGATTGAATGACCCGGTGAGGCTTTCGGACCGACCAGGTTGGCTTGGCAACAGGCCGCCTGGTCGGGAAGATATCCTAATCTTGCCATTTAGAGGAAGGAGAAGTCGTAACAAGGTCTCCGTAGGTGA	0	0	0	0	0	0	3.08024e-05	0	0	0	7.13219e-05	0	0	0	0	0	0	0	0	0	0	0	0	0	0	0	0	0	0	0	0	0	Apusomonadidae_14	1	Amastigomonas_mutabilis	Apusomonadidae_Group-1_XX	Apusomonadidae	Eukaryota	Apusozoa	Apusomonadidae_Group-1	Apusomonadidae_Group-1_X	Amastigomonas	Amastigomonas_mutabilis
838	CGCCCGTCGCTCCTACCGATTGAATGACCCGGTGAGGCTTTCGGACTGGTTATGTTGTTTTGGCAACAGAACACGTTTCCGGGAAGATATCCTAACCTTGCCATTTAGAGGAAGGAGAAGTCGTAACAAGGTTTCCGTAGGTGA	0	0	0	0	0	0	0	0	4.60178e-05	0	0	0	0	0	0	0	1.99449e-05	0	0	0	0	0	0	0	0	0	0	0	0	0	0	0	div_reps_2796	1	Unclassified Eukaryota	Unclassified Eukaryota	Unclassified Eukaryota	Unclassified Eukaryota	Unclassified Eukaryota	Unclassified Eukaryota	Unclassified Eukaryota	Unclassified Eukaryota	Unclassified Eukaryota
839	CGCCCGTCGCTCCTACCGATTGAATGACCCGGTGAGGTTTTCGGACTGGCTTCGTGCTTCTGGCGACAGATCGCGGAGCCGGGAAGATACCCTAACCTTGCCATTTAGAGGAAGGAGAAGTCGTAACAAGGTTTCCGTAGGTGA	0	0	0	0	0	0	3.08024e-05	0	0	0	0	0	0	0	0	0	0	0	0	0	0	0	0	0	0	0	0	0	0	0	0	0	div_reps_2796	1	Unclassified Eukaryota	Unclassified Eukaryota	Unclassified Eukaryota	Unclassified Eukaryota	Unclassified Eukaryota	Unclassified Eukaryota	Unclassified Eukaryota	Unclassified Eukaryota	Unclassified Eukaryota
840	CGCCCGTCGCTCCTACCGATTGAATGACCCGGTGAGGTTTTCGGACTGGTCCTTTCGTTTTGGCAACAGAACTTTGGACCGGGAAGATACCCTAACCTTGCCATTTAGAGGAAGGAGAAGTCGTAACAAGGTTTCCGTAGGTGA	0	0	0	0	0	0	6.16048e-05	0	0	0	0	0	0	0	0	0	0	0	0	0	0	0	0	0	0	0	0	0	0	0	0	0	Apusomonadidae_12	1	Amastigomonas_sp.	Apusomonadidae_Group-1_XX	Apusomonadidae	Eukaryota	Apusozoa	Apusomonadidae_Group-1	Apusomonadidae_Group-1_X	Amastigomonas	Amastigomonas_sp.
841	CGCCCGTCGCTCCTACCGATTGAATGGTCCGGTGAAATCTTCAGATTGCTGGGTAGAGTTTCGAAAGTTGAACTATCTGCGAGAAGTTGCTTGAACCTTATCATTTAGAGGAAGGAGAAGTCGTAACAAGGTTTCCGTAGGTGA	0.000163202	0	0	0.000240152	0.000254437	0	0	0	0	0	0	0	0.000303781	0	0	0	0	0	0	0	0.000284347	0.000244853	0.000379867	0	0	0	0	0	0	0	0.000179494	0.000311255	Cryptophyta_114	1	Cryptophyceae	Unclassified Eukaryota	Cryptophyta	Eukaryota	Hacrobia	Cryptophyceae	Unclassified Eukaryota	Unclassified Eukaryota	Unclassified Eukaryota
842	CGCCCGTCGCTCCTACCGATTGAATGGTCCGGTGAAATCTTCGGATTGCTGGCCAGGACTTCGCAAGTTGCCCTGGCTGCGAGAAGTTGATTAAACCTTATCATTTAGAGGAAGGAGAAGTCGTAACAAGGTTTCCGTAGGTGA	0	0	0	0	0	0	0	0.000131018	0.0004799	0	0	0	0	0	0	0	0	0	0	0	0	0	0	0	0	0	0	0	0	0	0	0	Cryptophyta_2	1	Chroomonas_mesostigmatica	Cryptomonadales_X	Cryptophyta	Eukaryota	Hacrobia	Cryptophyceae	Cryptomonadales	Chroomonas	Chroomonas_mesostigmatica
843	CGCCCGTCGCTCCTACCGATTGAATGGTCCGGTGAAATCTTCGGATTGCTGGCTAGGACTTGGCAACTTGACCTAGCTGCGAGAAGTTGATTGAACCTTATCATTTAGAGGAAGGAGAAGTCGTAACAAGGTTTCCGTAGGTGA	0	0	0	0	0	0	0	0.000167412	7.23137e-05	0	0	0	0	0	0	0	3.59008e-05	0	0	0	0	0	0	0	0	0	0	0	0	0	0	0	Cryptophyta_15	1	Komma_caudata	Cryptomonadales_X	Cryptophyta	Eukaryota	Hacrobia	Cryptophyceae	Cryptomonadales	Komma	Komma_caudata
844	CGCCCGTCGCTCCTACCGATTGAATGGTCCGGTGAAATCTTCGGATTGCTGGGTAGAACTTCGTAAGTTGATTTATCTGCGAGAAGTTGCTTGAACCTTATCATTTAGAGGAAGGAGAAGTCGTAACAAGGTTTCCGTAGGTGA	0.00113221	0	0	0.00142542	0.00175474	0.000781413	0.00118589	0.00187792	0.000591658	0	0.00125051	0.000756301	0.00226455	0.000634443	0.00129035	0.00123795	0.000434798	0.000789697	0.00129695	0.000886689	0.00113739	0.00139216	0.00119958	0.000929268	0.000909156	0.000832888	0.000412148	0.000339152	0.000557294	0.000774893	0.000814134	0.00162615	Cryptophyta_114	1	Cryptophyceae	Unclassified Eukaryota	Cryptophyta	Eukaryota	Hacrobia	Cryptophyceae	Unclassified Eukaryota	Unclassified Eukaryota	Unclassified Eukaryota
845	CGCCCGTCGCTCCTACCGATTGAATGGTCCGGTGAAATCTTCGGATTGCTGGGTAGAGCTTCGAAAGTTGAACTATCTGCGAGAACTTGTCCAAACCTTATCATTTAGAGGAAGGTGAAGTCGTAACAAGGTTTCCGTAGGTGA	0	0	0	9.2962e-05	0	0	0	0	0	0	0	0	0	0	0	0	0	0	0	0	0	9.09453e-05	0	0	0	0	0	0	0	0	0	5.71694e-05	Cryptophyta_118	1	Geminigera_cryophila	Cryptomonadales_X	Cryptophyta	Eukaryota	Hacrobia	Cryptophyceae	Cryptomonadales	Geminigera	Geminigera_cryophila
846	CGCCCGTCGCTCCTACCGATTGAATGGTCCGGTGAAATCTTCGGATTGCTGGGTAGAGCTTCGAAAGTTGAACTATCTGCGAGAAGTTGCTTGAACCTTATCATTTAGAGGAAGGAGAAGTCGTAACAAGGTTTCAGTAGGTGA	0	0	0	0	0	0	0	0	0	0	0	0	0	0	0	0.000547208	0	0	0	0	0	0	0	0	0	0	0	0	0	0	0	0	Cryptophyta_114	1	Cryptophyceae	Unclassified Eukaryota	Cryptophyta	Eukaryota	Hacrobia	Cryptophyceae	Unclassified Eukaryota	Unclassified Eukaryota	Unclassified Eukaryota
847	CGCCCGTCGCTCCTACCGATTGAATGGTCCGGTGAAATCTTCGGATTGCTGGGTAGAGCTTCGAAAGTTGAACTATCTGCGAGAAGTTGCTTGAACCTTATCATTTAGAGGAAGGAGAAGTCGTAACAAGGTTTCCGTAGGTGA	0.0418766	0	0.00586822	0.0472789	0.04765	0.0228015	0.0280148	0.0344941	0.00940736	0.000175162	0.01658	0.0206974	0.062144	0.0245271	0.011183	0.011155	0.00752719	0.0360148	0.0317945	0.0310049	0.0515522	0.0551269	0.0643875	0.0184692	0.0201374	0.0170955	0.00732707	0.00620957	0.00817812	0.0250929	0.0275716	0.0459578	Cryptophyta_114	1	Cryptophyceae	Unclassified Eukaryota	Cryptophyta	Eukaryota	Hacrobia	Cryptophyceae	Unclassified Eukaryota	Unclassified Eukaryota	Unclassified Eukaryota
848	CGCCCGTCGCTCCTACCGATTGAATGGTCCGGTGAAATCTTCGGATTGCTGGGTAGAGCTTCGAAAGTTGAACTATCTGCGAGAAGTTGCTTGAACCTTATCATTTAGAGGAAGGAGAAGTCGTAACAAGGTTTCCGTAGTGAA	4.59006e-05	0	0	0.000116203	1.75474e-05	0	0	2.9115e-05	0	0	2.3774e-05	0	0.000110466	0	0	0	3.98897e-06	0	0	0	9.95216e-05	9.09453e-05	0	0	0	0	0	0	0	0	0	4.44651e-05	Cryptophyta_114	1	Cryptophyceae	Unclassified Eukaryota	Cryptophyta	Eukaryota	Hacrobia	Cryptophyceae	Unclassified Eukaryota	Unclassified Eukaryota	Unclassified Eukaryota
849	CGCCCGTCGCTCCTACCGATTGAATGGTCCGGTGAAATCTTCGGATTGCTGGGTAGAGCTTCGAAAGTTGAACTATCTGCGAGAAGTTGCTTGAACCTTATCATTTAGAGGAAGGAGAAGTCGTAACAAGGTTTCTGTAGGTGA	0.00210633	0	0	0.00140218	0.00122832	0.000483464	0	0.00385047	0.000519344	0	0	0.00180252	0.00256143	0.00103881	0.000603048	0.000394707	0	0.00261967	0	0.00137388	0.00172741	0.00263741	0.00182936	0.000688654	0.000851886	0	0	0	0	0	0.000673103	0.00175955	Cryptophyta_114	1	Cryptophyceae	Unclassified Eukaryota	Cryptophyta	Eukaryota	Hacrobia	Cryptophyceae	Unclassified Eukaryota	Unclassified Eukaryota	Unclassified Eukaryota
850	CGCCCGTCGCTCCTACCGATTGAATGGTCCGGTGAAATCTTCGGATTGCTGGGTAGAGCTTCGAAAGTTGCACTATCTGCGAGAAGTTGCTTGAACCTTATCATTTAGAGGAAGGAGAAGTCGTAACAAGGTTTCCGTAGGTGA	0	0	0	0	0	0	0	0.000400332	0	0	0	0	0	0	0	0	0	0	0	0	0	0	0	0	0	0	0	0	0	0	0	0	Cryptophyta_114	1	Cryptophyceae	Unclassified Eukaryota	Cryptophyta	Eukaryota	Hacrobia	Cryptophyceae	Unclassified Eukaryota	Unclassified Eukaryota	Unclassified Eukaryota
851	CGCCCGTCGCTCCTACCGATTGAATGGTCTGGTGAAATCTTCGGATTACTGGGTAGAGCTTCGAAAGTTGAACTATCTGCGAGAAGTTGCTTGAACCTTATCATTTAGAGGAAGGAGAAGTCGTAACAAGGTTTCCGTAGGTGA	0.000158102	0	0	0	0	0	0	0.00017469	0	0	0	0	0.000276165	0	0	0	0	0	0	0	0.000234587	0	0	0	0	0	0	0	0	0	0	0	Cryptophyta_114	1	Cryptophyceae	Unclassified Eukaryota	Cryptophyta	Eukaryota	Hacrobia	Cryptophyceae	Unclassified Eukaryota	Unclassified Eukaryota	Unclassified Eukaryota
852	CGCCCGTCGCTCCTACCGATTGAGCAAACCGGTGAGTAATTCGGACAGCCGTTTGTTTGGGTTAGCCTTTGCAATTGTGCTGAAAGTTTAGCGAACCTTTTTGCTTAGAGGAAGGAGAAGTCGTAACAAGGTTTCCGTAGGTGA	0	0	0	0	0	1.12433e-05	0	0	0	0	0	0	0	0	1.77367e-05	1.34559e-05	0	0	0	0	0	0	0	0	1.43174e-05	0	0	0	0	0	0	0	Dinoflagellata_1081	1	Dino-Group-II-Clade-3_X_sp.	Dino-Group-II-Clade-3	Dinoflagellata	Eukaryota	Alveolata	Syndiniales	Dino-Group-II	Dino-Group-II-Clade-3_X	Dino-Group-II-Clade-3_X_sp.
853	CGCCCGTCGCTCCTACCGATTGAGCAATCCGGTGAATATTTCGGACTGTCGTGCGGGGTGGTTCGCCGCTCCGCGTGTACAGGAAGTCAAGTGAACCTTATTGCTTAGAGGAAGGAGAAGTCGTAACAAGGTTTCCGTAGGTGA	0	0	0	0	0	0	0	0	0	0	0	0	0	0	1.33025e-05	0	0	0	0	0	0	0	0	0	0	0	0	0	0	0	0	0	Dinoflagellata_1082	1	Dino-Group-II-Clade-33_X_sp.	Dino-Group-II-Clade-33	Dinoflagellata	Eukaryota	Alveolata	Syndiniales	Dino-Group-II	Dino-Group-II-Clade-33_X	Dino-Group-II-Clade-33_X_sp.
854	CGCCCGTCGCTCCTACCGATTGAGCAATCCGGTGAATATTTTGGACAGTCGAGCGAATCGGTTCGCCGGTGCGCTTGTACTGGAAATCAAGTGAACCTTATTGCTTAGAGGAAGGAGAAGTCGTAACAAGGTTTCCGTAGGTGA	0	0	0	0	0	5.62167e-06	0	0	0	0	0	4.41176e-05	0	0	5.32101e-05	4.48531e-05	0	0.000151865	0	9.74383e-06	1.42174e-05	0	3.9986e-05	0	0	0	0	0	0	0	7.6926e-05	0	Dinoflagellata_1077	1	Dino-Group-II-Clade-3_X_sp.	Dino-Group-II-Clade-3	Dinoflagellata	Eukaryota	Alveolata	Syndiniales	Dino-Group-II	Dino-Group-II-Clade-3_X	Dino-Group-II-Clade-3_X_sp.
855	CGCCCGTCGCTCCTACCGATTGAGTGACCCGGTGAGGCTTTCGGACTGGCTTCCAACATCCGGAAACGGATTTGATCGCCGGGAAGATGTCCTAACCTTGCCACTTAGAGGAAGGAGAAGTCGTAACAAGGTTTCCGTAGGTGA	0	0	0	0	0	0	9.24072e-05	0	0.000644249	0.0014013	0.000171173	1.89075e-05	0	0	1.33025e-05	8.97062e-06	0	0	0	0	0	0	0	0	0	0	0	0	0	0	0	0	Apusomonadidae_14	1	Amastigomonas_mutabilis	Apusomonadidae_Group-1_XX	Apusomonadidae	Eukaryota	Apusozoa	Apusomonadidae_Group-1	Apusomonadidae_Group-1_X	Amastigomonas	Amastigomonas_mutabilis
856	CGCCCGTCGCTCCTACCGATTGAGTGATCCGGTGAATAATTCGGATCGTCGTGCAGTTGGGTTCGCCTTGCTGCTTGTACGAGAGGTCTAGTGAACCTTATTGTTTAGAGGAAGGAGAAGTCGTAACAAGGTTTCCGTAGGTGA	0	0	0	0	0	0	0	0	0	0	8.55863e-05	0	0	0	0	0	0	0	0	0	0	0	0	0	0	0	0	0	0	0	0	0	Dinoflagellata_1036	1	Dino-Group-II-Clade-40_X_sp.	Dino-Group-II-Clade-40	Dinoflagellata	Eukaryota	Alveolata	Syndiniales	Dino-Group-II	Dino-Group-II-Clade-40_X	Dino-Group-II-Clade-40_X_sp.
857	CGCCCGTCGCTCCTACCGATTGAGTGGTCCGGTGAAATCTTCGGACTGCCGGCATTGGCTTCGCAAGTTGCCTTTGCTGTGGAAAGTTGATTAAACCTTACCACTTAGAGGAAGGAGAAGTCGTAACAAGGTTTCCGTAGGTGA	0	0	0	0	0	0	0	0	0.000157775	0.000455421	0	0	0	0	0	0	0	0	0	0	0	0	0	0	0	0	0	0	0	0	0	0	div_reps_1773	1	Unclassified Eukaryota	Unclassified Eukaryota	Unclassified Eukaryota	Unclassified Eukaryota	Unclassified Eukaryota	Unclassified Eukaryota	Unclassified Eukaryota	Unclassified Eukaryota	Unclassified Eukaryota
858	CGCCCGTCGCTCCTACCGATTGAGTGGTCCGGTGAGGCCTTGGGAGGGATGGATGGATTGTGTTTCACAAACTGTCTGGCCCGAACTTGGTCAAACCTTATCACTTAGAGGAAGGAGAAGTCGTAACAAGGTTTCCGTAGGTGA	0.000255003	0	0	0	0	0	0	0	4.60178e-05	0	0	5.04201e-05	0	0	0.000146328	0.000264633	0.000147592	0.000197424	0.000205457	0.000165645	0.000291456	0.000433739	0.000249913	0.000207426	0.000200444	0.000158066	0.000137383	0.000160327	0.000147716	0	0	6.35215e-06	Rhodophyta_772	1	Mazzaella_laminarioides	Gigartinales_X	Rhodophyta	Eukaryota	Archaeplastida	Florideophyceae	Gigartinales	Mazzaella	Mazzaella_laminarioides
859	CGCCCGTCGCTCCTACCGATTGAGTGGTCCGGTGAGGCCTTGGGAGGGCTAGATGGATTGTGTTTCACAGACTGTTTGGTTCAAACTTGGTCAAACCTTATCACTTAGAGGAAGGAGAAGTCGTAACAAGGTTTCCGTAGGTGA	0.000122402	0	0	0	0	2.24867e-05	0	0	3.28699e-05	0	0	0	0	6.9719e-05	0.000368037	0.000538237	0.000103713	0.000341696	0.000256822	0.000155901	0.0001635	0.000104937	0.000189934	0	6.44284e-05	9.72715e-05	0.000106853	0.000135661	9.40014e-05	0	0	0	Rhodophyta_885	1	Rhodymeniales_X	Rhodymeniales_X	Rhodophyta	Eukaryota	Archaeplastida	Florideophyceae	Rhodymeniales	Unclassified Eukaryota	Unclassified Eukaryota
860	CGCCCGTCGCTCCTACCGATTGAGTGGTCCGGTGAGGCCTTGGGGGGGCTAGATTGACTGTGTTTCACGGACTGTCTGGCCCGAACTTGGTCAAACCTTATCACTTAGAGGAAGGAGAAGTCGTAACAAGGTTTCCGTAGGTGA	0	0	0	0	0	0	0	0	0	0	0	0	0	0	3.99076e-05	0	0	0	0	0	0	0	0	0	0	0	0	0	0	0	0	0	Rhodophyta_278	1	Ptilonia_australasica	Gigartinales_X	Rhodophyta	Eukaryota	Archaeplastida	Florideophyceae	Gigartinales	Ptilonia	Ptilonia_australasica
861	CGCCCGTCGCTCCTACCGATTGAGTGGTCCGGTGAGGCTTTGGGATTGTAGCGGAAAGAGCGTTTCGCTCGTTTTGCCACGAAAACTCAGTCGAACCTTATCATTTAGAGGAAGGAGAAGTCGTAACAAGGTTTCCGTAGGTGA	4.59006e-05	0	0	0	0	0	0	0	0	0	0	0	0	0	3.99076e-05	4.93384e-05	0	0	0	0	6.39782e-05	2.79832e-05	0	3.31881e-05	5.0111e-05	3.64768e-05	0	0	0	0	0	0	Rhodophyta_376	1	Corallinales_X	Corallinales_X	Rhodophyta	Eukaryota	Archaeplastida	Florideophyceae	Corallinales	Unclassified Eukaryota	Unclassified Eukaryota
[truncated: 361 more rows]

## Sheet: TableS6
	Row.names	Meltwater_A	Meltwater_B	Meltwater_C	Meltwater_T-S_A	Meltwater_T-S_B	Meltwater_T-S_C	Sea ice_1_A	Sea ice_1_B	Sea ice_1_C	Sea ice_2	Sea ice_3	Sea ice_T-S_A	Sea ice_T-S_B	Sea ice_T-S_C	SW_08_A	SW_08_B	SW_08_C	SW_12_A	SW_12_B	SW_12_C	SW_15_A	SW_15_B	SW_15_C	SW_17_A	SW_17_B	SW_17_C	SW_19_A	SW_19_B	SW_19_C	SW_T-S_A	SW_T-S_B	SW_T-S_C	global_edge_num	proportion_placed	Taxa	Family	Phylum	Superkingdom	Clade	Class	Order	Genus	Species	Strain
[truncated: 1,350 more rows]

[truncated: 13 more sheets: TableS7, TableS8, TableS9, TableS10, TableS11, TableS12, TableS13, TableS14, TableS15 , TableS16 , TableS17, TableS18, TableS19]
